# Supplementary material for: Transcriptional analysis of cell growth and morphogenesis in the unicellular green alga Micrasterias (Streptophyta), with emphasis on the role of expansin
Source: BMC Plant Biol. 2011 Sep 25;11:128. doi: 10.1186/1471-2229-11-128 (PMC3191482; doi:10.1186/1471-2229-11-128)
Supplement: Additional file 2 — Expression values of all scored TDFs. [file 1471-2229-11-128-S2.XLS]

## Sheet: Sheet1
RAW EXPRESSION VALUES																			NORMALIZED EXPRESSION VALUES													P-VALUE	FDR
TRANSCRIPT	PCMOB	REP1CONTROL	REP1T1	REP1T2	REP1T3	REP1T4	REP1T5	MEAN1	REP2CONTROL	REP2T1	REP2T2	REP2T3	REP2T4	REP2T5	MEAN2	Average	stdev		TRANSCRIPT	REP1CONTROL	REP1T1	REP1T2	REP1T3	REP1T4	REP1T5	REP2CONTROL	REP2T1	REP2T2	REP2T3	REP2T4	REP2T5
Md0001	BC1M11M620.0	612	55	220	1044	414	640	497.5	643	812	415	347	297	304	469.667	484.654	264.086		Md0001	114.5	-442.5	-277.5	546.5	-83.5	142.5	173.333	342.333	-54.6667	-122.667	-172.667	-165.667	0.87239	0.659982
Md0002	BC1M11M558.3	43	48	44	153	78	245	101.833	131	66	100	135	208	92	122	111.141	62.4945		Md0002	-58.8333	-53.8333	-57.8333	51.1667	-23.8333	143.167	9	-56	-22	13	86	-30	0.887939	0.66365
Md0003	BC1M11M488.9	124	65	163	283	199	161	165.833	242	255	160	201	239	164	210.167	186.295	58.9587		Md0003	-41.8333	-100.833	-2.83333	117.167	33.1667	-4.83333	31.8333	44.8333	-50.1667	-9.16667	28.8333	-46.1667	0.508375	0.547975
Md0004	BC1M11M454.0	236	152	438	360	378	259	303.833	237	366	263	265	241	214	264.333	285.603	79.3331		Md0004	-67.8333	-151.833	134.167	56.1667	74.1667	-44.8333	-27.3333	101.667	-1.33333	0.666667	-23.3333	-50.3333	0.48958	0.54018
Md0005	BC1M11M440.0	184	424	727	328	383	163	368.167	322	457	433	280	448	259	366.5	367.397	144.339		Md0005	-184.167	55.8333	358.833	-40.1667	14.8333	-205.167	-44.5	90.5	66.5	-86.5	81.5	-107.5	0.67379	0.606423
Md0006	BC1M11M419.5	88	781	1729	569	350	177	615.667	45	655	820	271	353	95	373.167	503.744	454.19		Md0006	-527.667	165.333	1113.33	-46.6667	-265.667	-438.667	-328.167	281.833	446.833	-102.167	-20.1667	-278.167	0.0853756	0.227497
Md0007	BC1M11M406.4	1388	584	1991	838	1052	1082	1155.83	1004	1116	1035	1178	879	901	1018.83	1092.6	332.288		Md0007	232.167	-571.833	835.167	-317.833	-103.833	-73.8333	-14.8333	97.1667	16.1667	159.167	-139.833	-117.833	0.734743	0.624388
Md0008	BC1M11M400.0	435	85	224	110	226	72	192	194	220	176	155	179	74	166.333	180.154	95.0805		Md0008	243	-107	32	-82	34	-120	27.6667	53.6667	9.66667	-11.3333	12.6667	-92.3333	0.609844	0.585722
Md0009	BC1M11M383.0	408	81	232	113	132	193	193.167	228	86	132	152	170	101	144.833	170.859	87.1336		Md0009	214.833	-112.167	38.8333	-80.1667	-61.1667	-0.166667	83.1667	-58.8333	-12.8333	7.16667	25.1667	-43.8333	0.475761	0.534264
Md0010	BC1M11M371.7	1471	429	882	548	1098	906	889	1142	501	410	602	730	779	694	799	312.126		Md0010	582	-460	-7	-341	209	17	448	-193	-284	-92	36	85	0.125443	0.284029
Md0011	BC1M11M367.3	911	273	450	254	410	1207	584.167	673	293	367	391	327	723	462.333	527.936	284.365		Md0011	326.833	-311.167	-134.167	-330.167	-174.167	622.833	210.667	-169.333	-95.3333	-71.3333	-135.333	260.667	0.345612	0.46897
Md0012	BC1M11M329.7	2353	2258	6030	4213	5818	2800	3912	1862	2747	3599	4086	4817	2362	3245.5	3604.38	1362.95		Md0012	-1559	-1654	2118	301	1906	-1112	-1383.5	-498.5	353.5	840.5	1571.5	-883.5	0.156253	0.320063
Md0013	BC1M11M315.8	1743	583	1341	822	914	817	1036.67	1283	884	866	913	737	815	916.333	981.128	307.404		Md0013	706.333	-453.667	304.333	-214.667	-122.667	-219.667	366.667	-32.3333	-50.3333	-3.33333	-179.333	-101.333	0.68868	0.610958
Md0014	BC1M11M301.5	908	473	1490	1008	941	1156	996	765	892	1068	1777	917	827	1041	1016.77	324.37		Md0014	-88	-523	494	12	-55	160	-276	-149	27	736	-124	-214	0.714506	0.618596
Md0015	BC1M11M288.5	74	139	791	585	440	133	360.333	42	175	517	688	603	114	356.5	358.564	260.14		Md0015	-286.333	-221.333	430.667	224.667	79.6667	-227.333	-314.5	-181.5	160.5	331.5	246.5	-242.5	0.98097	0.684449
Md0016	BC1M11M270.2	64	90	356	291	398	166	227.5	43	141	252	271	424	111	207	218.038	127.172		Md0016	-163.5	-137.5	128.5	63.5	170.5	-61.5	-164	-66	45	64	217	-96	0.462779	0.528554
Md0017	BC1M11M252.1	1998	388	786	767	1028	609	929.333	1366	685	756	1013	912	433	860.833	897.718	419.862		Md0017	1068.67	-541.333	-143.333	-162.333	98.6667	-320.333	505.167	-175.833	-104.833	152.167	51.1667	-427.833	0.645189	0.597419
Md0018	BC1M11M243.0	520	422	674	654	607	204	513.5	448	925	847	629	475	169	582.167	545.192	216.744		Md0018	6.5	-91.5	160.5	140.5	93.5	-309.5	-134.167	342.833	264.833	46.8333	-107.167	-413.167	0.391628	0.494302
Md0019	BC1M11M223.4	1242	316	687	1233	612	806	816	1073	819	608	862	765	918	840.833	827.462	256.004		Md0019	426	-500	-129	417	-204	-10	232.167	-21.8333	-232.833	21.1667	-75.8333	77.1667	0.657918	0.601475
Md0020	BC1M11M222.4	865	279	553	1019	711	645	678.667	760	685	641	746	726	616	695.667	686.513	169.859		Md0020	186.333	-399.667	-125.667	340.333	32.3333	-33.6667	64.3333	-10.6667	-54.6667	50.3333	30.3333	-79.6667	0.705252	0.615892
Md0021	BC1M11M213.2	1192	310	736	1543	1155	1100	1006	910	995	927	1063	886	727	918	965.385	288.811		Md0021	186	-696	-270	537	149	94	-8	77	9	145	-32	-191	0.820044	0.647153
Md0022	BC1M11M212.1	1424	270	681	1566	996	1286	1037.17	1147	1172	986	1080	961	900	1041	1038.94	325.011		Md0022	386.833	-767.167	-356.167	528.833	-41.1667	248.833	106	131	-55	39	-80	-141	0.812167	0.645153
Md0023	BC1M11M199.3	415	56	74	1535	8117	10988	3530.83	444	132	604	2244	8090	5396	2818.33	3201.99	3747.44		Md0023	-3115.83	-3474.83	-3456.83	-1995.83	4586.17	7457.17	-2374.33	-2686.33	-2214.33	-574.333	5271.67	2577.67	0.469722	0.531626
Md0024	BC1M11M196.1	1541	61	220	2600	13394	23637	6908.83	1461	523	1081	3205	13994	10806	5178.33	6110.14	7280.89		Md0024	-5367.83	-6847.83	-6688.83	-4308.83	6485.17	16728.2	-3717.33	-4655.33	-4097.33	-1973.33	8815.67	5627.67	0.444234	0.520128
Md0025	BC1M11M194.1	368	51	174	720	1793	2942	1008	390	404	272	651	1976	1553	874.333	946.308	868.955		Md0025	-640	-957	-834	-288	785	1934	-484.333	-470.333	-602.333	-223.333	1101.67	678.667	0.599144	0.582047
Md0026	BC1M11M187.0	1452	498	1315	2028	783	524	1100	954	1727	1120	600	738	640	963.167	1036.85	481.458		Md0026	352	-602	215	928	-317	-576	-9.16667	763.833	156.833	-363.167	-225.167	-323.167	0.878682	0.661474
Md0027	BC1M11M171.9	1040	37	77	184	127	132	266.167	1312	165	117	97	93	71	309.167	286.013	403.016		Md0027	773.833	-229.167	-189.167	-82.1667	-139.167	-134.167	1002.83	-144.167	-192.167	-212.167	-216.167	-238.167	0.942738	0.676114
Md0028	BC1M11M154.1	770	115	330	793	574	528	518.333	510	615	833	1066	762	377	693.833	599.333	248.754		Md0028	251.667	-403.333	-188.333	274.667	55.6667	9.66667	-183.833	-78.8333	139.167	372.167	68.1667	-316.833	0.0294478	0.115094
Md0029	BC1M11M151.1	281	265	489	848	843	707	572.167	147	673	677	1028	690	357	595.333	582.859	261.735		Md0029	-291.167	-307.167	-83.1667	275.833	270.833	134.833	-448.333	77.6667	81.6667	432.667	94.6667	-238.333	0.686176	0.610202
Md0030	BC1M11M150.0	950	1047	2149	3217	3303	2676	2223.67	575	2490	2235	3996	2315	1536	2191.17	2208.67	990.675		Md0030	-1273.67	-1176.67	-74.6667	993.333	1079.33	452.333	-1616.17	298.833	43.8333	1804.83	123.833	-655.167	0.942405	0.67604
Md0031	BC1M11M149.2	4869	5472	13073	18672	16623	15672	12396.8	2999	11379	11231	18349	10960	10184	10850.3	11683.1	4996.04		Md0031	-7527.83	-6924.83	676.167	6275.17	4226.17	3275.17	-7851.33	528.667	380.667	7498.67	109.667	-666.333	0.483872	0.537756
Md0032	BC1M11M148.3	2895	3138	8185	11424	9441	9255	7389.67	1825	6386	6274	10895	6476	6041	6316.17	6894.21	2997.8		Md0032	-4494.67	-4251.67	795.333	4034.33	2051.33	1865.33	-4491.17	69.8333	-42.1667	4578.83	159.833	-275.167	0.362512	0.478607
Md0033	BC1M11M147.3	942	1052	2799	3462	2767	2789	2301.83	607	2000	1936	3085	1901	1817	1891	2112.22	870.688		Md0033	-1359.83	-1249.83	497.167	1160.17	465.167	487.167	-1284	109	45	1194	10	-74	0.23495	0.393448
Md0034	BC1M11M146.3	204	266	721	798	704	635	554.667	134	499	494	769	526	421	473.833	517.359	214.515		Md0034	-350.667	-288.667	166.333	243.333	149.333	80.3333	-339.833	25.1667	20.1667	295.167	52.1667	-52.8333	0.337367	0.464116
Md0035	BC1M11M144.6	398	96	265	664	693	637	458.833	180	476	621	878	642	390	531.167	492.218	224.617		Md0035	-60.8333	-362.833	-193.833	205.167	234.167	178.167	-351.167	-55.1667	89.8333	346.833	110.833	-141.167	0.283384	0.429527
Md0036	BC1M11M140.0	1816	200	431	1011	1018	2244	1120	1513	860	734	1264	922	1180	1078.83	1101	541.686		Md0036	696	-920	-689	-109	-102	1124	434.167	-218.833	-344.833	185.167	-156.833	101.167	0.969641	0.682005
Md0037	BC1M11M139.0	828	101	204	509	433	978	508.833	698	452	361	644	466	557	529.667	518.449	236.128		Md0037	319.167	-407.833	-304.833	0.166667	-75.8333	469.167	168.333	-77.6667	-168.667	114.333	-63.6667	27.3333	0.691961	0.611945
Md0038	BC1M11M137.2	2414	703	1842	3920	2403	1991	2212.17	1315	3823	3414	1942	2537	1902	2488.83	2339.86	929.346		Md0038	201.833	-1509.17	-370.167	1707.83	190.833	-221.167	-1173.83	1334.17	925.167	-546.833	48.1667	-586.833	0.518696	0.552137
Md0039	BC1M11M136.2	1082	335	871	1777	1096	937	1016.33	620	1661	1488	863	1163	996	1131.83	1069.64	396.289		Md0039	65.6667	-681.333	-145.333	760.667	79.6667	-79.3333	-511.833	529.167	356.167	-268.833	31.1667	-135.833	0.530723	0.556887
Md0040	BC1M11M135.3	346	144	361	564	382	350	357.833	218	543	461	304	361	319	367.667	362.372	114.621		Md0040	-11.8333	-213.833	3.16667	206.167	24.1667	-7.83333	-149.667	175.333	93.3333	-63.6667	-6.66667	-48.6667	0.727958	0.622464
Md0041	BC1M11M132.3	1275	428	1064	1668	1266	1083	1130.67	907	825	1072	888	755	417	810.667	982.974	341.686		Md0041	144.333	-702.667	-66.6667	537.333	135.333	-47.6667	96.3333	14.3333	261.333	77.3333	-55.6667	-393.667	0.162762	0.327043
Md0042	BC1M11M131.4	681	260	552	1019	724	590	637.667	548	431	607	450	419	270	454.167	552.974	200.758		Md0042	43.3333	-377.667	-85.6667	381.333	86.3333	-47.6667	93.8333	-23.1667	152.833	-4.16667	-35.1667	-184.167	0.151297	0.314611
Md0043	BC1M11M108.5	1298	83	211	730	332	1463	686.167	1418	384	324	827	348	843	690.667	688.244	466.506		Md0043	611.833	-603.167	-475.167	43.8333	-354.167	776.833	727.333	-306.667	-366.667	136.333	-342.667	152.333	0.905953	0.667823
Md0044	BC1M11M105.9	1238	291	670	1520	1161	1125	1000.83	978	1122	1255	1216	1008	1017	1099.33	1046.29	299.96		Md0044	237.167	-709.833	-330.833	519.167	160.167	124.167	-121.333	22.6667	155.667	116.667	-91.3333	-82.3333	0.450039	0.5228
Md0045	BC1M11M104.7	566	164	380	824	562	538	505.667	590	615	616	635	648	557	610.167	553.897	153.39		Md0045	60.3333	-341.667	-125.667	318.333	56.3333	32.3333	-20.1667	4.83333	5.83333	24.8333	37.8333	-53.1667	0.260606	0.413241
Md0046	BC1M11M102.2	652	202	484	1205	815	587	657.5	492	765	865	873	653	416	677.333	666.654	250.473		Md0046	-5.5	-455.5	-173.5	547.5	157.5	-70.5	-185.333	87.6667	187.667	195.667	-24.3333	-261.333	0.74979	0.62859
Md0047	BC1M11M100.7	315	131	301	747	442	310	374.333	273	447	463	501	393	242	386.5	379.949	150.724		Md0047	-59.3333	-243.333	-73.3333	372.667	67.6667	-64.3333	-113.5	60.5	76.5	114.5	6.5	-144.5	0.81393	0.645602
Md0048	BC1M11M96.6	111	78	110	462	370	228	226.5	99	149	307	399	276	124	225.667	226.115	127.956		Md0048	-115.5	-148.5	-116.5	235.5	143.5	1.5	-126.667	-76.6667	81.3333	173.333	50.3333	-101.667	0.980768	0.684406
Md0049	BC1M11M90.7	714	113	226	780	840	833	584.333	531	661	492	737	737	754	652	615.564	225.984		Md0049	129.667	-471.333	-358.333	195.667	255.667	248.667	-121	9	-160	85	85	102	0.351985	0.472652
Md0050	BC1M11M78.7	1048	147	270	886	984	990	720.833	826	584	536	740	802	761	708.167	714.987	270.899		Md0050	327.167	-573.833	-450.833	165.167	263.167	269.167	117.833	-124.167	-172.167	31.8333	93.8333	52.8333	0.82872	0.649334
Md0051	BC1M11M75.8	1689	238	647	1766	1806	1354	1250	1721	1570	1414	1599	1541	1164	1501.5	1366.08	461.568		Md0051	439	-1012	-603	516	556	104	219.5	68.5	-87.5	97.5	39.5	-337.5	0.357396	0.475732
Md0052	BC1M11M73.0	894	258	738	2358	3377	1226	1475.17	1010	1818	1891	2177	2580	1404	1813.33	1631.24	852.914		Md0052	-581.167	-1217.17	-737.167	882.833	1901.83	-249.167	-803.333	4.66667	77.6667	363.667	766.667	-409.333	0.375696	0.48585
Md0053	BC1M11M68.7	1046	299	735	1962	1381	895	1053	1003	1648	1344	1187	1228	885	1215.83	1128.15	415.642		Md0053	-7	-754	-318	909	328	-158	-212.833	432.167	128.167	-28.8333	12.1667	-330.833	0.572031	0.572435
Md0054	BC1M12M600.8	509	62	172	129	222	163	209.5	356	66	102	130	200	246	183.333	197.423	122.855		Md0054	299.5	-147.5	-37.5	-80.5	12.5	-46.5	172.667	-117.333	-81.3333	-53.3333	16.6667	62.6667	0.974252	0.683002
Md0055	BC1M12M567.8	451	114	403	545	471	994	496.333	439	224	364	334	528	699	431.333	466.333	215.894		Md0055	-45.3333	-382.333	-93.3333	48.6667	-25.3333	497.667	7.66667	-207.333	-67.3333	-97.3333	96.6667	267.667	0.328744	0.458927
Md0056	BC1M12M538.0	1630	205	687	637	833	1061	842.167	1002	486	761	718	955	1307	871.5	855.705	358.426		Md0056	787.833	-637.167	-155.167	-205.167	-9.16667	218.833	130.5	-385.5	-110.5	-153.5	83.5	435.5	0.00018941	0.00277217
Md0057	BC1M12M524.8	448	61	223	221	156	415	254	298	162	180	152	214	326	222	239.231	109.044		Md0057	194	-193	-31	-33	-98	161	76	-60	-42	-70	-8	104	0.821562	0.647536
Md0058	BC1M12M509.9	806	87	342	545	488	652	486.667	485	317	393	399	560	613	461.167	474.897	177.52		Md0058	319.333	-399.667	-144.667	58.3333	1.33333	165.333	23.8333	-144.167	-68.1667	-62.1667	98.8333	151.833	0.590263	0.578947
Md0059	BC1M12M500.8	350	71	142	174	111	209	176.167	326	133	152	140	157	223	188.5	181.859	79.6449		Md0059	173.833	-105.167	-34.1667	-2.16667	-65.1667	32.8333	137.5	-55.5	-36.5	-48.5	-31.5	34.5	0.23686	0.39498
Md0060	BC1M12M485.8	400	44	62	97	90	729	237	333	85	94	84	95	462	192.167	216.308	207.99		Md0060	163	-193	-175	-140	-147	492	140.833	-107.167	-98.1667	-108.167	-97.1667	269.833	0.481975	0.536944
Md0061	BC1M12M465.0	1319	170	407	444	487	532	559.833	619	230	394	415	407	485	425	497.603	275.46		Md0061	759.167	-389.833	-152.833	-115.833	-72.8333	-27.8333	194	-195	-31	-10	-18	60	0.349135	0.471012
Md0062	BC1M12M452.0	1785	188	542	720	608	1521	894	1125	629	556	630	712	1179	805.167	853	439.834		Md0062	891	-706	-352	-174	-286	627	319.833	-176.167	-249.167	-175.167	-93.1667	373.833	0.84262	0.652782
Md0063	BC1M12M435.0	4700	310	463	509	664	1147	1298.83	2211	888	819	727	821	1551	1169.5	1239.14	1158.23		Md0063	3401.17	-988.833	-835.833	-789.833	-634.833	-151.833	1041.5	-281.5	-350.5	-442.5	-348.5	381.5	3.5929e-06	0.000135817
Md0064	BC1M12M431.9	3818	266	831	568	864	1260	1267.83	2243	756	1021	1001	759	1494	1212.33	1242.22	912.749		Md0064	2550.17	-1001.83	-436.833	-699.833	-403.833	-7.83333	1030.67	-456.333	-191.333	-211.333	-453.333	281.667	0.0181147	0.0823352
Md0065	BC1M12M427.4	901	49	287	218	418	727	433.333	505	158	304	362	418	580	387.833	412.333	230.842		Md0065	467.667	-384.333	-146.333	-215.333	-15.3333	293.667	117.167	-229.833	-83.8333	-25.8333	30.1667	192.167	0.627795	0.591746
Md0066	BC1M12M389.6	1110	153	396	554	649	659	586.833	460	600	579	378	524	469	501.667	547.526	217.21		Md0066	523.167	-433.833	-190.833	-32.8333	62.1667	72.1667	-41.6667	98.3333	77.3333	-123.667	22.3333	-32.6667	0.823901	0.648125
Md0067	BC1M12M376.7	120	75	121	101	335	88	140	135	177	156	166	123	129	147.667	143.538	64.4265		Md0067	-20	-65	-19	-39	195	-52	-12.6667	29.3333	8.33333	18.3333	-24.6667	-18.6667	0.911538	0.669101
Md0068	BC1M12M372.1	285	61	236	220	409	998	368.167	168	153	138	295	370	747	311.833	342.167	261.163		Md0068	-83.1667	-307.167	-132.167	-148.167	40.8333	629.833	-143.833	-158.833	-173.833	-16.8333	58.1667	435.167	0.480345	0.536244
Md0069	BC1M12M365.4	2335	108	657	876	669	419	844	1288	630	725	628	500	564	722.5	787.923	537.868		Md0069	1491	-736	-187	32	-175	-425	565.5	-92.5	2.5	-94.5	-222.5	-158.5	0.639154	0.595468
Md0070	BC1M12M364.2	2335	171	657	631	669	799	877	1288	630	725	628	500	564	722.5	805.692	522.135		Md0070	1458	-706	-220	-246	-208	-78	565.5	-92.5	2.5	-94.5	-222.5	-158.5	0.843667	0.653039
Md0071	BC1M12M353.1	461	93	57	70	194	123	166.333	301	100	65	58	64	102	115	142.641	118.299		Md0071	294.667	-73.3333	-109.333	-96.3333	27.6667	-43.3333	186	-15	-50	-57	-51	-13	0.249556	0.404917
Md0072	BC1M12M337.3	119	51	255	256	279	144	184	145	152	401	216	184	196	215.667	198.615	86.9814		Md0072	-65	-133	71	72	95	-40	-70.6667	-63.6667	185.333	0.333333	-31.6667	-19.6667	0.460291	0.527442
Md0073	BC1M12M327.8	9553	4009	9474	10334	8693	7900	8327.17	6979	8281	12677	6760	6677	4720	7682.33	8029.55	2301.96		Md0073	1225.83	-4318.17	1146.83	2006.83	365.833	-427.167	-703.333	598.667	4994.67	-922.333	-1005.33	-2962.33	0.876027	0.660846
Md0074	BC1M12M316.0	3643	805	1780	2415	2267	3998	2484.67	2418	1552	1931	1282	1390	2109	1780.33	2159.59	894.189		Md0074	1158.33	-1679.67	-704.667	-69.6667	-217.667	1513.33	637.667	-228.333	150.667	-498.333	-390.333	328.667	0.200713	0.364201
Md0075	BC1M12M311.3	3684	701	1984	1805	2328	5000	2583.67	3243	1621	2137	1294	1720	2749	2127.33	2373.05	1119.74		Md0075	1100.33	-1882.67	-599.667	-778.667	-255.667	2416.33	1115.67	-506.333	9.66667	-833.333	-407.333	621.667	0.381542	0.488988
Md0076	BC1M12M275.8	575	57	106	154	115	610	269.5	513	176	92	127	89	110	184.5	230.269	199.213		Md0076	305.5	-212.5	-163.5	-115.5	-154.5	340.5	328.5	-8.5	-92.5	-57.5	-95.5	-74.5	0.398897	0.498055
Md0077	BC1M12M270.8	194	230	2701	4028	2526	246	1654.17	85	953	2526	3266	1854	366	1508.33	1586.86	1341.23		Md0077	-1460.17	-1424.17	1046.83	2373.83	871.833	-1408.17	-1423.33	-555.333	1017.67	1757.67	345.667	-1142.33	0.573657	0.573023
Md0078	BC1M12M250.2	259	145	335	249	183	279	241.667	241	222	146	294	146	115	194	219.667	67.3474		Md0078	17.3333	-96.6667	93.3333	7.33333	-58.6667	37.3333	47	28	-48	100	-48	-79	0.317799	0.452167
Md0079	BC1M12M241.1	9551	9063	18653	18709	18218	15432	14937.7	5903	16813	17100	14935	10561	7365	12112.8	13633.9	4534.87		Md0079	-5386.67	-5874.67	3715.33	3771.33	3280.33	494.333	-6209.83	4700.17	4987.17	2822.17	-1551.83	-4747.83	0.35442	0.474043
Md0080	BC1M12M239.2	1656	1575	2890	2007	2314	1739	2030.17	1046	2402	2109	2031	1497	1212	1716.17	1885.24	503.823		Md0080	-374.167	-455.167	859.833	-23.1667	283.833	-291.167	-670.167	685.833	392.833	314.833	-219.167	-504.167	0.410268	0.503802
Md0081	BC1M12M236.1	4634	3496	5695	6574	4367	4659	4904.17	3283	5718	6055	4664	3312	3082	4352.33	4649.47	1136.62		Md0081	-270.167	-1408.17	790.833	1669.83	-537.167	-245.167	-1069.33	1365.67	1702.67	311.667	-1040.33	-1270.33	0.605918	0.584381
Md0082	BC1M12M235.3	2636	1341	3053	3090	2414	2497	2505.17	1818	3385	3289	2514	1826	1609	2406.83	2459.78	653.281		Md0082	130.833	-1164.17	547.833	584.833	-91.1667	-8.16667	-588.833	978.167	882.167	107.167	-580.833	-797.833	0.931866	0.673694
Md0083	BC1M12M227.5	692	317	522	452	664	445	515.333	643	551	481	549	395	432	508.5	512.179	109.098		Md0083	176.667	-198.333	6.66667	-63.3333	148.667	-70.3333	134.5	42.5	-27.5	40.5	-113.5	-76.5	0.984652	0.68524
Md0084	BC1M12M225.9	1803	294	959	878	930	1851	1119.17	1232	994	1124	1108	846	1184	1081.33	1101.71	398.655		Md0084	683.833	-825.167	-160.167	-241.167	-189.167	731.833	150.667	-87.3333	42.6667	26.6667	-235.333	102.667	0.758136	0.630885
Md0085	BC1M12M223.8	4102	514	1180	1096	949	1368	1534.83	3390	1506	1262	1136	899	1192	1564.17	1548.37	1021.33		Md0085	2567.17	-1020.83	-354.833	-438.833	-585.833	-166.833	1825.83	-58.1667	-302.167	-428.167	-665.167	-372.167	0.393975	0.495521
Md0086	BC1M12M222.9	2446	252	776	621	626	873	932.333	2024	988	756	651	563	717	949.833	940.41	609.629		Md0086	1513.67	-680.333	-156.333	-311.333	-306.333	-59.3333	1074.17	38.1667	-193.833	-298.833	-386.833	-232.833	0.511601	0.549284
Md0087	BC1M12M221.3	2392	413	826	846	850	1064	1065.17	2179	1266	890	716	819	1017	1147.83	1103.32	563.833		Md0087	1326.83	-652.167	-239.167	-219.167	-215.167	-1.16667	1031.17	118.167	-257.833	-431.833	-328.833	-130.833	0.431975	0.514374
Md0088	BC1M12M220.4	1339	317	455	453	539	456	593.167	1311	774	493	401	416	517	652	620.321	331.106		Md0088	745.833	-276.167	-138.167	-140.167	-54.1667	-137.167	659	122	-159	-251	-236	-135	0.449233	0.522431
Md0089	BC1M12M217.4	91	59	384	842	337	85	299.667	91	336	373	589	180	111	280	290.59	229.669		Md0089	-208.667	-240.667	84.3333	542.333	37.3333	-214.667	-189	56	93	309	-100	-169	0.794018	0.640469
Md0090	BC1M12M216.4	38	68	252	491	245	91	197.5	67	284	262	345	131	92	196.833	197.192	132.571		Md0090	-159.5	-129.5	54.5	293.5	47.5	-106.5	-129.833	87.1667	65.1667	148.167	-65.8333	-104.833	0.917325	0.670417
Md0091	BC1M12M212.5	200	91	199	271	151	206	186.333	118	171	198	97	118	102	134	162.179	54.3581		Md0091	13.6667	-95.3333	12.6667	84.6667	-35.3333	19.6667	-16	37	64	-37	-16	-32	0.285945	0.43129
Md0092	BC1M12M211.4	147	59	225	369	183	128	185.167	121	197	333	171	216	122	193.333	188.936	85.1947		Md0092	-38.1667	-126.167	39.8333	183.833	-2.16667	-57.1667	-72.3333	3.66667	139.667	-22.3333	22.6667	-71.3333	0.799723	0.641953
Md0093	BC1M12M210.3	176	111	213	358	218	213	214.833	188	263	338	177	167	156	214.833	214.833	69.6382		Md0093	-38.8333	-103.833	-1.83333	143.167	3.16667	-1.83333	-26.8333	48.1667	123.167	-37.8333	-47.8333	-58.8333	0.969208	0.681911
Md0094	BC1M12M209.3	164	173	270	288	178	171	207.333	171	319	336	198	182	125	221.833	214.026	66.4213		Md0094	-43.3333	-34.3333	62.6667	80.6667	-29.3333	-36.3333	-50.8333	97.1667	114.167	-23.8333	-39.8333	-96.8333	0.700575	0.614511
Md0095	BC1M12M208.2	155	138	388	297	115	85	196.333	133	314	374	256	183	194	242.333	217.564	99.2879		Md0095	-41.3333	-58.3333	191.667	100.667	-81.3333	-111.333	-109.333	71.6667	131.667	13.6667	-59.3333	-48.3333	0.133752	0.294279
Md0096	BC1M12M207.0	233	214	509	402	146	116	270	221	450	529	324	192	215	321.833	293.923	136.812		Md0096	-37	-56	239	132	-124	-154	-100.833	128.167	207.167	2.16667	-129.833	-106.833	0.210507	0.372935
Md0097	BC1M12M206.0	221	137	400	300	131	126	219.167	223	372	430	232	192	215	277.333	246.013	100.754		Md0097	1.83333	-82.1667	180.833	80.8333	-88.1667	-93.1667	-54.3333	94.6667	152.667	-45.3333	-85.3333	-62.3333	0.157926	0.321876
Md0098	BC1M12M204.8	177	97	224	198	93	176	160.833	172	241	307	140	121	175	192.667	175.526	59.0692		Md0098	16.1667	-63.8333	63.1667	37.1667	-67.8333	15.1667	-20.6667	48.3333	114.333	-52.6667	-71.6667	-17.6667	0.258699	0.411825
Md0099	BC1M12M201.2	981	87	201	185	262	311	337.833	820	398	284	306	231	361	400	366.526	252.718		Md0099	643.167	-250.833	-136.833	-152.833	-75.8333	-26.8333	420	-2	-116	-94	-169	-39	0.0603792	0.184026
Md0100	BC1M12M200.3	570	57	126	99	172	174	199.667	478	237	164	150	146	190	227.5	212.513	146.605		Md0100	370.333	-142.667	-73.6667	-100.667	-27.6667	-25.6667	250.5	9.5	-63.5	-77.5	-81.5	-37.5	0.134508	0.29519
Md0101	BC1M12M193.2	382	71	182	260	181	181	209.5	177	199	230	93	152	161	168.667	190.654	76.4143		Md0101	172.5	-138.5	-27.5	50.5	-28.5	-28.5	8.33333	30.3333	61.3333	-75.6667	-16.6667	-7.66667	0.869605	0.659319
Md0102	BC1M12M190.9	248	190	352	301	279	274	274	180	536	685	221	296	290	368	317.385	141.436		Md0102	-26	-84	78	27	5	0	-188	168	317	-147	-72	-78	0.154556	0.31821
Md0103	BC1M12M188.9	368	344	515	591	584	341	457.167	402	602	1033	409	491	496	572.167	510.244	181.555		Md0103	-89.1667	-113.167	57.8333	133.833	126.833	-116.167	-170.167	29.8333	460.833	-163.167	-81.1667	-76.1667	0.295533	0.437774
Md0104	BC1M12M186.5	1356	511	1127	787	805	806	898.667	799	1442	1168	1151	691	810	1010.17	950.128	273.758		Md0104	457.333	-387.667	228.333	-111.667	-93.6667	-92.6667	-211.167	431.833	157.833	140.833	-319.167	-200.167	0.19417	0.358185
Md0105	BC1M12M183.5	2096	2386	3027	1980	1044	1497	2005	1848	3326	3417	1499	1401	1191	2113.67	2055.15	784.98		Md0105	91	381	1022	-25	-961	-508	-265.667	1212.33	1303.33	-614.667	-712.667	-922.667	0.484537	0.53804
Md0106	BC1M12M181.7	1229	1175	1619	1027	534	761	1057.5	1188	1959	1980	906	699	636	1228	1136.19	469.997		Md0106	171.5	117.5	561.5	-30.5	-523.5	-296.5	-40	731	752	-322	-529	-592	0.209885	0.37239
Md0107	BC1M12M180.0	278	353	368	265	150	208	270.333	268	485	403	203	186	176	286.833	277.949	99.2907		Md0107	7.66667	82.6667	97.6667	-5.33333	-120.333	-62.3333	-18.8333	198.167	116.167	-83.8333	-100.833	-110.833	0.515134	0.55071
Md0108	BC1M12M176.3	505	166	166	202	209	269	252.833	377	332	226	172	148	166	236.833	245.449	104.161		Md0108	252.167	-86.8333	-86.8333	-50.8333	-43.8333	16.1667	140.167	95.1667	-10.8333	-64.8333	-88.8333	-70.8333	0.894045	0.665073
Md0109	BC1M12M175.1	1451	177	202	312	191	345	446.333	735	533	336	203	211	264	380.333	415.872	350.463		Md0109	1004.67	-269.333	-244.333	-134.333	-255.333	-101.333	354.667	152.667	-44.3333	-177.333	-169.333	-116.333	0.449207	0.52242
Md0110	BC1M12M174.1	713	96	114	126	100	158	217.833	355	243	125	75	119	136	175.5	198.295	172.405		Md0110	495.167	-121.833	-103.833	-91.8333	-117.833	-59.8333	179.5	67.5	-50.5	-100.5	-56.5	-39.5	0.539752	0.560385
Md0111	BC1M12M138.5	659	227	490	721	1489	2289	979.167	732	507	533	1203	1001	1365	890.167	938.09	548.513		Md0111	-320.167	-752.167	-489.167	-258.167	509.833	1309.83	-158.167	-383.167	-357.167	312.833	110.833	474.833	0.637907	0.595063
Md0112	BC1M12M137.6	461	110	316	357	917	1358	586.5	429	342	346	758	631	794	550	569.654	327.398		Md0112	-125.5	-476.5	-270.5	-229.5	330.5	771.5	-121	-208	-204	208	81	244	0.830212	0.649707
Md0113	BC1M12M136.7	139	66	58	75	203	287	138	139	119	139	185	145	238	160.833	148.538	66.5565		Md0113	1	-72	-80	-63	65	149	-21.8333	-41.8333	-21.8333	24.1667	-15.8333	77.1667	0.423908	0.510504
Md0114	BC1M12M134.7	8551	452	464	769	603	1587	2071	3057	2070	375	597	577	874	1258.33	1695.92	2219.91		Md0114	6480	-1619	-1607	-1302	-1468	-484	1798.67	811.667	-883.333	-661.333	-681.333	-384.333	0.753104	0.629505
Md0115	BC1M12M133.8	4733	231	181	400	336	966	1141.17	1687	1214	197	426	357	514	732.5	952.551	1229.22		Md0115	3591.83	-910.167	-960.167	-741.167	-805.167	-175.167	954.5	481.5	-535.5	-306.5	-375.5	-218.5	0.612686	0.586688
Md0116	BC1M12M132.8	1294	145	311	337	778	480	557.5	485	429	163	172	296	353	316.333	446.192	309.805		Md0116	736.5	-412.5	-246.5	-220.5	220.5	-77.5	168.667	112.667	-153.333	-144.333	-20.3333	36.6667	0.294915	0.437361
Md0117	BC1M12M126.0	276	156	167	179	211	282	211.833	289	301	226	191	121	205	222.167	216.603	56.1164		Md0117	64.1667	-55.8333	-44.8333	-32.8333	-0.833333	70.1667	66.8333	78.8333	3.83333	-31.1667	-101.167	-17.1667	0.822569	0.64779
Md0118	BC1M12M124.5	835	248	343	441	559	877	550.5	764	604	535	758	437	496	599	572.885	190.448		Md0118	284.5	-302.5	-207.5	-109.5	8.5	326.5	165	5	-64	159	-162	-103	0.607757	0.585011
Md0119	BC1M12M123.4	478	151	162	278	454	448	328.5	435	328	296	450	264	278	341.833	334.654	110.882		Md0119	149.5	-177.5	-166.5	-50.5	125.5	119.5	93.1667	-13.8333	-45.8333	108.167	-77.8333	-63.8333	0.769411	0.633945
Md0120	BC1M12M116.4	852	324	679	1058	5437	1654	1667.33	1717	1677	763	1218	719	1182	1212.67	1457.49	1278.43		Md0120	-815.333	-1343.33	-988.333	-609.333	3769.67	-13.3333	504.333	464.333	-449.667	5.33333	-493.667	-30.6667	0.490906	0.54074
Md0121	BC1M12M114.9	439	179	388	548	2985	883	903.667	941	937	443	691	438	584	672.333	796.897	700.989		Md0121	-464.667	-724.667	-515.667	-355.667	2081.33	-20.6667	268.667	264.667	-229.333	18.6667	-234.333	-88.3333	0.505991	0.547001
Md0122	BC1M12M106.9	5884	1499	1616	2552	2693	2885	2854.83	4776	2689	2052	2345	1625	1647	2522.33	2701.37	1289.56		Md0122	3029.17	-1355.83	-1238.83	-302.833	-161.833	30.1667	2253.67	166.667	-470.333	-177.333	-897.333	-875.333	0.697466	0.613589
Md0123	BC1M12M106.1	3259	749	1002	1485	1447	1925	1644.5	2512	1700	1282	1605	1089	1320	1584.67	1616.88	661.881		Md0123	1614.5	-895.5	-642.5	-159.5	-197.5	280.5	927.333	115.333	-302.667	20.3333	-495.667	-264.667	0.774048	0.63519
Md0124	BC1M12M105.4	1200	405	508	589	531	864	682.833	830	669	438	868	489	652	657.667	671.218	222.251		Md0124	517.167	-277.833	-174.833	-93.8333	-151.833	181.167	172.333	11.3333	-219.667	210.333	-168.667	-5.66667	0.652777	0.599846
Md0125	BC1M12M104.5	1721	581	634	749	739	1389	968.833	1401	801	580	855	648	1044	888.167	931.603	362.356		Md0125	752.167	-387.833	-334.833	-219.833	-229.833	420.167	512.833	-87.1667	-308.167	-33.1667	-240.167	155.833	0.732712	0.623814
Md0126	BC1M12M103.7	998	265	318	383	374	772	518.333	842	431	336	425	367	526	487.833	504.256	225.945		Md0126	479.667	-253.333	-200.333	-135.333	-144.333	253.667	354.167	-56.8333	-151.833	-62.8333	-120.833	38.1667	0.935863	0.674586
Md0127	BC1M12M101.2	301	212	143	293	274	342	260.833	401	307	357	225	169	333	298.667	278.295	75.0925		Md0127	40.1667	-48.8333	-117.833	32.1667	13.1667	81.1667	102.333	8.33333	58.3333	-73.6667	-129.667	34.3333	0.661543	0.602615
Md0128	BC1M12M99.5	332	437	309	487	498	232	382.5	354	347	425	492	350	306	379	380.885	81.9436		Md0128	-50.5	54.5	-73.5	104.5	115.5	-150.5	-25	-32	46	113	-29	-73	0.861492	0.657375
Md0129	BC1M12M97.1	18888	7475	10726	14182	12437	20591	14049.8	16981	11581	12396	12923	8394	14332	12767.8	13458.1	3756.09		Md0129	4838.17	-6574.83	-3323.83	132.167	-1612.83	6541.17	4213.17	-1186.83	-371.833	155.167	-4373.83	1564.17	0.536461	0.559116
Md0130	BC1M12M96.4	9852	3071	4782	6548	5649	8925	6471.17	8326	5235	5692	6458	4069	6737	6086.17	6293.47	1905.12		Md0130	3380.83	-3400.17	-1689.17	76.8333	-822.167	2453.83	2239.83	-851.167	-394.167	371.833	-2017.17	650.833	0.843885	0.653093
Md0131	BC1M12M95.6	7453	2663	2177	2370	2068	3902	3438.83	6955	3076	2007	2302	1846	3542	3288	3369.22	1822.68		Md0131	4014.17	-775.833	-1261.83	-1068.83	-1370.83	463.167	3667	-212	-1281	-986	-1442	254	0.538251	0.559807
Md0132	BC1M12M95.0	2824	666	591	784	689	1406	1160	2717	1308	663	703	630	1202	1203.83	1180.23	760.47		Md0132	1664	-494	-569	-376	-471	246	1513.17	104.167	-540.833	-500.833	-573.833	-1.83333	0.618492	0.588646
Md0133	BC1M12M94.1	1355	436	440	667	584	993	745.833	1284	735	671	732	483	708	768.833	756.449	291.36		Md0133	609.167	-309.833	-305.833	-78.8333	-161.833	247.167	515.167	-33.8333	-97.8333	-36.8333	-285.833	-60.8333	0.696491	0.613298
Md0134	BC1M12M93.1	2415	930	1460	2579	2952	2817	2192.17	2513	2428	2395	2972	1996	2189	2415.5	2295.24	577.667		Md0134	222.833	-1262.17	-732.167	386.833	759.833	624.833	97.5	12.5	-20.5	556.5	-419.5	-226.5	0.590967	0.579194
Md0135	BC1M12M92.3	1250	512	527	953	951	1153	891	1144	1010	972	1160	742	887	985.833	934.769	230.129		Md0135	359	-379	-364	62	60	262	158.167	24.1667	-13.8333	174.167	-243.833	-98.8333	0.398897	0.498055
Md0136	BC1M12M89.7	10393	3645	5643	12492	14716	11850	9789.83	9526	5468	8039	9676	7709	7622	8006.67	8966.83	3071.13		Md0136	603.167	-6144.83	-4146.83	2702.17	4926.17	2060.17	1519.33	-2538.67	32.3333	1669.33	-297.667	-384.667	0.274024	0.422971
Md0137	BC1M12M89.2	4774	1804	2409	4971	6124	5593	4279.17	4653	2440	3799	4639	3607	3777	3819.17	4066.86	1274.01		Md0137	494.833	-2475.17	-1870.17	691.833	1844.83	1313.83	833.833	-1379.17	-20.1667	819.833	-212.167	-42.1667	0.470277	0.53187
Md0138	BC1M12M88.6	1733	1127	1028	1574	1777	2817	1676	1668	1046	1361	2210	1339	1928	1592	1637.23	498.825		Md0138	57	-549	-648	-102	101	1141	76	-546	-231	618	-253	336	0.745677	0.62745
Md0139	BC1M12M86.8	1874	532	508	617	491	1134	859.333	1651	663	396	526	449	582	711.167	790.949	474.827		Md0139	1014.67	-327.333	-351.333	-242.333	-368.333	274.667	939.833	-48.1667	-315.167	-185.167	-262.167	-129.167	0.238827	0.396546
Md0140	BC1M12M86.2	1266	417	345	487	380	848	623.833	1069	452	469	528	585	653	626	624.833	277.57		Md0140	642.167	-206.833	-278.833	-136.833	-243.833	224.167	443	-174	-157	-98	-41	27	0.530133	0.556657
Md0141	BC1M12M85.7	983	604	727	1658	2209	1831	1335.33	858	813	1667	1698	2655	2141	1638.67	1475.33	646.798		Md0141	-352.333	-731.333	-608.333	322.667	873.667	495.667	-780.667	-825.667	28.3333	59.3333	1016.33	502.333	0.010931	0.0575152
Md0142	BC1M12M85.3	1283	845	518	851	1225	1275	999.5	1043	714	933	915	1469	1191	1044.17	1020.12	263.222		Md0142	283.5	-154.5	-481.5	-148.5	225.5	275.5	-1.16667	-330.167	-111.167	-129.167	424.833	146.833	0.319655	0.453327
Md0143	BC1M13M645.6	435	103	245	558	733	468	423.667	347	142	260	344	778	475	391	408.59	202.928		Md0143	11.3333	-320.667	-178.667	134.333	309.333	44.3333	-44	-249	-131	-47	387	84	0.656871	0.601144
Md0144	BC1M13M635.1	705	101	127	114	255	786	348	971	111	179	172	237	734	400.667	372.308	309.572		Md0144	357	-247	-221	-234	-93	438	570.333	-289.667	-221.667	-228.667	-163.667	333.333	0.631531	0.592977
Md0145	BC1M13M624.6	279	165	191	192	355	263	240.833	565	148	188	234	319	287	290.167	263.603	109.409		Md0145	38.1667	-75.8333	-49.8333	-48.8333	114.167	22.1667	274.833	-142.167	-102.167	-56.1667	28.8333	-3.16667	0.886317	0.66327
Md0146	BC1M13M614.9	757	293	663	1127	1507	1359	951	1502	471	1074	1498	2217	2565	1554.5	1229.54	652.407		Md0146	-194	-658	-288	176	556	408	-52.5	-1083.5	-480.5	-56.5	662.5	1010.5	0.00133111	0.0121201
Md0147	BC1M13M515.8	560	232	280	673	692	425	477	649	160	252	334	298	273	327.667	408.077	183.965		Md0147	83	-245	-197	196	215	-52	321.333	-167.667	-75.6667	6.33333	-29.6667	-54.6667	0.00659803	0.0398741
Md0148	BC1M13M476.7	86	68	51	341	722	173	240.167	91	42	132	408	357	67	182.833	213.705	198.317		Md0148	-154.167	-172.167	-189.167	100.833	481.833	-67.1667	-91.8333	-140.833	-50.8333	225.167	174.167	-115.833	0.389931	0.493417
Md0149	BC1M13M469.3	440	134	165	554	867	664	470.667	232	166	261	504	944	865	495.333	482.051	286.041		Md0149	-30.6667	-336.667	-305.667	83.3333	396.333	193.333	-263.333	-329.333	-234.333	8.66667	448.667	369.667	0.0829291	0.223578
Md0150	BC1M13M458.0	173	85	30	27	55	107	79.5	168	31	87	164	150	507	184.5	127.962	125.802		Md0150	93.5	5.5	-49.5	-52.5	-24.5	27.5	-16.5	-153.5	-97.5	-20.5	-34.5	322.5	0.0915572	0.237124
Md0151	BC1M13M445.6	277	95	69	90	57	157	124.167	255	64	102	143	121	86	128.5	126.167	68.9245		Md0151	152.833	-29.1667	-55.1667	-34.1667	-67.1667	32.8333	126.5	-64.5	-26.5	14.5	-7.5	-42.5	0.71211	0.617899
Md0152	BC1M13M435.0	1107	243	244	354	703	368	503.167	834	379	412	338	246	344	425.5	467.321	260.632		Md0152	603.833	-260.167	-259.167	-149.167	199.833	-135.167	408.5	-46.5	-13.5	-87.5	-179.5	-81.5	0.729361	0.622863
Md0153	BC1M13M412.8	7429	2348	3756	5966	8938	5520	5659.5	7699	2402	5517	4711	5016	7524	5478.17	5575.81	2001.51		Md0153	1769.5	-3311.5	-1903.5	306.5	3278.5	-139.5	2220.83	-3076.17	38.8333	-767.167	-462.167	2045.83	0.803008	0.642802
Md0154	BC1M13M402.3	9082	3360	4608	12072	14855	7860	8639.5	7776	2164	8590	7552	11121	7227	7405	8069.73	3453.74		Md0154	442.5	-5279.5	-4031.5	3432.5	6215.5	-779.5	371	-5241	1185	147	3716	-178	0.413952	0.505632
Md0155	BC1M13M381.7	3743	2040	2504	4024	5567	4082	3660	4218	1673	4386	3979	2651	3631	3423	3550.62	1067.18		Md0155	83	-1620	-1156	364	1907	422	795	-1750	963	556	-772	208	0.619345	0.588932
Md0156	BC1M13M376.5	5870	1028	958	1220	1489	2541	2184.33	5423	1179	1621	1408	1017	2391	2173.17	2179.18	1627.64		Md0156	3685.67	-1156.33	-1226.33	-964.333	-695.333	356.667	3249.83	-994.167	-552.167	-765.167	-1156.17	217.833	0.687536	0.610613
Md0157	BC1M13M370.9	228	175	502	2564	4371	565	1400.83	253	104	699	2171	2967	586	1130	1275.83	1340.35		Md0157	-1172.83	-1225.83	-898.833	1163.17	2970.17	-835.833	-877	-1026	-431	1041	1837	-544	0.247046	0.402985
Md0158	BC1M13M368.3	957	351	659	1048	1488	1705	1034.67	1013	439	858	941	823	1200	879	962.821	373.039		Md0158	-77.6667	-683.667	-375.667	13.3333	453.333	670.333	134	-440	-21	62	-56	321	0.23671	0.394859
Md0159	BC1M13M353.5	622	234	89	276	947	779	491.167	602	300	264	409	392	630	432.833	464.244	243.035		Md0159	130.833	-257.167	-402.167	-215.167	455.833	287.833	169.167	-132.833	-168.833	-23.8333	-40.8333	197.167	0.623303	0.590255
Md0160	BC1M13M334.2	3184	1047	850	1264	1499	1174	1503	3368	817	1320	1396	1133	1904	1656.33	1573.77	808.9		Md0160	1681	-456	-653	-239	-4	-329	1711.67	-839.333	-336.333	-260.333	-523.333	247.667	0.475144	0.533996
Md0161	BC1M13M311.8	691	201	267	294	401	451	384.167	816	215	481	413	301	570	466	421.936	183.148		Md0161	306.833	-183.167	-117.167	-90.1667	16.8333	66.8333	350	-251	15	-53	-165	104	0.172279	0.336906
Md0162	BC1M13M303.3	12512	3501	3033	2628	3037	6904	5269.17	14710	3218	5736	7158	4172	10498	7582	6336.63	3937.75		Md0162	7242.83	-1768.17	-2236.17	-2641.17	-2232.17	1634.83	7128	-4364	-1846	-424	-3410	2916	0.00668099	0.0402402
Md0163	BC1M13M299.4	557	778	889	1227	1079	465	832.5	663	665	1390	1090	898	536	873.667	851.5	282.093		Md0163	-275.5	-54.5	56.5	394.5	246.5	-367.5	-210.667	-208.667	516.333	216.333	24.3333	-337.667	0.822588	0.647795
Md0164	BC1M13M292.9	2022	1133	1256	1540	1733	1651	1555.83	2146	1183	1610	2220	1908	1975	1840.33	1687.14	357.494		Md0164	466.167	-422.833	-299.833	-15.8333	177.167	95.1667	305.667	-657.333	-230.333	379.667	67.6667	134.667	0.00281426	0.0212377
Md0165	BC1M13M288.4	56	190	289	877	631	90	355.5	66	106	818	808	664	468	488.333	416.808	311.389		Md0165	-299.5	-165.5	-66.5	521.5	275.5	-265.5	-422.333	-382.333	329.667	319.667	175.667	-20.3333	0.207417	0.370214
Md0166	BC1M13M284.9	181	104	139	397	60	67	158	69	133	359	469	244	95	228.167	190.385	136.079		Md0166	23	-54	-19	239	-98	-91	-159.167	-95.1667	130.833	240.833	15.8333	-133.167	0.00793634	0.0456263
Md0167	BC1M13M281.9	469	737	648	414	872	270	568.333	725	538	1146	949	850	582	798.333	674.487	239.235		Md0167	-99.3333	168.667	79.6667	-154.333	303.667	-298.333	-73.3333	-260.333	347.667	150.667	51.6667	-216.333	0.120387	0.277576
Md0168	BC1M13M277.8	237	249	300	684	822	95	397.833	397	181	714	1054	549	341	539.333	463.141	282.736		Md0168	-160.833	-148.833	-97.8333	286.167	424.167	-302.833	-142.333	-358.333	174.667	514.667	9.66667	-198.333	0.299641	0.440497
Md0169	BC1M13M270.7	870	1042	868	731	1158	424	848.833	739	638	2002	1516	500	615	1001.67	919.372	435.046		Md0169	21.1667	193.167	19.1667	-117.833	309.167	-424.833	-262.667	-363.667	1000.33	514.333	-501.667	-386.667	0.537864	0.559658
Md0170	BC1M13M267.0	683	1422	1892	1754	2274	364	1398.17	649	1839	2002	1140	1631	709	1328.33	1365.94	607.015		Md0170	-715.167	23.8333	493.833	355.833	875.833	-1034.17	-679.333	510.667	673.667	-188.333	302.667	-619.333	0.738717	0.625506
Md0171	BC1M13M264.4	1183	3377	3736	2937	3782	744	2626.5	1249	2970	3896	2717	2862	1213	2484.5	2560.96	1098.72		Md0171	-1443.5	750.5	1109.5	310.5	1155.5	-1882.5	-1235.5	485.5	1411.5	232.5	377.5	-1271.5	0.441376	0.5188
Md0172	BC1M13M262.1	241	1309	899	635	609	157	641.667	434	405	625	652	269	856	540.167	594.821	311.437		Md0172	-400.667	667.333	257.333	-6.66667	-32.6667	-484.667	-106.167	-135.167	84.8333	111.833	-271.167	315.833	0.539696	0.560363
Md0173	BC1M13M257.2	778	833	1459	1590	2797	170	1271.17	899	468	2035	3283	2071	600	1559.33	1404.17	930.395		Md0173	-493.167	-438.167	187.833	318.833	1525.83	-1101.17	-660.333	-1091.33	475.667	1723.67	511.667	-959.333	0.443723	0.519891
Md0174	BC1M13M255.5	199	440	727	682	1205	280	588.833	191	381	1131	1375	1088	252	736.333	656.91	417.61		Md0174	-389.833	-148.833	138.167	93.1667	616.167	-308.833	-545.333	-355.333	394.667	638.667	351.667	-484.333	0.259576	0.412478
Md0175	BC1M13M253.4	289	1293	1086	1394	758	304	854	94	944	1416	1064	1042	420	830	842.923	441.289		Md0175	-565	439	232	540	-96	-550	-736	114	586	234	212	-410	0.944746	0.676558
Md0176	BC1M13M251.3	1600	6088	27039	29476	23597	3070	15145	1116	18782	12216	32667	3777	1290	11641.3	13527.9	11699.1		Md0176	-13545	-9057	11894	14331	8452	-12075	-10525.3	7140.67	574.667	21025.7	-7864.33	-10351.3	0.488319	0.539647
Md0177	BC1M13M247.9	12450	12507	11252	11758	12317	14867	12525.2	13578	9533	19049	16548	11397	18282	14731.2	13543.3	2850.23		Md0177	-75.1667	-18.1667	-1273.17	-767.167	-208.167	2341.83	-1153.17	-5198.17	4317.83	1816.83	-3334.17	3550.83	0.213448	0.375498
Md0178	BC1M13M237.3	7344	2643	2125	2438	3246	2736	3422	8448	2516	3592	3295	1932	3938	3953.5	3667.31	1978.46		Md0178	3922	-779	-1297	-984	-176	-686	4494.5	-1437.5	-361.5	-658.5	-2021.5	-15.5	0.413676	0.505495
Md0179	BC1M13M230.8	1267	916	1173	1438	2304	2566	1610.67	2084	1094	1926	3245	2310	4392	2508.5	2025.05	977.645		Md0179	-343.667	-694.667	-437.667	-172.667	693.333	955.333	-424.5	-1414.5	-582.5	736.5	-198.5	1883.5	0.0186921	0.0841638
Md0180	BC1M13M227.1	120	837	211	366	234	69	306.167	160	277	616	855	581	861	558.333	422.551	291.154		Md0180	-186.167	530.833	-95.1667	59.8333	-72.1667	-237.167	-398.333	-281.333	57.6667	296.667	22.6667	302.667	0.194334	0.358338
Md0181	BC1M13M224.9	213	849	623	719	843	637	647.333	917	705	1482	1517	899	974	1082.33	848.103	347.432		Md0181	-434.333	201.667	-24.3333	71.6667	195.667	-10.3333	-165.333	-377.333	399.667	434.667	-183.333	-108.333	0.0544248	0.172348
Md0182	BC1M13M218.4	123	372	347	771	965	370	491.333	125	247	896	603	1110	728	618.167	549.872	323.055		Md0182	-368.333	-119.333	-144.333	279.667	473.667	-121.333	-493.167	-371.167	277.833	-15.1667	491.833	109.833	0.270287	0.420302
Md0183	BC1M13M216.4	53	319	253	405	273	79	230.333	217	203	1163	686	252	254	462.5	337.487	292.296		Md0183	-177.333	88.6667	22.6667	174.667	42.6667	-151.333	-245.5	-259.5	700.5	223.5	-210.5	-208.5	0.172573	0.337204
Md0184	BC1M13M214.0	170	635	633	832	580	192	507	138	499	2264	1378	301	255	805.833	644.923	591.366		Md0184	-337	128	126	325	73	-315	-667.833	-306.833	1458.17	572.167	-504.833	-550.833	0.291277	0.434918
Md0185	BC1M13M212.6	199	305	386	623	891	210	435.667	150	558	1834	1378	466	302	781.333	595.205	499.725		Md0185	-236.667	-130.667	-49.6667	187.333	455.333	-225.667	-631.333	-223.333	1052.67	596.667	-315.333	-479.333	0.181364	0.345963
Md0186	BC1M13M203.0	498	1510	559	177	1837	847	904.667	655	186	502	1605	1955	437	890	897.897	619.55		Md0186	-406.667	605.333	-345.667	-727.667	932.333	-57.6667	-235	-704	-388	715	1065	-453	0.912375	0.669292
Md0187	BC1M13M187.9	24308	1752	604	672	1031	2464	5138.5	26885	2797	1521	1293	1038	6512	6674.33	5847.35	8953.16		Md0187	19169.5	-3386.5	-4534.5	-4466.5	-4107.5	-2674.5	20210.7	-3877.33	-5153.33	-5381.33	-5636.33	-162.333	0.0590657	0.181501
Md0188	BC1M13M185.9	1881	981	1857	1712	2021	834	1547.67	2059	995	1457	1908	1094	935	1408	1483.21	458.294		Md0188	333.333	-566.667	309.333	164.333	473.333	-713.667	651	-413	49	500	-314	-473	0.327602	0.458231
Md0189	BC1M13M184.4	2205	21182	25816	27129	30397	3495	18370.7	1706	9038	30460	28128	21124	4012	15744.7	17158.7	11431.4		Md0189	-16165.7	2811.33	7445.33	8758.33	12026.3	-14875.7	-14038.7	-6706.67	14715.3	12383.3	5379.33	-11732.7	0.346059	0.46923
Md0190	BC1M13M182.4	6486	3975	3357	3745	4649	3836	4341.33	6697	2939	3994	3023	2750	3110	3752.17	4069.41	1253.99		Md0190	2144.67	-366.333	-984.333	-596.333	307.667	-505.333	2944.83	-813.167	241.833	-729.167	-1002.17	-642.167	0.066229	0.194946
Md0191	BC1M13M181.5	2213	1139	947	1077	1543	1117	1339.33	2012	969	1110	810	862	886	1108.17	1232.64	440.159		Md0191	873.667	-200.333	-392.333	-262.333	203.667	-222.333	903.833	-139.167	1.83333	-298.167	-246.167	-222.167	0.0781148	0.215674
Md0192	BC1M13M180.1	705	612	308	396	1075	688	630.667	597	520	1378	1383	988	584	908.333	758.821	344		Md0192	74.3333	-18.6667	-322.667	-234.667	444.333	57.3333	-311.333	-388.333	469.667	474.667	79.6667	-324.333	0.19758	0.361339
Md0193	BC1M13M173.8	1572	5600	5284	5995	4738	754	3990.5	2389	3980	9248	6151	3237	683	4281.33	4124.73	2437.75		Md0193	-2418.5	1609.5	1293.5	2004.5	747.5	-3236.5	-1892.33	-301.333	4966.67	1869.67	-1044.33	-3598.33	0.854362	0.655651
Md0194	BC1M13M172.9	539	2216	2489	2455	2015	293	1667.83	899	1472	3499	2437	1264	323	1649	1659.14	975.718		Md0194	-1128.83	548.167	821.167	787.167	347.167	-1374.83	-750	-177	1850	788	-385	-1326	0.770018	0.634108
Md0195	BC1M13M170.6	1477	37373	28136	23003	13058	1685	17455.3	877	21389	41429	14313	13201	2255	15577.3	16588.6	13476		Md0195	-15978.3	19917.7	10680.7	5547.67	-4397.33	-15770.3	-14700.3	5811.67	25851.7	-1264.33	-2376.33	-13322.3	0.664915	0.603671
Md0196	BC1M13M169.6	576	13063	9794	7592	4479	668	6028.67	387	6843	13085	4366	4536	886	5017.17	5561.82	4452.18		Md0196	-5452.67	7034.33	3765.33	1563.33	-1549.67	-5360.67	-4630.17	1825.83	8067.83	-651.167	-481.167	-4131.17	0.470302	0.531881
Md0197	BC1M13M168.5	168	2819	1902	1677	1216	198	1330	82	1288	2442	624	852	203	915.167	1138.54	895.623		Md0197	-1162	1489	572	347	-114	-1132	-833.167	372.833	1526.83	-291.167	-63.1667	-712.167	0.192667	0.356782
Md0198	BC1M13M166.9	165	636	358	215	275	195	307.333	141	1024	1792	563	504	155	696.5	486.949	466.047		Md0198	-142.333	328.667	50.6667	-92.3333	-32.3333	-112.333	-555.5	327.5	1095.5	-133.5	-192.5	-541.5	0.0610726	0.185348
Md0199	BC1M13M165.8	230	438	279	170	226	243	264.333	217	570	867	265	326	161	401	327.41	196.642		Md0199	-34.3333	173.667	14.6667	-94.3333	-38.3333	-21.3333	-184	169	466	-136	-75	-240	0.136303	0.297341
Md0200	BC1M13M164.2	606	422	268	250	303	243	348.667	897	463	461	591	365	367	524	429.59	182.95		Md0200	257.333	73.3333	-80.6667	-98.6667	-45.6667	-105.667	373	-61	-63	67	-159	-157	0.00492936	0.0321857
Md0201	BC1M13M160.3	12761	9865	7292	8781	9216	7193	9184.67	12479	6908	10668	11564	6730	7654	9333.83	9253.51	2104.95		Md0201	3576.33	680.333	-1892.67	-403.667	31.3333	-1991.67	3145.17	-2425.83	1334.17	2230.17	-2603.83	-1679.83	0.85673	0.656225
Md0202	BC1M13M159.2	4709	3808	2812	3248	3241	2642	3410	4325	2387	3372	3504	2297	2406	3048.5	3243.15	743.133		Md0202	1299	398	-598	-162	-169	-768	1276.5	-661.5	323.5	455.5	-751.5	-642.5	0.331946	0.460867
Md0203	BC1M13M158.2	1117	1184	901	751	776	1088	969.5	858	576	1045	838	533	578	738	862.654	215.513		Md0203	147.5	214.5	-68.5	-218.5	-193.5	118.5	120	-162	307	100	-205	-160	0.136911	0.298066
Md0204	BC1M13M153.7	135	1455	772	381	155	52	491.667	80	536	1747	311	167	75	486	489.051	540.954		Md0204	-356.667	963.333	280.333	-110.667	-336.667	-439.667	-406	50	1261	-175	-319	-411	0.988832	0.686136
Md0205	BC1M13M152.9	337	2251	646	656	296	128	719	415	914	2824	320	298	221	832	771.154	823.661		Md0205	-382	1532	-73	-63	-423	-591	-417	82	1992	-512	-534	-611	0.834294	0.650723
Md0206	BC1M13M143.4	541	514	404	439	537	591	504.333	869	347	397	589	490	722	569	534.179	140.469		Md0206	36.6667	9.66667	-100.333	-65.3333	32.6667	86.6667	300	-222	-172	20	-79	153	0.83822	0.651696
Md0207	BC1M13M132.4	825	378	224	120	271	478	382.667	934	635	548	208	212	314	475.167	425.359	249.506		Md0207	442.333	-4.66667	-158.667	-262.667	-111.667	95.3333	458.833	159.833	72.8333	-267.167	-263.167	-161.167	0.332381	0.46113
Md0208	BC1M13M127.8	547	1131	1440	1009	1003	246	896	740	951	2355	1256	877	331	1085	983.231	534.321		Md0208	-349	235	544	113	107	-650	-345	-134	1270	171	-208	-754	0.339554	0.465413
Md0209	BC1M13M126.8	219	432	546	360	520	165	373.667	283	370	965	547	288	139	432	400.59	216.622		Md0209	-154.667	58.3333	172.333	-13.6667	146.333	-208.667	-149	-62	533	115	-144	-293	0.610711	0.586018
Md0210	BC1M13M120.7	746	117	128	68	39	122	203.333	786	135	229	340	142	275	317.833	256.179	240.771		Md0210	542.667	-86.3333	-75.3333	-135.333	-164.333	-81.3333	468.167	-182.833	-88.8333	22.1667	-175.833	-42.8333	0.00192286	0.0159753
Md0211	BC1M13M113.3	6240	2107	1662	1748	1492	1793	2507	5599	2685	2666	2262	742	1827	2630.17	2563.85	1584.78		Md0211	3733	-400	-845	-759	-1015	-714	2968.83	54.8333	35.8333	-368.167	-1888.17	-803.167	0.356109	0.475003
Md0212	BC1M13M110.4	16021	3508	2824	3398	4961	4867	5929.83	10798	3488	5556	7181	3790	2943	5626	5789.6	3768.65		Md0212	10091.2	-2421.83	-3105.83	-2531.83	-968.833	-1062.83	5172	-2138	-70	1555	-1836	-2683	0.539261	0.560196
Md0213	BC1M13M109.0	5361	1257	1040	1166	1820	1773	2069.5	3468	1323	1984	2409	1392	933	1918.17	1999.65	1219.4		Md0213	3291.5	-812.5	-1029.5	-903.5	-249.5	-296.5	1549.83	-595.167	65.8333	490.833	-526.167	-985.167	0.618796	0.588748
Md0214	BC1M13M107.6	1389	845	556	538	643	578	758.167	860	556	946	988	367	546	710.5	736.167	269.512		Md0214	630.833	86.8333	-202.167	-220.167	-115.167	-180.167	149.5	-154.5	235.5	277.5	-343.5	-164.5	0.759376	0.631224
Md0215	BC1M13M103.5	20567	13703	13350	11736	16635	31265	17876	20779	11594	23440	31329	14790	32485	22402.8	19965.3	7581.09		Md0215	2691	-4173	-4526	-6140	-1241	13389	-1623.83	-10808.8	1037.17	8926.17	-7612.83	10082.2	0.197466	0.361234
Md0216	BC1M13M102.4	7157	4634	4484	3707	5374	9986	5890.33	6679	3553	7545	9393	4724	9905	6966.5	6387.03	2279.09		Md0216	1266.67	-1256.33	-1406.33	-2183.33	-516.333	4095.67	-287.5	-3413.5	578.5	2426.5	-2242.5	2938.5	0.285143	0.43074
Md0217	BC1M13M100.8	1617	970	971	875	1188	1898	1253.17	1434	973	1631	1851	1109	2317	1552.5	1391.32	444.504		Md0217	363.833	-283.167	-282.167	-378.167	-65.1667	644.833	-118.5	-579.5	78.5	298.5	-443.5	764.5	0.0459709	0.154644
Md0218	BC1M13M97.0	1095	1163	1026	1115	1271	2994	1444	1241	694	1963	3701	1101	5286	2331	1853.38	1341.12		Md0218	-349	-281	-418	-329	-173	1550	-1090	-1637	-368	1370	-1230	2955	0.0954409	0.242981
Md0219	BC1M13M92.1	683	1350	778	871	1085	544	885.167	918	1074	1434	928	720	843	986.167	931.782	252.579		Md0219	-202.167	464.833	-107.167	-14.1667	199.833	-341.167	-68.1667	87.8333	447.833	-58.1667	-266.167	-143.167	0.692661	0.612154
Md0220	BC1M13M90.4	529	757	404	416	435	347	481.333	410	577	893	931	602	428	640.167	554.641	191.954		Md0220	47.6667	275.667	-77.3333	-65.3333	-46.3333	-134.333	-230.167	-63.1667	252.833	290.833	-38.1667	-212.167	0.100777	0.250806
Md0221	BC1M13M88.9	836	787	768	859	811	857	819.667	1124	999	1256	1069	863	1238	1091.5	945.128	172.386		Md0221	16.3333	-32.6667	-51.6667	39.3333	-8.66667	37.3333	32.5	-92.5	164.5	-22.5	-228.5	146.5	0.000381355	0.00471386
Md0222	BC1M13M88.2	1249	879	1070	1420	1711	927	1209.33	1687	1282	1795	2023	1760	1555	1683.67	1428.26	358.706		Md0222	39.6667	-330.333	-139.333	210.667	501.667	-282.333	3.33333	-401.667	111.333	339.333	76.3333	-128.667	6.1178e-05	0.00117445
Md0223	BC1M13M86.1	2081	853	422	524	1094	781	959.167	1329	941	583	1141	841	810	940.833	950.705	422.747		Md0223	1121.83	-106.167	-537.167	-435.167	134.833	-178.167	388.167	0.166667	-357.833	200.167	-99.8333	-130.833	0.361973	0.478305
Md0224	BC1M13M83.6	1210	710	638	891	1105	891	907.5	906	556	905	809	817	737	788.333	852.5	176.515		Md0224	302.5	-197.5	-269.5	-16.5	197.5	-16.5	117.667	-232.333	116.667	20.6667	28.6667	-51.3333	0.378995	0.487626
Md0225	BC1M13M83.0	1567	1318	939	1262	1434	1367	1314.5	1566	745	1253	1011	995	1217	1131.17	1229.88	246.06		Md0225	252.5	3.5	-375.5	-52.5	119.5	52.5	434.833	-386.167	121.833	-120.167	-136.167	85.8333	0.148823	0.311844
Md0226	BC1M13M78.3	40654	28603	21262	29915	38691	41074	33366.5	48055	22098	34713	32711	27503	34792	33312	33341.3	7655.96		Md0226	7287.5	-4763.5	-12104.5	-3451.5	5324.5	7707.5	14743	-11214	1401	-601	-5809	1480	0.724203	0.621391
Md0227	BC1M14M599.1	655	291	444	378	296	312	396	394	195	342	196	369	333	304.833	353.923	116.474		Md0227	259	-105	48	-18	-100	-84	89.1667	-109.833	37.1667	-108.833	64.1667	28.1667	0.212797	0.374933
Md0228	BC1M14M523.3	188	78	89	113	103	130	116.833	133	80	120	81	93	106	102.167	110.064	29.9007		Md0228	71.1667	-38.8333	-27.8333	-3.83333	-13.8333	13.1667	30.8333	-22.1667	17.8333	-21.1667	-9.16667	3.83333	0.550737	0.564563
Md0229	BC1M14M490.0	887	251	368	429	274	443	442	335	264	319	179	501	354	325.333	388.154	175.437		Md0229	445	-191	-74	-13	-168	1	9.66667	-61.3333	-6.33333	-146.333	175.667	28.6667	0.702526	0.615088
Md0230	BC1M14M482.6	116	62	140	731	1386	2223	776.333	69	62	108	255	1441	1024	493.167	645.641	696.895		Md0230	-660.333	-714.333	-636.333	-45.3333	609.667	1446.67	-424.167	-431.167	-385.167	-238.167	947.833	530.833	0.163107	0.327408
Md0231	BC1M14M449.4	755	475	718	753	709	341	625.167	518	325	628	422	975	326	532.333	582.321	200.631		Md0231	129.833	-150.167	92.8333	127.833	83.8333	-284.167	-14.3333	-207.333	95.6667	-110.333	442.667	-206.333	0.512155	0.549509
Md0232	BC1M14M429.4	297	110	99	118	113	114	141.833	199	63	85	75	122	136	113.333	128.679	60.8662		Md0232	155.167	-31.8333	-42.8333	-23.8333	-28.8333	-27.8333	85.6667	-50.3333	-28.3333	-38.3333	8.66667	22.6667	0.286524	0.431687
Md0233	BC1M14M388.7	972	599	514	369	368	1219	673.5	544	344	549	302	575	845	526.5	605.654	267.993		Md0233	298.5	-74.5	-159.5	-304.5	-305.5	545.5	17.5	-182.5	22.5	-224.5	48.5	318.5	0.378087	0.487138
Md0234	BC1M14M366.3	27592	14456	14120	13649	8876	12070	15127.2	18964	7893	15065	7773	12666	16559	13153.3	14216.2	5211.41		Md0234	12464.8	-671.167	-1007.17	-1478.17	-6251.17	-3057.17	5810.67	-5260.33	1911.67	-5380.33	-487.333	3405.67	0.784845	0.638061
Md0235	BC1M14M330.0	2132	493	221	234	251	787	686.333	1426	155	266	163	306	580	482.667	592.333	582.322		Md0235	1445.67	-193.333	-465.333	-452.333	-435.333	100.667	943.333	-327.667	-216.667	-319.667	-176.667	97.3333	0.171525	0.336138
Md0236	BC1M14M274.8	1233	468	542	653	479	741	686	661	393	621	387	622	560	540.667	618.923	215.254		Md0236	547	-218	-144	-33	-207	55	120.333	-147.667	80.3333	-153.667	81.3333	19.3333	0.434397	0.515523
Md0237	BC1M14M272.3	209	149	443	1382	1502	658	723.833	92	119	596	868	1810	518	667.167	697.679	557.734		Md0237	-514.833	-574.833	-280.833	658.167	778.167	-65.8333	-575.167	-548.167	-71.1667	200.833	1142.83	-149.167	0.750366	0.62875
Md0238	BC1M14M245.0	352	588	293	412	222	219	347.667	525	226	241	254	242	265	292.167	322.051	120.112		Md0238	4.33333	240.333	-54.6667	64.3333	-125.667	-128.667	232.833	-66.1667	-51.1667	-38.1667	-50.1667	-27.1667	0.172426	0.337054
Md0239	BC1M14M209.2	1760	583	695	502	305	716	760.167	832	338	666	304	410	464	502.333	641.167	380.532		Md0239	999.833	-177.167	-65.1667	-258.167	-455.167	-44.1667	329.667	-164.333	163.667	-198.333	-92.3333	-38.3333	0.0769152	0.213662
Md0240	BC1M14M206.5	309	170	158	174	99	166	179.333	191	99	127	103	119	225	144	163.026	58.7642		Md0240	129.667	-9.33333	-21.3333	-5.33333	-80.3333	-13.3333	47	-45	-17	-41	-25	81	0.463565	0.528904
Md0241	BC1M14M202.3	444	483	378	345	207	602	409.833	86	151	417	199	215	94	193.667	310.064	161.885		Md0241	34.1667	73.1667	-31.8333	-64.8333	-202.833	192.167	-107.667	-42.6667	223.333	5.33333	21.3333	-99.6667	0.0699925	0.201709
Md0242	BC1M14M200.7	195	246	130	120	108	210	168.167	156	71	121	121	165	197	138.5	154.474	48.6208		Md0242	26.8333	77.8333	-38.1667	-48.1667	-60.1667	41.8333	17.5	-67.5	-17.5	-17.5	26.5	58.5	0.474799	0.533845
Md0243	BC1M14M195.9	173	111	79	86	48	90	97.8333	37	48	84	71	77	48	60.8333	80.7564	35.4549		Md0243	75.1667	13.1667	-18.8333	-11.8333	-49.8333	-7.83333	-23.8333	-12.8333	23.1667	10.1667	16.1667	-12.8333	0.292731	0.435897
Md0244	BC1M14M193.3	361	145	105	131	48	55	140.833	79	108	74	79	97	132	94.8333	119.603	79.156		Md0244	220.167	4.16667	-35.8333	-9.83333	-92.8333	-85.8333	-15.8333	13.1667	-20.8333	-15.8333	2.16667	37.1667	0.962964	0.680555
Md0245	BC1M14M188.4	112	71	69	66	58	159	89.1667	72	42	54	57	109	59	65.5	78.2436	31.8668		Md0245	22.8333	-18.1667	-20.1667	-23.1667	-31.1667	69.8333	6.5	-23.5	-11.5	-8.5	43.5	-6.5	0.398323	0.497761
Md0246	BC1M14M176.5	186	185	159	146	179	192	174.5	223	86	125	110	201	163	151.333	163.808	38.4759		Md0246	11.5	10.5	-15.5	-28.5	4.5	17.5	71.6667	-65.3333	-26.3333	-41.3333	49.6667	11.6667	0.0669377	0.196235
Md0247	BC1M14M159.0	249	141	114	108	97	224	155.5	96	96	130	84	142	101	108.167	133.654	50.6924		Md0247	93.5	-14.5	-41.5	-47.5	-58.5	68.5	-12.1667	-12.1667	21.8333	-24.1667	33.8333	-7.16667	0.362824	0.478781
Md0248	BC1M14M146.3	156	130	72	109	116	150	122.167	108	46	85	71	115	93	86.3333	105.628	31.6972		Md0248	33.8333	7.83333	-50.1667	-13.1667	-6.16667	27.8333	21.6667	-40.3333	-1.33333	-15.3333	28.6667	6.66667	0.060689	0.184617
Md0249	BC1M14M124.5	428	213	102	89	70	91	165.5	224	171	133	48	88	85	124.833	146.731	100.805		Md0249	262.5	47.5	-63.5	-76.5	-95.5	-74.5	99.1667	46.1667	8.16667	-76.8333	-36.8333	-39.8333	0.59157	0.579406
Md0250	BC1M14M107.8	443	291	162	132	85	206	219.833	381	135	112	80	100	250	176.333	199.756	114.993		Md0250	223.167	71.1667	-57.8333	-87.8333	-134.833	-13.8333	204.667	-41.3333	-64.3333	-96.3333	-76.3333	73.6667	0.248414	0.40404
Md0251	BC1M14M94.6	4064	2518	3328	4011	3173	3399	3415.5	2534	3571	5179	4033	5039	3333	3948.17	3661.35	806.056		Md0251	648.5	-897.5	-87.5	595.5	-242.5	-16.5	-1414.17	-377.167	1230.83	84.8333	1090.83	-615.167	0.0249627	0.102839
Md0252	BC1M14M92.9	127154	101002	115596	134974	107051	125136	118486	86919	102784	133631	96999	138314	104936	110597	114845	16264.7		Md0252	8668.5	-17483.5	-2889.5	16488.5	-11434.5	6650.5	-23678.2	-7813.17	23033.8	-13598.2	27716.8	-5661.17	0.909918	0.668731
Md0253	BC1M14M92.2	45842	37618	41812	49784	37626	43851	42755.5	25660	35496	47827	30613	44285	40070	37325.2	40249.2	6829.65		Md0253	3086.5	-5137.5	-943.5	7028.5	-5129.5	1095.5	-11665.2	-1829.17	10501.8	-6712.17	6959.83	2744.83	0.59535	0.580729
Md0254	BC1M14M91.3	21778	15448	17654	20718	16872	18598	18511.3	12124	16603	22050	15230	19923	13653	16597.2	17627.9	3048.68		Md0254	3266.67	-3063.33	-857.333	2206.67	-1639.33	86.6667	-4473.17	5.83333	5452.83	-1367.17	3325.83	-2944.17	0.858073	0.65655
Md0255	BC1M21M710.3	81	56	98	89	92	149	94.1667	343	103	116	155	105	155	162.833	125.859	71.6572		Md0255	-13.1667	-38.1667	3.83333	-5.16667	-2.16667	54.8333	180.167	-59.8333	-46.8333	-7.83333	-57.8333	-7.83333	0.00843319	0.0476849
Md0256	BC1M21M691.5	71	66	106	114	124	91	95.3333	109	80	117	137	109	90	107	100.718	20.8588		Md0256	-24.3333	-29.3333	10.6667	18.6667	28.6667	-4.33333	2	-27	10	30	2	-17	0.331085	0.460347
Md0257	BC1M21M666.7	63	130	191	320	270	54	171.333	63	133	187	157	183	75	133	153.641	80.849		Md0257	-108.333	-41.3333	19.6667	148.667	98.6667	-117.333	-70	0	54	24	50	-58	0.184429	0.348944
Md0258	BC1M21M630.8	79	152	210	331	229	81	180.333	155	89	99	84	197	88	118.667	151.872	76.3973		Md0258	-101.333	-28.3333	29.6667	150.667	48.6667	-99.3333	36.3333	-29.6667	-19.6667	-34.6667	78.3333	-30.6667	0.0422837	0.146448
Md0259	BC1M21M604.3	150	111	258	110	259	138	171	237	145	128	155	376	190	205.167	186.769	76.6237		Md0259	-21	-60	87	-61	88	-33	31.8333	-60.1667	-77.1667	-50.1667	170.833	-15.1667	0.565279	0.56997
Md0260	BC1M21M565.8	141	131	189	125	304	90	163.333	205	271	195	133	247	195	207.667	183.795	62.3489		Md0260	-22.3333	-32.3333	25.6667	-38.3333	140.667	-73.3333	-2.66667	63.3333	-12.6667	-74.6667	39.3333	-12.6667	0.260783	0.413373
Md0261	BC1M21M515.4	217	147	253	174	239	255	214.167	241	196	177	227	280	239	226.667	219.936	37.6818		Md0261	2.83333	-67.1667	38.8333	-40.1667	24.8333	40.8333	14.3333	-30.6667	-49.6667	0.333333	53.3333	12.3333	0.682103	0.608967
Md0262	BC1M21M474.0	128	146	560	541	415	100	315	219	280	362	379	604	139	330.5	322.154	173.55		Md0262	-187	-169	245	226	100	-215	-111.5	-50.5	31.5	48.5	273.5	-191.5	0.995891	0.687645
Md0263	BC1M21M461.3	25	378	1289	1242	866	71	645.167	77	490	810	839	1182	134	588.667	619.09	461.648		Md0263	-620.167	-267.167	643.833	596.833	220.833	-574.167	-511.667	-98.6667	221.333	250.333	593.333	-454.667	0.612841	0.58674
Md0264	BC1M21M451.3	570	820	2808	1681	1588	1028	1415.83	1642	939	1098	1262	2235	1132	1384.67	1401.45	606.291		Md0264	-845.833	-595.833	1392.17	265.167	172.167	-387.833	257.333	-445.667	-286.667	-122.667	850.333	-252.667	0.530701	0.556879
Md0265	BC1M21M442.4	182	141	126	220	177	166	168.667	377	171	126	149	217	209	208.167	186.897	65.0211		Md0265	13.3333	-27.6667	-42.6667	51.3333	8.33333	-2.66667	168.833	-37.1667	-82.1667	-59.1667	8.83333	0.833333	0.692722	0.612173
Md0266	BC1M21M431.9	98	159	193	257	276	215	199.667	272	72	52	156	231	164	157.833	180.359	73.0491		Md0266	-101.667	-40.6667	-6.66667	57.3333	76.3333	15.3333	114.167	-85.8333	-105.833	-1.83333	73.1667	6.16667	1.25676e-06	6.10471e-05
Md0267	BC1M21M415.0	1770	2523	4323	2449	3019	1120	2534	1821	4067	2298	1623	4017	1257	2513.83	2524.69	1064.55		Md0267	-764	-11	1789	-85	485	-1414	-692.833	1553.17	-215.833	-890.833	1503.17	-1256.83	0.957092	0.679273
Md0268	BC1M21M404.8	71	145	1208	1442	1730	165	793.5	71	266	619	894	2307	237	732.333	765.269	720.983		Md0268	-722.5	-648.5	414.5	648.5	936.5	-628.5	-661.333	-466.333	-113.333	161.667	1574.67	-495.333	0.739307	0.625671
Md0269	BC1M21M395.0	1006	192	333	429	384	369	452.167	1043	509	204	448	727	580	585.167	513.551	267.321		Md0269	553.833	-260.167	-119.167	-23.1667	-68.1667	-83.1667	457.833	-76.1667	-381.167	-137.167	141.833	-5.16667	0.0926455	0.23878
Md0270	BC1M21M386.1	86	1488	1851	877	794	69	860.833	87	928	1214	693	964	155	673.5	774.372	560.784		Md0270	-774.833	627.167	990.167	16.1667	-66.8333	-791.833	-586.5	254.5	540.5	19.5	290.5	-518.5	0.169473	0.334039
Md0271	BC1M21M381.7	81	143	385	854	1739	284	581	491	171	192	683	2665	1769	995.167	772.154	795.889		Md0271	-500	-438	-196	273	1158	-297	-504.167	-824.167	-803.167	-312.167	1669.83	773.833	0.217897	0.379323
Md0272	BC1M21M379.6	716	844	2871	975	1111	710	1204.5	2662	1419	446	956	1095	452	1171.67	1189.35	754.675		Md0272	-488.5	-360.5	1666.5	-229.5	-93.5	-494.5	1490.33	247.333	-725.667	-215.667	-76.6667	-719.667	0.407717	0.502525
Md0273	BC1M21M368.7	536	853	1385	923	1520	688	984.167	592	1141	606	1432	1473	921	1027.5	1004.17	355.552		Md0273	-448.167	-131.167	400.833	-61.1667	535.833	-296.167	-435.5	113.5	-421.5	404.5	445.5	-106.5	0.855007	0.655808
Md0274	BC1M21M344.8	991	1990	2434	1788	1764	1211	1696.33	1460	2541	1693	1626	2851	1213	1897.33	1789.1	548.154		Md0274	-705.333	293.667	737.667	91.6667	67.6667	-485.333	-437.333	643.667	-204.333	-271.333	953.667	-684.333	0.637047	0.594783
Md0275	BC1M21M343.7	991	1990	2434	1788	1764	1211	1696.33	1460	2541	1693	1626	2851	1213	1897.33	1789.1	548.154		Md0275	-705.333	293.667	737.667	91.6667	67.6667	-485.333	-437.333	643.667	-204.333	-271.333	953.667	-684.333	0.637047	0.594783
Md0276	BC1M21M327.0	176	78	269	427	1600	2134	780.667	196	202	278	508	1321	1322	637.833	714.744	663.405		Md0276	-604.667	-702.667	-511.667	-353.667	819.333	1353.33	-441.833	-435.833	-359.833	-129.833	683.167	684.167	0.313375	0.449378
Md0277	BC1M21M319.4	3475	1906	7418	6387	9648	4549	5563.83	5062	2528	4705	10014	12674	3813	6466	5980.22	3174.7		Md0277	-2088.83	-3657.83	1854.17	823.167	4084.17	-1014.83	-1404	-3938	-1761	3548	6208	-2653	0.515356	0.550799
Md0278	BC1M21M311.8	3906	5107	7726	5734	5948	5137	5593	6274	6370	6002	6769	9616	4888	6653.17	6082.31	1419.29		Md0278	-1687	-486	2133	141	355	-456	-379.167	-283.167	-651.167	115.833	2962.83	-1765.17	0.371422	0.483527
Md0279	BC1M21M300.3	7603	6892	9284	5974	6110	5092	6825.83	10044	8594	5417	6130	9031	5801	7502.83	7138.29	1619.95		Md0279	777.167	66.1667	2458.17	-851.833	-715.833	-1733.83	2541.17	1091.17	-2085.83	-1372.83	1528.17	-1701.83	0.777741	0.636177
Md0280	BC1M21M292.4	622	1351	1854	871	1057	1286	1173.5	1060	1161	1090	1052	1905	1034	1217	1193.58	353.619		Md0280	-551.5	177.5	680.5	-302.5	-116.5	112.5	-157	-56	-127	-165	688	-183	0.894637	0.66521
Md0281	BC1M21M290.3	190	796	1651	777	744	340	749.667	305	728	837	788	1627	431	786	766.436	444.53		Md0281	-559.667	46.3333	901.333	27.3333	-5.66667	-409.667	-481	-58	51	2	841	-355	0.939083	0.675303
Md0282	BC1M21M288.2	1015	1099	1938	1000	1204	1830	1347.67	1405	1424	1049	1775	2528	1740	1653.5	1488.82	453.154		Md0282	-332.667	-248.667	590.333	-347.667	-143.667	482.333	-248.5	-229.5	-604.5	121.5	874.5	86.5	0.443129	0.519615
Md0283	BC1M21M279.0	914	690	690	588	525	581	664.667	1671	746	518	944	597	492	828	740.051	312.944		Md0283	249.333	25.3333	25.3333	-76.6667	-139.667	-83.6667	843	-82	-310	116	-231	-336	0.62087	0.589443
Md0284	BC1M21M273.1	1914	1457	6152	2703	4569	1288	3013.83	2471	2281	3221	4872	5618	1255	3286.33	3139.6	1657.61		Md0284	-1099.83	-1556.83	3138.17	-310.833	1555.17	-1725.83	-815.333	-1005.33	-65.3333	1585.67	2331.67	-2031.33	0.802384	0.642641
Md0285	BC1M21M271.2	1746	955	1405	891	1137	1271	1234.17	2560	1372	786	1400	1848	1255	1536.83	1373.86	467.83		Md0285	511.833	-279.167	170.833	-343.167	-97.1667	36.8333	1023.17	-164.833	-750.833	-136.833	311.167	-281.833	0.397315	0.497243
Md0286	BC1M21M267.3	295	221	412	415	796	605	457.333	475	289	313	398	1214	469	526.333	489.179	263.794		Md0286	-162.333	-236.333	-45.3333	-42.3333	338.667	147.667	-51.3333	-237.333	-213.333	-128.333	687.667	-57.3333	0.637233	0.594844
Md0287	BC1M21M265.5	1363	689	1209	695	977	1141	1012.33	1937	623	443	1157	1311	1222	1115.5	1059.95	391.582		Md0287	350.667	-323.333	196.667	-317.333	-35.3333	128.667	821.5	-492.5	-672.5	41.5	195.5	106.5	0.96657	0.681339
Md0288	BC1M21M263.3	275	200	648	439	650	449	443.5	514	428	242	943	980	562	611.5	521.038	240.005		Md0288	-168.5	-243.5	204.5	-4.5	206.5	5.5	-97.5	-183.5	-369.5	331.5	368.5	-49.5	0.317895	0.452227
Md0289	BC1M21M259.0	119	799	1010	884	1009	734	759.167	113	578	712	813	807	852	645.833	706.859	286.322		Md0289	-640.167	39.8333	250.833	124.833	249.833	-25.1667	-532.833	-67.8333	66.1667	167.167	161.167	206.167	0.0647819	0.192292
Md0290	BC1M21M247.8	176	228	2842	4078	6884	1380	2598	150	168	2026	5472	8409	985	2868.33	2722.77	2742.23		Md0290	-2422	-2370	244	1480	4286	-1218	-2718.33	-2700.33	-842.333	2603.67	5540.67	-1883.33	0.489603	0.54019
Md0291	BC1M21M243.9	982	275	584	427	809	1588	777.5	1288	362	291	850	1397	1404	932	848.808	456.243		Md0291	204.5	-502.5	-193.5	-350.5	31.5	810.5	356	-570	-641	-82	465	472	0.463798	0.529007
Md0292	BC1M21M235.2	162	569	597	233	336	408	384.167	325	545	647	535	494	515	510.167	442.321	147.472		Md0292	-222.167	184.833	212.833	-151.167	-48.1667	23.8333	-185.167	34.8333	136.833	24.8333	-16.1667	4.83333	0.0308652	0.118808
Md0293	BC1M21M228.6	42	87	209	390	722	142	265.333	51	2	118	123	436	93	137.167	206.179	203.047		Md0293	-223.333	-178.333	-56.3333	124.667	456.667	-123.333	-86.1667	-135.167	-19.1667	-14.1667	298.833	-44.1667	0.00184558	0.0154916
Md0294	BC1M21M211.5	3559	3947	5497	3835	4574	4627	4339.83	5298	4773	4546	4627	6194	4400	4973	4632.06	710.473		Md0294	-780.833	-392.833	1157.17	-504.833	234.167	287.167	325	-200	-427	-346	1221	-573	0.359375	0.476848
Md0295	BC1M21M209.6	411	357	489	200	450	289	366	499	296	358	398	390	191	355.333	361.077	96.7552		Md0295	45	-9	123	-166	84	-77	143.667	-59.3333	2.66667	42.6667	34.6667	-164.333	0.603894	0.583687
Md0296	BC1M21M205.7	383	207	400	407	899	806	517	571	303	244	278	810	344	425	474.538	231.299		Md0296	-134	-310	-117	-110	382	289	146	-122	-181	-147	385	-81	0.100124	0.249861
Md0297	BC1M21M201.0	1281	1450	1770	987	1545	1559	1432	2289	1630	1346	1395	1623	2099	1730.33	1569.69	339.314		Md0297	-151	18	338	-445	113	127	558.667	-100.333	-384.333	-335.333	-107.333	368.667	0.347371	0.469992
Md0298	BC1M21M198.4	2274	793	1150	1085	2516	5357	2195.83	3119	1370	1056	1712	2626	3808	2281.83	2235.53	1298.35		Md0298	78.1667	-1402.83	-1045.83	-1110.83	320.167	3161.17	837.167	-911.833	-1225.83	-569.833	344.167	1526.17	0.867788	0.658885
Md0299	BC1M21M197.5	4437	1928	3153	1777	2684	4633	3102	6600	3061	2226	2853	4118	4137	3832.5	3439.15	1326.97		Md0299	1335	-1174	51	-1325	-418	1531	2767.5	-771.5	-1606.5	-979.5	285.5	304.5	0.355461	0.474635
Md0300	BC1M21M187.0	57	173	711	613	941	135	438.333	52	106	529	764	1637	174	543.667	486.949	457.829		Md0300	-381.333	-265.333	272.667	174.667	502.667	-303.333	-491.667	-437.667	-14.6667	220.333	1093.33	-369.667	0.403523	0.500411
Md0301	BC1M21M180.2	4066	4612	4150	2924	4072	3072	3816	9150	6964	5692	5228	6229	2767	6005	4826.31	1820.04		Md0301	250	796	334	-892	256	-744	3145	959	-313	-777	224	-3238	0.0012866	0.0118139
Md0302	BC1M21M177.5	5086	5601	7199	6230	8299	7281	6616	6303	8328	7680	8219	7862	6911	7550.5	7047.31	1044.29		Md0302	-1530	-1015	583	-386	1683	665	-1247.5	777.5	129.5	668.5	311.5	-639.5	0.16763	0.332137
Md0303	BC1M21M175.8	3068	4578	4436	3444	5382	4005	4152.17	3238	4764	3823	4811	4482	3790	4151.33	4151.78	674.868		Md0303	-1084.17	425.833	283.833	-708.167	1229.83	-147.167	-913.333	612.667	-328.333	659.667	330.667	-361.333	0.929491	0.673162
Md0304	BC1M21M174.7	1349	1585	1748	1436	2398	1938	1742.33	1458	1706	1386	1991	2208	1481	1705	1725.1	328.351		Md0304	-393.333	-157.333	5.66667	-306.333	655.667	195.667	-247	1	-319	286	503	-224	0.717257	0.619393
Md0305	BC1M21M173.2	693	964	899	564	1165	887	862	967	881	734	1038	1177	747	924	890.615	178.448		Md0305	-169	102	37	-298	303	25	43	-43	-190	114	253	-177	0.867637	0.658849
Md0306	BC1M21M163.3	3160	13171	18613	11837	16675	9714	12195	9807	14998	9798	15818	9580	11483	11914	12065.3	3975.82		Md0306	-9035	976	6418	-358	4480	-2481	-2107	3084	-2116	3904	-2334	-431	0.523469	0.554035
Md0307	BC1M21M151.0	4129	371	1949	1705	6852	9209	4035.83	5406	1317	1134	2738	5417	5346	3559.67	3816.06	2586.67		Md0307	93.1667	-3664.83	-2086.83	-2330.83	2816.17	5173.17	1846.33	-2242.67	-2425.67	-821.667	1857.33	1786.33	0.358125	0.476144
Md0308	BC1M21M146.6	200	150	326	390	676	340	347	172	397	401	466	504	308	374.667	359.769	142.96		Md0308	-147	-197	-21	43	329	-7	-202.667	22.3333	26.3333	91.3333	129.333	-66.6667	0.574442	0.573308
Md0309	BC1M21M144.2	100	141	134	560	642	395	328.667	140	172	199	183	404	312	235	285.436	173.523		Md0309	-228.667	-187.667	-194.667	231.333	313.333	66.3333	-95	-63	-36	-52	169	77	0.147751	0.310635
Md0310	BC1M21M136.7	3771	4340	5691	4530	6441	4872	4940.83	3673	6133	5438	5838	7119	3340	5256.83	5086.68	1148.46		Md0310	-1169.83	-600.833	750.167	-410.833	1500.17	-68.8333	-1583.83	876.167	181.167	581.167	1862.17	-1916.83	0.500288	0.544656
Md0311	BC1M21M131.3	105	114	156	632	1582	1360	658.167	130	84	135	220	1493	912	495.667	583.167	574.716		Md0311	-553.167	-544.167	-502.167	-26.1667	923.833	701.833	-365.667	-411.667	-360.667	-275.667	997.333	416.333	0.0348682	0.128931
Md0312	BC1M21M129.2	634	1134	1404	639	882	401	849	633	1797	928	967	937	436	949.667	895.462	386.991		Md0312	-215	285	555	-210	33	-448	-316.667	847.333	-21.6667	17.3333	-12.6667	-513.667	0.519201	0.552339
Md0313	BC1M21M128.5	338	845	1777	790	1306	241	882.833	331	1145	1388	1077	1855	298	1015.67	944.141	547.865		Md0313	-544.833	-37.8333	894.167	-92.8333	423.167	-641.833	-684.667	129.333	372.333	61.3333	839.333	-717.667	0.308702	0.446394
Md0314	BC1M21M124.9	391	319	303	110	300	284	284.5	809	462	238	365	344	248	411	342.885	163.139		Md0314	106.5	34.5	18.5	-174.5	15.5	-0.5	398	51	-173	-46	-67	-163	0.247895	0.40364
Md0315	BC1M21M120.4	504	380	355	160	288	340	337.833	896	542	405	452	488	528	551.833	436.603	174.755		Md0315	166.167	42.1667	17.1667	-177.833	-49.8333	2.16667	344.167	-9.83333	-146.833	-99.8333	-63.8333	-23.8333	4.44242e-06	0.000159632
Md0316	BC1M21M111.9	1395	1498	1869	1211	1645	776	1399	1290	2808	1948	1634	1872	881	1738.83	1555.85	519.674		Md0316	-4	99	470	-188	246	-623	-448.833	1069.17	209.167	-104.833	133.167	-857.833	0.0606032	0.184454
Md0317	BC1M21M108.7	9774	15182	16853	11872	19525	20638	15640.7	12666	18045	15278	20178	22701	19591	18076.5	16764.9	3815.9		Md0317	-5866.67	-458.667	1212.33	-3768.67	3884.33	4997.33	-5410.5	-31.5	-2798.5	2101.5	4624.5	1514.5	0.187762	0.352146
Md0318	BC1M21M107.3	1183	2010	2294	1531	2737	2747	2083.67	1513	2421	2080	2755	2798	2610	2362.83	2212.51	539.66		Md0318	-900.667	-73.6667	210.333	-552.667	653.333	663.333	-849.833	58.1667	-282.833	392.167	435.167	247.167	0.304676	0.443792
Md0319	BC1M21M98.6	697	5770	5532	3437	4252	3873	3926.83	1652	7411	5719	5390	5471	4281	4987.33	4416.29	1798.53		Md0319	-3229.83	1843.17	1605.17	-489.833	325.167	-53.8333	-3335.33	2423.67	731.667	402.667	483.667	-706.333	0.00158537	0.0138219
Md0320	BC1M21M97.3	291	3017	5394	3303	5482	1051	3089.67	344	2495	4432	3790	6080	878	3003.17	3049.74	1980.53		Md0320	-2798.67	-72.6667	2304.33	213.333	2392.33	-2038.67	-2659.17	-508.167	1428.83	786.833	3076.83	-2125.17	0.699534	0.614203
Md0321	BC1M21M94.9	179	128	267	348	905	1227	509	368	149	217	346	1110	843	505.5	507.385	381.327		Md0321	-330	-381	-242	-161	396	718	-137.5	-356.5	-288.5	-159.5	604.5	337.5	0.661133	0.602487
Md0322	BC1M21M89.6	1014	728	1920	1585	2976	2181	1734	1216	947	1505	2696	3471	1556	1898.5	1809.92	825.081		Md0322	-720	-1006	186	-149	1242	447	-682.5	-951.5	-393.5	797.5	1572.5	-342.5	0.616627	0.588019
Md0323	BC1M21M88.4	1297	2188	2650	2555	3030	2320	2340	2554	3486	3229	3365	3054	1923	2935.17	2614.69	621.329		Md0323	-1043	-152	310	215	690	-20	-381.167	550.833	293.833	429.833	118.833	-1012.17	0.119094	0.275898
Md0324	BC1M21M82.6	481	730	1553	1682	2313	598	1226.17	474	2514	1911	1898	1836	981	1602.33	1399.78	699.8		Md0324	-745.167	-496.167	326.833	455.833	1086.83	-628.167	-1128.33	911.667	308.667	295.667	233.667	-621.333	0.218371	0.379727
Md0325	BC1M21M80.6	1958	1746	2353	1290	2466	2540	2058.83	2303	2777	2398	2187	3434	2028	2521.17	2272.22	515.584		Md0325	-100.833	-312.833	294.167	-768.833	407.167	481.167	-218.167	255.833	-123.167	-334.167	912.833	-493.167	0.113917	0.269063
Md0326	BC1M21M76.3	3632	2935	4777	2627	4174	3867	3668.67	4470	4665	4791	5185	5653	3622	4731	4158.97	873.5		Md0326	-36.6667	-733.667	1108.33	-1041.67	505.333	198.333	-261	-66	60	454	922	-1109	0.0373141	0.134875
Md0327	BC1M22M578.0	518	95	163	72	79	152	179.833	352	89	65	74	75	147	133.667	158.526	133.183		Md0327	338.167	-84.8333	-16.8333	-107.833	-100.833	-27.8333	218.333	-44.6667	-68.6667	-59.6667	-58.6667	13.3333	0.242663	0.399573
Md0328	BC1M22M554.2	1144	356	474	188	191	769	520.333	880	399	227	187	219	290	367	449.564	305.347		Md0328	623.667	-164.333	-46.3333	-332.333	-329.333	248.667	513	32	-140	-180	-148	-77	0.197199	0.360988
Md0329	BC1M22M542.4	435	3199	3313	1520	794	168	1571.5	251	2257	1792	991	1064	470	1137.5	1371.19	1044.78		Md0329	-1136.5	1627.5	1741.5	-51.5	-777.5	-1403.5	-886.5	1119.5	654.5	-146.5	-73.5	-667.5	0.168735	0.333279
Md0330	BC1M22M465.3	1191	528	506	344	185	905	609.833	1141	832	419	266	218	901	629.5	618.91	343.618		Md0330	581.167	-81.8333	-103.833	-265.833	-424.833	295.167	511.5	202.5	-210.5	-363.5	-411.5	271.5	0.637224	0.594841
Md0331	BC1M22M452.0	308	701	4332	4229	4417	4093	3013.33	199	633	3131	4604	4980	3596	2857.17	2941.26	1809.44		Md0331	-2705.33	-2312.33	1318.67	1215.67	1403.67	1079.67	-2658.17	-2224.17	273.833	1746.83	2122.83	738.833	0.601821	0.582973
Md0332	BC1M22M416.3	744	367	439	168	204	687	434.833	623	417	232	203	202	861	423	429.372	233.511		Md0332	309.167	-67.8333	4.16667	-266.833	-230.833	252.167	200	-6	-191	-220	-221	438	0.871428	0.659754
Md0333	BC1M22M405.0	1206	749	762	319	156	155	557.833	810	1218	535	200	277	403	573.833	565.218	366.201		Md0333	648.167	191.167	204.167	-238.833	-401.833	-402.833	236.167	644.167	-38.8333	-373.833	-296.833	-170.833	0.431815	0.514298
Md0334	BC1M22M401.8	1393	1750	2104	1072	295	422	1172.67	918	1360	639	330	314	694	709.167	958.744	581.63		Md0334	220.333	577.333	931.333	-100.667	-877.667	-750.667	208.833	650.833	-70.1667	-379.167	-395.167	-15.1667	0.130419	0.290217
Md0335	BC1M22M400.4	666	1750	2104	1072	520	196	1051.33	446	1775	1731	913	634	694	1032.17	1042.49	607.667		Md0335	-385.333	698.667	1052.67	20.6667	-531.333	-855.333	-586.167	742.833	698.833	-119.167	-398.167	-338.167	0.885297	0.663031
Md0336	BC1M22M396.0	1300	324	474	232	162	189	446.833	840	376	236	181	178	397	368	410.449	325.287		Md0336	853.167	-122.833	27.1667	-214.833	-284.833	-257.833	472	8	-132	-187	-190	29	0.971434	0.682393
Md0337	BC1M22M392.0	45	1070	3553	1385	885	212	1191.67	54	522	1440	1352	936	446	791.667	1007.05	913.105		Md0337	-1146.67	-121.667	2361.33	193.333	-306.667	-979.667	-737.667	-269.667	648.333	560.333	144.333	-345.667	0.260239	0.412969
Md0338	BC1M22M374.5	595	1405	818	527	131	170	607.667	325	1496	692	227	348	894	663.667	633.513	434.664		Md0338	-12.6667	797.333	210.333	-80.6667	-476.667	-437.667	-338.667	832.333	28.3333	-436.667	-315.667	230.333	0.488392	0.539678
Md0339	BC1M22M365.4	765	624	266	201	125	212	365.5	542	670	405	123	137	244	353.5	359.962	222.785		Md0339	399.5	258.5	-99.5	-164.5	-240.5	-153.5	188.5	316.5	51.5	-230.5	-216.5	-109.5	0.384591	0.490608
Md0340	BC1M22M352.7	1429	695	779	439	224	647	702.167	1158	1015	504	319	252	935	697.167	699.859	363.285		Md0340	726.833	-7.16667	76.8333	-263.167	-478.167	-55.1667	460.833	317.833	-193.167	-378.167	-445.167	237.833	0.675142	0.606839
Md0341	BC1M22M350.4	9689	4666	4701	1599	1339	5937	4655.17	5809	3699	2025	1969	1678	6666	3641	4187.09	2479.24		Md0341	5033.83	10.8333	45.8333	-3056.17	-3316.17	1281.83	2168	58	-1616	-1672	-1963	3025	0.483069	0.537413
Md0342	BC1M22M338.4	1985	529	225	140	88	92	509.833	1660	418	242	75	115	207	452.833	483.526	617.634		Md0342	1475.17	19.1667	-284.833	-369.833	-421.833	-417.833	1207.17	-34.8333	-210.833	-377.833	-337.833	-245.833	0.930881	0.673473
Md0343	BC1M22M315.6	21374	9307	7932	4050	2809	12619	9681.83	20113	9871	4373	4466	4019	13938	9463.33	9580.99	6067.49		Md0343	11692.2	-374.833	-1749.83	-5631.83	-6872.83	2937.17	10649.7	407.667	-5090.33	-4997.33	-5444.33	4474.67	0.991179	0.686638
Md0344	BC1M22M312.2	1192	401	533	171	113	971	563.5	976	273	124	173	178	1180	484	526.808	414.004		Md0344	628.5	-162.5	-30.5	-392.5	-450.5	407.5	492	-211	-360	-311	-306	696	0.617046	0.58816
Md0345	BC1M22M302.6	14170	13040	9392	5542	2622	12328	9515.67	12353	14077	5767	4508	3815	10922	8573.67	9080.9	4136.47		Md0345	4654.33	3524.33	-123.667	-3973.67	-6893.67	2812.33	3779.33	5503.33	-2806.67	-4065.67	-4758.67	2348.33	0.387323	0.49205
Md0346	BC1M22M280.5	895	246	408	169	85	348	358.5	915	281	108	80	95	304	297.167	330.192	278.651		Md0346	536.5	-112.5	49.5	-189.5	-273.5	-10.5	617.833	-16.1667	-189.167	-217.167	-202.167	6.83333	0.193006	0.357099
Md0347	BC1M22M276.3	3269	1504	1654	1239	675	1262	1600.5	2423	1373	924	677	771	1244	1235.33	1431.96	729.3		Md0347	1668.5	-96.5	53.5	-361.5	-925.5	-338.5	1187.67	137.667	-311.333	-558.333	-464.333	8.66667	0.0932371	0.239675
Md0348	BC1M22M275.1	1788	448	345	348	267	885	680.167	1133	640	306	238	541	748	601	643.628	434.485		Md0348	1107.83	-232.167	-335.167	-332.167	-413.167	204.833	532	39	-295	-363	-60	147	0.664561	0.60356
Md0349	BC1M22M272.4	1134	515	354	150	54	516	453.833	993	890	166	182	183	454	478	464.987	346.626		Md0349	680.167	61.1667	-99.8333	-303.833	-399.833	62.1667	515	412	-312	-296	-295	-24	0.547789	0.56345
Md0350	BC1M22M270.5	736	98	206	108	48	294	248.333	644	239	220	62	89	224	246.333	247.41	212.574		Md0350	487.667	-150.333	-42.3333	-140.333	-200.333	45.6667	397.667	-7.33333	-26.3333	-184.333	-157.333	-22.3333	0.666079	0.604034
Md0351	BC1M22M253.9	2956	1126	1584	785	301	1037	1298.17	2118	675	619	408	487	1168	912.5	1120.17	750.711		Md0351	1657.83	-172.167	285.833	-513.167	-997.167	-261.167	1205.5	-237.5	-293.5	-504.5	-425.5	255.5	0.162357	0.326615
Md0352	BC1M22M243.0	1407	333	251	97	133	236	409.5	1088	309	131	145	124	275	345.333	379.885	401.702		Md0352	997.5	-76.5	-158.5	-312.5	-276.5	-173.5	742.667	-36.3333	-214.333	-200.333	-221.333	-70.3333	0.660033	0.602141
Md0353	BC1M22M237.8	4922	1236	2773	2870	2515	3593	2984.83	3837	1004	1512	2115	3059	3087	2435.67	2731.37	1088.43		Md0353	1937.17	-1748.83	-211.833	-114.833	-469.833	608.167	1401.33	-1431.67	-923.667	-320.667	623.333	651.333	0.13946	0.301079
Md0354	BC1M22M210.8	1465	1573	1071	158	221	603	848.5	1412	1434	577	438	260	706	804.5	828.192	512.277		Md0354	616.5	724.5	222.5	-690.5	-627.5	-245.5	607.5	629.5	-227.5	-366.5	-544.5	-98.5	0.747973	0.628087
Md0355	BC1M22M207.6	268	315	720	206	98	10	269.5	176	539	450	312	215	198	315	290.5	187.953		Md0355	-1.5	45.5	450.5	-63.5	-171.5	-259.5	-139	224	135	-3	-100	-117	0.409534	0.503435
Md0356	BC1M22M200.8	562	1022	433	111	100	418	441	866	985	410	228	278	999	627.667	527.154	334.453		Md0356	121	581	-8	-330	-341	-23	238.333	357.333	-217.667	-399.667	-349.667	371.333	0.145702	0.308308
Md0357	BC1M22M196.4	179	1007	3066	1545	683	359	1139.83	78	1952	1808	832	764	627	1010.17	1079.99	832.642		Md0357	-960.833	-132.833	1926.17	405.167	-456.833	-780.833	-932.167	941.833	797.833	-178.167	-246.167	-383.167	0.725346	0.621718
Md0358	BC1M22M181.1	1518	1576	604	209	135	595	772.833	1557	1108	458	133	165	418	639.833	711.449	552.823		Md0358	745.167	803.167	-168.833	-563.833	-637.833	-177.833	917.167	468.167	-181.833	-506.833	-474.833	-221.833	0.0440543	0.150423
Md0359	BC1M22M180.0	1591	1474	838	208	157	528	799.333	942	721	641	192	109	522	521.167	670.949	472.485		Md0359	791.667	674.667	38.6667	-591.333	-642.333	-271.333	420.833	199.833	119.833	-329.167	-412.167	0.833333	0.149332	0.312416
Md0360	BC1M22M176.2	481	1111	350	227	115	347	438.5	393	532	223	197	142	386	312.167	380.192	255.228		Md0360	42.5	672.5	-88.5	-211.5	-323.5	-91.5	80.8333	219.833	-89.1667	-115.167	-170.167	73.8333	0.244145	0.400732
Md0361	BC1M22M175.3	381	817	417	132	86	201	339	233	560	345	61	96	167	243.667	295	216.621		Md0361	42	478	78	-207	-253	-138	-10.6667	316.333	101.333	-182.667	-147.667	-76.6667	0.0628957	0.188787
Md0362	BC1M22M168.0	26263	29357	15626	6699	2957	10216	15186.3	25266	21354	10835	5883	4288	18154	14296.7	14775.7	8852.98		Md0362	11076.7	14170.7	439.667	-8487.33	-12229.3	-4970.33	10969.3	7057.33	-3461.67	-8413.67	-10008.7	3857.33	0.750164	0.628694
Md0363	BC1M22M163.0	14561	31905	21477	9147	5169	15623	16313.7	16294	20340	14110	8440	5458	17060	13617	15069.1	7246.78		Md0363	-1752.67	15591.3	5163.33	-7166.67	-11144.7	-690.667	2677	6723	493	-5177	-8159	3443	0.154289	0.317916
Md0364	BC1M22M158.4	3496	5782	4896	2546	1443	2509	3445.33	4884	7721	2838	1442	1184	4477	3757.67	3589.49	1912.74		Md0364	50.6667	2336.67	1450.67	-899.333	-2002.33	-936.333	1126.33	3963.33	-919.667	-2315.67	-2573.67	719.333	0.904428	0.667472
Md0365	BC1M22M150.2	3629	2122	1202	451	307	1024	1455.83	2796	1816	673	380	309	1334	1218	1346.06	1025.36		Md0365	2173.17	666.167	-253.833	-1004.83	-1148.83	-431.833	1578	598	-545	-838	-909	116	0.403258	0.500276
Md0366	BC1M22M135.1	6548	3668	2196	933	751	3238	2889	5170	2225	1419	1184	762	2877	2272.83	2604.62	1760.18		Md0366	3659	779	-693	-1956	-2138	349	2897.17	-47.8333	-853.833	-1088.83	-1510.83	604.167	0.122506	0.280301
Md0367	BC1M22M122.1	205	603	450	251	140	189	306.333	443	1181	276	174	132	478	447.333	371.41	284.367		Md0367	-101.333	296.667	143.667	-55.3333	-166.333	-117.333	-4.33333	733.667	-171.333	-273.333	-315.333	30.6667	0.377643	0.4869
Md0368	BC1M22M120.3	2221	1709	810	494	335	1351	1153.33	1697	1401	593	357	366	1256	945	1057.18	614.091		Md0368	1067.67	555.667	-343.333	-659.333	-818.333	197.667	752	456	-352	-588	-579	311	0.0110454	0.0579473
Md0369	BC1M22M119.2	1005	1328	880	498	302	711	787.333	1169	1399	652	468	194	704	764.333	776.718	373.161		Md0369	217.667	540.667	92.6667	-289.333	-485.333	-76.3333	404.667	634.667	-112.333	-296.333	-570.333	-60.3333	0.23347	0.392255
Md0370	BC1M22M116.4	2298	2873	1144	870	860	1215	1543.33	1372	1826	830	615	549	1808	1166.67	1369.49	687.44		Md0370	754.667	1329.67	-399.333	-673.333	-683.333	-328.333	205.333	659.333	-336.667	-551.667	-617.667	641.333	0.304871	0.443919
Md0371	BC1M22M108.0	383	601	358	319	143	229	338.833	197	854	277	166	132	259	314.167	327.449	201.77		Md0371	44.1667	262.167	19.1667	-19.8333	-195.833	-109.833	-117.167	539.833	-37.1667	-148.167	-182.167	-55.1667	0.91206	0.66922
Md0372	BC1M22M107.4	94	723	829	1039	673	523	646.833	134	537	454	377	432	716	441.667	552.141	263.605		Md0372	-552.833	76.1667	182.167	392.167	26.1667	-123.833	-307.667	95.3333	12.3333	-64.6667	-9.66667	274.333	0.06718	0.196674
Md0373	BC1M22M105.3	2534	2339	1214	337	242	589	1209.17	2268	1419	627	294	298	1362	1044.67	1133.24	828.285		Md0373	1324.83	1129.83	4.83333	-872.167	-967.167	-620.167	1223.33	374.333	-417.667	-750.667	-746.667	317.333	0.6198	0.589084
Md0374	BC1M22M102.4	828	863	742	227	107	173	490	643	897	384	103	170	286	413.833	454.846	304.308		Md0374	338	373	252	-263	-383	-317	229.167	483.167	-29.8333	-310.833	-243.833	-127.833	0.52522	0.554727
Md0375	BC1M22M100.1	828	567	202	237	146	701	446.833	891	376	154	244	330	1020	502.5	472.526	300.22		Md0375	381.167	120.167	-244.833	-209.833	-300.833	254.167	388.5	-126.5	-348.5	-258.5	-172.5	517.5	0.544233	0.562099
Md0376	BC1M22M96.2	1086	435	181	178	87	353	386.667	1037	364	206	131	127	282	357.833	373.359	324.77		Md0376	699.333	48.3333	-205.667	-208.667	-299.667	-33.6667	679.167	6.16667	-151.833	-226.833	-230.833	-75.8333	0.299781	0.440589
Md0377	BC1M22M94.3	517	804	210	212	147	205	349.167	189	635	217	140	140	118	239.833	298.705	217.474		Md0377	167.833	454.833	-139.167	-137.167	-202.167	-144.167	-50.8333	395.167	-22.8333	-99.8333	-99.8333	-121.833	0.0375337	0.1354
Md0378	BC1M22M93.0	804	763	829	623	357	539	652.5	877	1249	532	586	473	797	752.333	698.577	226.944		Md0378	151.5	110.5	176.5	-29.5	-295.5	-113.5	124.667	496.667	-220.333	-166.333	-279.333	44.6667	0.426778	0.511889
Md0379	BC1M22M82.7	786	1219	591	390	190	384	593.333	1193	1225	510	367	297	563	692.5	639.103	359.942		Md0379	192.667	625.667	-2.33333	-203.333	-403.333	-209.333	500.5	532.5	-182.5	-325.5	-395.5	-129.5	0.420363	0.508781
Md0380	BC1M22M81.6	6965	4409	2284	1532	636	2411	3039.5	6036	2889	1772	1199	866	2987	2624.83	2848.12	1926.71		Md0380	3925.5	1369.5	-755.5	-1507.5	-2403.5	-628.5	3411.17	264.167	-852.833	-1425.83	-1758.83	362.167	0.385512	0.491095
Md0381	BC1M23M643.4	50	33	147	291	546	197	210.667	26	72	63	129	512	51	142.167	179.051	174.554		Md0381	-160.667	-177.667	-63.6667	80.3333	335.333	-13.6667	-116.167	-70.1667	-79.1667	-13.1667	369.833	-91.1667	0.0363087	0.132453
Md0382	BC1M23M606.6	78	66	116	188	915	6010	1228.83	112	69	61	127	188	1752	384.833	839.295	1645.98		Md0382	-1150.83	-1162.83	-1112.83	-1040.83	-313.833	4781.17	-272.833	-315.833	-323.833	-257.833	-196.833	1367.17	0.214054	0.376023
Md0383	BC1M23M594.3	109	66	94	344	613	164	231.667	58	49	108	304	539	89	191.167	212.974	186.721		Md0383	-122.667	-165.667	-137.667	112.333	381.333	-67.6667	-133.167	-142.167	-83.1667	112.833	347.833	-102.167	0.0242993	0.100955
Md0384	BC1M23M563.1	194	2381	4078	4053	4147	600	2575.5	77	1491	2763	2455	3635	493	1819	2226.35	1523.84		Md0384	-2381.5	-194.5	1502.5	1477.5	1571.5	-1975.5	-1742	-328	944	636	1816	-1326	0.000971704	0.009562
Md0385	BC1M23M519.7	198	88	171	510	676	286	321.5	63	130	95	438	768	74	261.333	293.731	236.969		Md0385	-123.5	-233.5	-150.5	188.5	354.5	-35.5	-198.333	-131.333	-166.333	176.667	506.667	-187.333	0.392643	0.49483
Md0386	BC1M23M512.3	4775	2696	4647	4175	3345	3827	3910.83	2706	3449	1914	3046	2764	1905	2630.67	3319.99	929.248		Md0386	864.167	-1214.83	736.167	264.167	-565.833	-83.8333	75.3333	818.333	-716.667	415.333	133.333	-725.667	0.0585827	0.180565
Md0387	BC1M23M470.6	6554	3700	3495	5457	5648	11472	6054.33	3813	2905	2184	5056	2893	3698	3424.83	4840.72	2407.16		Md0387	499.667	-2354.33	-2559.33	-597.333	-406.333	5417.67	388.167	-519.833	-1240.83	1631.17	-531.833	273.167	0.0537758	0.171038
Md0388	BC1M23M459.4	5878	492	871	600	1429	2659	1988.17	3170	417	447	2122	717	1315	1364.67	1700.4	1542.67		Md0388	3889.83	-1496.17	-1117.17	-1388.17	-559.167	670.833	1805.33	-947.667	-917.667	757.333	-647.667	-49.6667	0.66668	0.604221
Md0389	BC1M23M456.3	9239	1812	3911	3881	5857	7552	5375.33	5835	2165	1973	4102	3226	2573	3312.33	4423.18	2261.53		Md0389	3863.67	-3563.33	-1464.33	-1494.33	481.667	2176.67	2522.67	-1147.33	-1339.33	789.667	-86.3333	-739.333	0.0693674	0.200599
Md0390	BC1M23M449.4	17613	5331	7695	7507	8428	9902	9412.67	11859	6059	5653	8768	6272	5773	7397.33	8482.51	3358.35		Md0390	8200.33	-4081.67	-1717.67	-1905.67	-984.667	489.333	4461.67	-1338.33	-1744.33	1370.67	-1125.33	-1624.33	0.204406	0.367531
Md0391	BC1M23M446.7	1872	216	664	539	1574	3736	1433.5	1971	575	632	1646	516	992	1055.33	1258.96	946.145		Md0391	438.5	-1217.5	-769.5	-894.5	140.5	2302.5	915.667	-480.333	-423.333	590.667	-539.333	-63.3333	0.477304	0.534933
Md0392	BC1M23M441.1	1045	205	452	524	712	1067	667.5	557	430	377	516	631	509	503.333	591.731	243.722		Md0392	377.5	-462.5	-215.5	-143.5	44.5	399.5	53.6667	-73.3333	-126.333	12.6667	127.667	5.66667	0.435418	0.516005
Md0393	BC1M23M422.6	329	177	848	1335	1428	839	826	151	84	161	484	909	365	359	610.462	453.799		Md0393	-497	-649	22	509	602	13	-208	-275	-198	125	550	6	3.51245e-05	0.000770081
Md0394	BC1M23M416.3	97	300	941	1026	878	116	559.667	91	241	614	1069	745	118	479.667	522.744	380.549		Md0394	-462.667	-259.667	381.333	466.333	318.333	-443.667	-388.667	-238.667	134.333	589.333	265.333	-361.667	0.14594	0.30858
Md0395	BC1M23M319.8	721	805	672	1390	746	1250	930.667	710	544	468	947	362	398	571.5	764.897	307.698		Md0395	-209.667	-125.667	-258.667	459.333	-184.667	319.333	138.5	-27.5	-103.5	375.5	-209.5	-173.5	0.000169348	0.00254624
Md0396	BC1M23M318.2	2195	1292	1891	2055	2260	3437	2188.33	2262	1697	1498	1595	1576	1319	1657.83	1943.49	570.141		Md0396	6.66667	-896.333	-297.333	-133.333	71.6667	1248.67	604.167	39.1667	-159.833	-62.8333	-81.8333	-338.833	0.113384	0.268348
Md0397	BC1M23M315.6	1641	198	561	166	184	1765	752.5	575	98	57	225	113	146	202.333	498.577	576.365		Md0397	888.5	-554.5	-191.5	-586.5	-568.5	1012.5	372.667	-104.333	-145.333	22.6667	-89.3333	-56.3333	0.146417	0.309123
Md0398	BC1M23M307.6	921	408	359	222	981	1332	703.833	483	1123	281	78	328	777	511.667	615.141	386.914		Md0398	217.167	-295.833	-344.833	-481.833	277.167	628.167	-28.6667	611.333	-230.667	-433.667	-183.667	265.333	0.554404	0.56594
Md0399	BC1M23M303.6	827	1397	1830	1090	1659	551	1225.67	908	1681	891	607	1238	248	928.833	1088.67	476.956		Md0399	-398.667	171.333	604.333	-135.667	433.333	-674.667	-20.8333	752.167	-37.8333	-321.833	309.167	-680.833	0.057918	0.179272
Md0400	BC1M23M300.7	87	125	254	1283	1338	149	539.333	125	133	191	227	151	212	173.167	370.333	432.366		Md0400	-452.333	-414.333	-285.333	743.667	798.667	-390.333	-48.1667	-40.1667	17.8333	53.8333	-22.1667	38.8333	0.106415	0.258807
Md0401	BC1M23M279.8	2397	1268	3018	2409	2935	6438	3077.5	2194	1590	1884	2868	1964	2161	2110.17	2631.04	1273.16		Md0401	-680.5	-1809.5	-59.5	-668.5	-142.5	3360.5	83.8333	-520.167	-226.167	757.833	-146.167	50.8333	0.189244	0.353556
Md0402	BC1M23M265.1	1809	6661	12406	4293	3796	4062	5504.5	3324	4616	4384	10332	3821	1745	4703.67	5134.88	3087.46		Md0402	-3695.5	1156.5	6901.5	-1211.5	-1708.5	-1442.5	-1379.67	-87.6667	-319.667	5628.33	-882.667	-2958.67	0.576396	0.574012
Md0403	BC1M23M261.4	465	1586	1928	2118	1170	531	1299.67	405	960	1219	909	844	441	796.333	1067.36	560.438		Md0403	-834.667	286.333	628.333	818.333	-129.667	-768.667	-391.333	163.667	422.667	112.667	47.6667	-355.333	0.00178521	0.01511
Md0404	BC1M23M258.5	1679	2432	2575	3335	1923	2762	2451	2204	1612	1747	4893	2012	1647	2352.5	2405.54	903.92		Md0404	-772	-19	124	884	-528	311	-148.5	-740.5	-605.5	2540.5	-340.5	-705.5	0.648243	0.5984
Md0405	BC1M23M252.4	1055	640	941	230	505	4651	1337	1442	809	344	123	395	933	674.333	1031.15	1162.13		Md0405	-282	-697	-396	-1107	-832	3314	767.667	134.667	-330.333	-551.333	-279.333	258.667	0.226804	0.386804
Md0406	BC1M23M228.6	556	164	761	670	331	773	542.5	212	780	656	847	384	49	488	517.346	264.1		Md0406	13.5	-378.5	218.5	127.5	-211.5	230.5	-276	292	168	359	-104	-439	0.987545	0.68586
Md0407	BC1M23M223.3	5023	1505	1962	1831	2358	8491	3528.33	3834	2534	1275	2443	2163	3989	2706.33	3148.95	1940.85		Md0407	1494.67	-2023.33	-1566.33	-1697.33	-1170.33	4962.67	1127.67	-172.333	-1431.33	-263.333	-543.333	1282.67	0.447312	0.521549
Md0408	BC1M23M222.0	2067	887	2118	2898	2628	1637	2039.17	2433	1983	1638	1711	1439	940	1690.67	1878.32	594.381		Md0408	27.8333	-1152.17	78.8333	858.833	588.833	-402.167	742.333	292.333	-52.6667	20.3333	-251.667	-750.667	0.242317	0.399302
Md0409	BC1M23M212.7	133	257	458	833	654	271	434.333	280	504	653	563	427	224	441.833	437.795	202.866		Md0409	-301.333	-177.333	23.6667	398.667	219.667	-163.333	-161.833	62.1667	211.167	121.167	-14.8333	-217.833	0.847008	0.653859
Md0410	BC1M23M209.7	209	367	1079	856	959	666	689.333	134	1296	912	648	667	514	695.167	692.026	334.96		Md0410	-480.333	-322.333	389.667	166.667	269.667	-23.3333	-561.167	600.833	216.833	-47.1667	-28.1667	-181.167	0.923147	0.671735
Md0411	BC1M23M203.0	2215	1174	2271	1726	1255	1636	1712.83	892	1520	1093	2520	1256	732	1335.5	1538.68	547.179		Md0411	502.167	-538.833	558.167	13.1667	-457.833	-76.8333	-443.5	184.5	-242.5	1184.5	-79.5	-603.5	0.613575	0.586989
Md0412	BC1M23M195.3	11507	9617	16330	18432	16166	15168	14536.7	8618	10128	10166	16458	10854	8905	10854.8	12837.4	3413.51		Md0412	-3029.67	-4919.67	1793.33	3895.33	1629.33	631.333	-2236.83	-726.833	-688.833	5603.17	-0.833333	-1949.83	0.00412588	0.0282205
Md0413	BC1M23M192.2	21835	30108	25053	27497	18504	15411	23068	13892	26708	19158	21508	14196	12624	18014.3	20735.5	5674.01		Md0413	-1233	7040	1985	4429	-4564	-7657	-4122.33	8693.67	1143.67	3493.67	-3818.33	-5390.33	4.19341e-12	4.1309e-09
Md0414	BC1M23M187.1	188	385	171	387	326	3381	806.333	247	271	195	297	108	1433	425.167	630.41	899.519		Md0414	-618.333	-421.333	-635.333	-419.333	-480.333	2574.67	-178.167	-154.167	-230.167	-128.167	-317.167	1007.83	0.206833	0.369695
Md0415	BC1M23M185.9	744	3907	2339	2764	2058	2460	2378.67	712	1437	1159	1247	1155	1170	1146.67	1810.05	933.418		Md0415	-1634.67	1528.33	-39.6667	385.333	-320.667	81.3333	-434.667	290.333	12.3333	100.333	8.33333	23.3333	4.12346e-08	4.52752e-06
Md0416	BC1M23M181.1	316	2247	2427	1701	667	202	1260	136	1221	1989	1185	894	266	948.5	1116.23	793.092		Md0416	-944	987	1167	441	-593	-1058	-812.5	272.5	1040.5	236.5	-54.5	-682.5	0.13007	0.289789
Md0417	BC1M23M173.9	1626	1086	779	582	646	1734	1075.5	1966	1026	684	1445	744	1279	1190.67	1128.65	452.081		Md0417	550.5	10.5	-296.5	-493.5	-429.5	658.5	775.333	-164.667	-506.667	254.333	-446.667	88.3333	0.747298	0.6279
Md0418	BC1M23M172.6	1678	3292	2059	2674	1177	755	1939.17	862	2931	1560	1479	766	645	1373.83	1678.24	870.897		Md0418	-261.167	1352.83	119.833	734.833	-762.167	-1184.17	-511.833	1557.17	186.167	105.167	-607.833	-728.833	0.00460441	0.030606
Md0419	BC1M23M161.6	6592	3759	6347	5673	5695	7542	5934.67	2999	2606	2469	3699	4541	4029	3390.5	4760.44	1643.21		Md0419	657.333	-2175.67	412.333	-261.667	-239.667	1607.33	-391.5	-784.5	-921.5	308.5	1150.5	638.5	5.43656e-05	0.0010736
Md0420	BC1M23M157.1	6466	4896	6003	5287	5590	8287	6088.17	5005	4547	3818	5749	4956	5416	4915.17	5546.78	1081.54		Md0420	377.833	-1192.17	-85.1667	-801.167	-498.167	2198.83	89.8333	-368.167	-1097.17	833.833	40.8333	500.833	0.0691575	0.200226
Md0421	BC1M23M152.0	3333	3685	2991	2200	1898	5950	3342.83	3124	3682	1662	2047	1455	2498	2411.33	2912.91	1189.33		Md0421	-9.83333	342.167	-351.833	-1142.83	-1444.83	2607.17	712.667	1270.67	-749.333	-364.333	-956.333	86.6667	0.0911464	0.236496
Md0422	BC1M23M139.8	695	901	745	987	1757	3019	1350.67	808	636	493	512	589	946	664	1033.74	692.94		Md0422	-655.667	-449.667	-605.667	-363.667	406.333	1668.33	144	-28	-171	-152	-75	282	0.0153009	0.0731085
Md0423	BC1M23M130.4	681	4969	11865	9196	6552	1475	5789.67	526	5487	6949	4655	3042	763	3570.33	4765.36	3465.17		Md0423	-5108.67	-820.667	6075.33	3406.33	762.333	-4314.67	-3044.33	1916.67	3378.67	1084.67	-528.333	-2807.33	0.0146145	0.0707699
Md0424	BC1M23M129.0	1624	1963	3104	3631	4470	4044	3139.33	1570	2221	2198	3428	3603	3173	2698.83	2936.03	933.918		Md0424	-1515.33	-1176.33	-35.3333	491.667	1330.67	904.667	-1128.83	-477.833	-500.833	729.167	904.167	474.167	0.0271357	0.108877
Md0425	BC1M23M126.2	943	400	1477	1278	1620	1305	1170.5	874	550	832	1510	1255	1315	1056	1117.65	372.554		Md0425	-227.5	-770.5	306.5	107.5	449.5	134.5	-182	-506	-224	454	199	259	0.455777	0.525411
Md0426	BC1M23M110.2	3076	6579	8690	6023	4019	3964	5391.83	2463	3967	5206	4727	3824	3387	3929	4716.68	1673.53		Md0426	-2315.83	1187.17	3298.17	631.167	-1372.83	-1427.83	-1466	38	1277	798	-105	-542	0.00842077	0.0476339
Md0427	BC1M23M109.0	1629	2283	4712	2363	2418	1737	2523.67	1507	2516	1756	2825	2846	1816	2211	2379.36	834.203		Md0427	-894.667	-240.667	2188.33	-160.667	-105.667	-786.667	-704	305	-455	614	635	-395	0.592239	0.579641
Md0428	BC1M23M105.6	35367	12791	27189	17444	16938	33859	23931.3	24163	14749	9545	18536	14952	21491	17239.3	20842.7	7842.51		Md0428	11435.7	-11140.3	3257.67	-6487.33	-6993.33	9927.67	6923.67	-2490.33	-7694.33	1296.67	-2287.33	4251.67	0.138611	0.300079
Md0429	BC1M23M103.9	117	985	2235	718	1165	272	915.333	473	735	1672	1299	913	261	892.167	904.641	596.759		Md0429	-798.333	69.6667	1319.67	-197.333	249.667	-643.333	-419.167	-157.167	779.833	406.833	20.8333	-631.167	0.604734	0.583975
Md0430	BC1M23M96.4	2797	789	926	596	1038	1155	1216.83	1493	2235	934	1212	778	1099	1291.83	1251.45	617.091		Md0430	1580.17	-427.833	-290.833	-620.833	-178.833	-61.8333	201.167	943.167	-357.833	-79.8333	-513.833	-192.833	0.258276	0.41151
Md0431	BC1M23M94.4	2764	4781	3876	6199	5443	4066	4521.5	2982	4268	7153	9642	6044	2801	5481.67	4964.65	1952.5		Md0431	-1757.5	259.5	-645.5	1677.5	921.5	-455.5	-2499.67	-1213.67	1671.33	4160.33	562.333	-2680.67	0.251246	0.40621
Md0432	BC1M24M600.7	424	160	170	264	512	378	318	79	197	140	356	323	134	204.833	265.769	130.882		Md0432	106	-158	-148	-54	194	60	-125.833	-7.83333	-64.8333	151.167	118.167	-70.8333	0.301734	0.441872
Md0433	BC1M24M490.0	1751	738	644	1180	918	1133	1060.67	467	1304	570	777	921	601	773.333	928.051	356.973		Md0433	690.333	-322.667	-416.667	119.333	-142.667	72.3333	-306.333	530.667	-203.333	3.66667	147.667	-172.333	0.645653	0.597569
Md0434	BC1M24M368.4	92	1314	1208	667	349	120	625	69	948	715	732	540	115	519.833	576.462	418.467		Md0434	-533	689	583	42	-276	-505	-450.833	428.167	195.167	212.167	20.1667	-404.833	0.353689	0.473627
Md0435	BC1M24M366.4	538	447	410	648	481	452	496	214	827	313	342	417	303	402.667	452.923	158.767		Md0435	42	-49	-86	152	-15	-44	-188.667	424.333	-89.6667	-60.6667	14.3333	-99.6667	0.680402	0.608449
Md0436	BC1M24M345.7	512	1076	232	355	155	235	427.5	369	539	147	547	230	284	352.667	392.962	247.553		Md0436	84.5	648.5	-195.5	-72.5	-272.5	-192.5	16.3333	186.333	-205.667	194.333	-122.667	-68.6667	0.629447	0.592291
Md0437	BC1M24M313.9	1834	1636	2190	1742	1735	2374	1918.5	911	2399	818	1766	1592	974	1410	1683.81	516.066		Md0437	-84.5	-282.5	271.5	-176.5	-183.5	455.5	-499	989	-592	356	182	-436	0.311716	0.448322
Md0438	BC1M24M300.9	340	396	619	355	280	712	450.333	358	341	168	327	266	515	329.167	394.41	148.057		Md0438	-110.333	-54.3333	168.667	-95.3333	-170.333	261.667	28.8333	11.8333	-161.167	-2.16667	-63.1667	185.833	0.0699611	0.201654
Md0439	BC1M24M282.0	1813	5639	3470	2904	1951	1493	2878.33	1010	5547	2323	2068	2254	1050	2375.33	2646.18	1485.92		Md0439	-1065.33	2760.67	591.667	25.6667	-927.333	-1385.33	-1365.33	3171.67	-52.3333	-307.333	-121.333	-1325.33	0.0857928	0.228159
Md0440	BC1M24M279.5	2834	4212	3387	3729	1835	2563	3093.33	1789	3490	2312	3516	2983	2390	2746.67	2933.33	735.722		Md0440	-259.333	1118.67	293.667	635.667	-1258.33	-530.333	-957.667	743.333	-434.667	769.333	236.333	-356.667	0.583834	0.576674
Md0441	BC1M24M270.5	5512	1638	2631	2946	5266	15946	5656.5	3220	2505	2006	4258	4266	9527	4297	5029.04	3890.61		Md0441	-144.5	-4018.5	-3025.5	-2710.5	-390.5	10289.5	-1077	-1792	-2291	-39	-31	5230	0.395942	0.496537
Md0442	BC1M24M255.3	2737	2185	3028	1550	1584	3751	2472.5	1932	1744	1335	2721	2047	2478	2042.83	2274.19	682.187		Md0442	264.5	-287.5	555.5	-922.5	-888.5	1278.5	-110.833	-298.833	-707.833	678.167	4.16667	435.167	0.504224	0.546277
Md0443	BC1M24M253.8	2617	2864	2505	1710	1762	4553	2668.5	1314	2159	1688	2524	2043	2670	2066.33	2390.58	807.416		Md0443	-51.5	195.5	-163.5	-958.5	-906.5	1884.5	-752.333	92.6667	-378.333	457.667	-23.3333	603.667	0.323779	0.455885
Md0444	BC1M24M241.1	1112	651	976	729	445	674	764.5	547	1252	450	266	849	599	660.5	716.5	277.917		Md0444	347.5	-113.5	211.5	-35.5	-319.5	-90.5	-113.5	591.5	-210.5	-394.5	188.5	-61.5	0.958336	0.679545
Md0445	BC1M24M232.1	1945	2477	3804	1992	1261	600	2013.17	1373	1642	2254	2004	1724	740	1622.83	1833.01	810.269		Md0445	-68.1667	463.833	1790.83	-21.1667	-752.167	-1413.17	-249.833	19.1667	631.167	381.167	101.167	-882.833	0.335962	0.463278
Md0446	BC1M24M228.1	1843	4366	4738	5107	3373	2867	3715.67	980	4588	3582	4163	3448	2058	3136.5	3448.36	1228.21		Md0446	-1872.67	650.333	1022.33	1391.33	-342.667	-848.667	-2156.5	1451.5	445.5	1026.5	311.5	-1078.5	0.0624438	0.18794
Md0447	BC1M24M210.5	1774	340	474	206	503	1029	721	1331	629	250	637	666	1396	818.167	765.846	479.979		Md0447	1053	-381	-247	-515	-218	308	512.833	-189.167	-568.167	-181.167	-152.167	577.833	0.0774813	0.214614
Md0448	BC1M24M209.6	3459	552	659	294	433	503	983.333	2432	1084	206	259	325	599	817.5	906.795	964.865		Md0448	2475.67	-431.333	-324.333	-689.333	-550.333	-480.333	1614.5	266.5	-611.5	-558.5	-492.5	-218.5	0.968035	0.681657
Md0449	BC1M24M204.7	110	614	510	256	411	101	333.667	92	211	335	392	348	67	240.833	290.821	170.821		Md0449	-223.667	280.333	176.333	-77.6667	77.3333	-232.667	-148.833	-29.8333	94.1667	151.167	107.167	-173.833	0.225997	0.386136
Md0450	BC1M24M178.7	88	293	2539	2797	3018	465	1533.33	74	288	2695	6473	4472	683	2447.5	1955.26	1959.08		Md0450	-1445.33	-1240.33	1005.67	1263.67	1484.67	-1068.33	-2373.5	-2159.5	247.5	4025.5	2024.5	-1764.5	0.113374	0.268334
Md0451	BC1M24M157.9	1024	629	524	290	516	985	661.333	552	714	460	352	620	927	604.167	634.949	229.018		Md0451	362.667	-32.3333	-137.333	-371.333	-145.333	323.667	-52.1667	109.833	-144.167	-252.167	15.8333	322.833	0.474404	0.533674
Md0452	BC1M24M140.8	225	550	256	342	538	1419	555	204	261	495	326	271	646	367.167	468.308	322.412		Md0452	-330	-5	-299	-213	-17	864	-163.167	-106.167	127.833	-41.1667	-96.1667	278.833	0.188181	0.352545
Md0453	BC1M24M138.2	721	614	923	2059	2276	1089	1280.33	378	728	1397	2105	2432	955	1332.5	1304.41	692.606		Md0453	-559.333	-666.333	-357.333	778.667	995.667	-191.333	-954.5	-604.5	64.5	772.5	1099.5	-377.5	0.185079	0.349573
Md0454	BC1M24M137.3	5731	5204	6078	6306	5704	8696	6286.5	3935	7619	6575	6867	7267	8343	6767.67	6508.58	1289.19		Md0454	-555.5	-1082.5	-208.5	19.5	-582.5	2409.5	-2832.67	851.333	-192.667	99.3333	499.333	1575.33	0.0502086	0.163696
Md0455	BC1M24M134.8	1183	385	716	557	627	2115	930.5	714	735	817	669	642	1600	862.833	899.269	476.719		Md0455	252.5	-545.5	-214.5	-373.5	-303.5	1184.5	-148.833	-127.833	-45.8333	-193.833	-220.833	737.167	0.929866	0.673246
Md0456	BC1M24M133.4	2205	2684	2850	2576	1477	3523	2552.5	1799	2616	2706	2497	2408	3950	2662.67	2603.35	636.684		Md0456	-347.5	131.5	297.5	23.5	-1075.5	970.5	-863.667	-46.6667	43.3333	-165.667	-254.667	1287.33	0.301452	0.441688
Md0457	BC1M24M129.8	15696	8319	7765	8525	6825	7689	9136.5	8816	12420	11231	10017	7904	7619	9667.83	9381.73	2457.56		Md0457	6559.5	-817.5	-1371.5	-611.5	-2311.5	-1447.5	-851.833	2752.17	1563.17	349.167	-1763.83	-2048.83	0.00919862	0.0507845
Md0458	BC1M24M119.8	1526	208	182	178	179	178	408.5	779	936	543	392	303	144	516.167	458.192	406.419		Md0458	1117.5	-200.5	-226.5	-230.5	-229.5	-230.5	262.833	419.833	26.8333	-124.167	-213.167	-372.167	0.0312307	0.119754
Md0459	BC1M24M118.1	531	727	820	903	591	465	672.833	377	537	704	644	581	562	567.5	624.218	142.986		Md0459	-141.833	54.1667	147.167	230.167	-81.8333	-207.833	-190.5	-30.5	136.5	76.5	13.5	-5.5	0.131723	0.291814
Md0460	BC1M24M109.6	2092	1187	1081	1233	1224	2663	1580	1400	1645	1568	1373	1405	2315	1617.67	1597.38	477.159		Md0460	512	-393	-499	-347	-356	1083	-217.667	27.3333	-49.6667	-244.667	-212.667	697.333	0.221902	0.382716
Md0461	BC1M24M107.1	594	1213	2923	2153	1507	1114	1584	862	2250	2782	1938	2359	1217	1901.33	1730.46	732.75		Md0461	-990	-371	1339	569	-77	-470	-1039.33	348.667	880.667	36.6667	457.667	-684.333	0.206655	0.369537
Md0462	BC1M24M105.0	83	1462	1716	1089	1022	303	945.833	105	678	1371	1876	1336	278	940.667	943.449	610.087		Md0462	-862.833	516.167	770.167	143.167	76.1667	-642.833	-835.667	-262.667	430.333	935.333	395.333	-662.667	0.968616	0.681783
Md0463	BC1M24M93.2	1132	1007	772	1544	1607	1616	1279.67	468	2746	1463	791	2609	727	1467.33	1366.28	689.227		Md0463	-147.667	-272.667	-507.667	264.333	327.333	336.333	-999.333	1278.67	-4.33333	-676.333	1141.67	-740.333	0.483548	0.537618
Md0464	BC1M24M92.0	1081	416	346	344	770	1569	754.333	771	658	311	449	863	1682	789	770.333	446.15		Md0464	326.667	-338.333	-408.333	-410.333	15.6667	814.667	-18	-131	-478	-340	74	893	0.0183141	0.0829691
Md0465	BC1M24M84.1	423	1858	727	973	407	527	819.167	567	1126	915	526	447	885	744.333	784.628	398.301		Md0465	-396.167	1038.83	-92.1667	153.833	-412.167	-292.167	-177.333	381.667	170.667	-218.333	-297.333	140.667	0.56054	0.568223
Md0466	BC1M24M72.2	3706	4047	3395	2648	1626	1917	2889.83	3049	4612	5217	2162	2553	3811	3567.33	3202.53	1060.27		Md0466	816.167	1157.17	505.167	-241.833	-1263.83	-972.833	-518.333	1044.67	1649.67	-1405.33	-1014.33	243.667	0.0316279	0.120777
Md0467	BC1M31M378.0	41	34	48	82	166	102	78.8333	28	41	9	46	139	46	51.5	66.2179	45.7676		Md0467	-37.8333	-44.8333	-30.8333	3.16667	87.1667	23.1667	-23.5	-10.5	-42.5	-5.5	87.5	-5.5	0.00374643	0.0262733
Md0468	BC1M31M343.2	3097	1434	2781	3768	4788	4790	3443	2911	1322	1354	3191	5880	3501	3026.5	3250.77	1384.26		Md0468	-346	-2009	-662	325	1345	1347	-115.5	-1704.5	-1672.5	164.5	2853.5	474.5	0.310768	0.447718
Md0469	BC1M31M313.9	111	12	35	50	322	978	251.333	84	22	26	61	98	471	127	193.949	272.931		Md0469	-140.333	-239.333	-216.333	-201.333	70.6667	726.667	-43	-105	-101	-66	-29	344	0.154631	0.318292
Md0470	BC1M31M246.8	606	498	648	518	668	497	572.5	531	445	425	446	730	310	481.167	530.346	114.205		Md0470	33.5	-74.5	75.5	-54.5	95.5	-75.5	49.8333	-36.1667	-56.1667	-35.1667	248.833	-171.167	0.0630226	0.189025
Md0471	BC1M31M224.9	413	332	513	471	668	516	485.5	466	335	275	420	713	414	437.167	463.192	124.516		Md0471	-72.5	-153.5	27.5	-14.5	182.5	30.5	28.8333	-102.167	-162.167	-17.1667	275.833	-23.1667	0.162094	0.326337
Md0472	BC1M31M214.4	235	501	314	417	329	262	343	372	283	186	930	367	213	391.833	365.538	190.226		Md0472	-108	158	-29	74	-14	-81	-19.8333	-108.833	-205.833	538.167	-24.8333	-178.833	0.806955	0.643818
Md0473	BC1M31M152.3	719	314	262	276	240	271	347	1110	151	231	372	558	344	461	399.615	260.156		Md0473	372	-33	-85	-71	-107	-76	649	-310	-230	-89	97	-117	0.46039	0.527486
Md0474	BC1M31M141.8	3331	3350	4149	4124	5058	6970	4497	2932	2721	3478	4191	6374	5548	4207.33	4363.31	1306.92		Md0474	-1166	-1147	-348	-373	561	2473	-1275.33	-1486.33	-729.333	-16.3333	2166.67	1340.67	0.561084	0.568425
Md0475	BC1M31M134.1	293	227	247	287	393	940	397.833	212	181	264	370	675	581	380.5	389.833	219.65		Md0475	-104.833	-170.833	-150.833	-110.833	-4.83333	542.167	-168.5	-199.5	-116.5	-10.5	294.5	200.5	0.964824	0.680959
Md0476	BC1M31M133.0	276	194	184	227	302	701	314	236	131	193	304	442	435	290.167	303	151.105		Md0476	-38	-120	-130	-87	-12	387	-54.1667	-159.167	-97.1667	13.8333	151.833	144.833	0.768784	0.633776
Md0477	BC1M31M131.9	1268	109	109	70	112	329	332.833	1331	234	101	192	238	375	411.833	369.295	424.831		Md0477	935.167	-223.833	-223.833	-262.833	-220.833	-3.83333	919.167	-177.833	-310.833	-219.833	-173.833	-36.8333	0.00249709	0.0194248
Md0478	BC1M31M117.6	802	463	397	322	400	830	535.667	789	506	569	588	575	573	600	565.359	159.823		Md0478	266.333	-72.6667	-138.667	-213.667	-135.667	294.333	189	-94	-31	-12	-25	-27	0.382536	0.489518
Md0479	BC1M31M105.8	596	377	169	136	249	1309	472.667	543	131	157	248	235	576	315	399.897	322.688		Md0479	123.333	-95.6667	-303.667	-336.667	-223.667	836.333	228	-184	-158	-67	-80	261	0.234407	0.393011
Md0480	BC1M31M93.7	150	121	153	445	625	248	290.333	215	238	272	434	954	243	392.667	337.564	232.384		Md0480	-140.333	-169.333	-137.333	154.667	334.667	-42.3333	-177.667	-154.667	-120.667	41.3333	561.333	-149.667	0.0747984	0.210071
Md0481	BC1M31M87.6	3615	4967	4874	8031	6971	5218	5612.67	6793	7069	6403	8187	9677	5290	7236.5	6362.13	1655.53		Md0481	-1997.67	-645.667	-738.667	2418.33	1358.33	-394.667	-443.5	-167.5	-833.5	950.5	2440.5	-1946.5	0.0121951	0.0622107
Md0482	BC1M31M85.9	644	1279	980	2678	2271	1343	1532.5	1684	2554	2017	3760	4278	1406	2616.5	2032.81	1065.17		Md0482	-888.5	-253.5	-552.5	1145.5	738.5	-189.5	-932.5	-62.5	-599.5	1143.5	1661.5	-1210.5	0.000439074	0.00524504
Md0483	BC1M31M81.3	1700	471	871	1016	1298	1980	1222.67	2177	735	994	1308	2464	2441	1686.5	1436.74	656.764		Md0483	477.333	-751.667	-351.667	-206.667	75.3333	757.333	490.5	-951.5	-692.5	-378.5	777.5	754.5	0.0122897	0.0625553
Md0484	BC1M31M77.6	814	756	850	1046	1208	1108	963.667	888	691	817	987	1403	813	933.167	949.59	200.213		Md0484	-149.667	-207.667	-113.667	82.3333	244.333	144.333	-45.1667	-242.167	-116.167	53.8333	469.833	-120.167	0.508085	0.547857
Md0485	BC1M32M456.9	153	377	717	816	1312	243	603	133	241	227	628	874	455	426.333	521.462	347.261		Md0485	-450	-226	114	213	709	-360	-293.333	-185.333	-199.333	201.667	447.667	28.6667	0.0971272	0.245481
Md0486	BC1M32M453.8	1160	2124	1767	1536	1806	1728	1686.83	1052	1457	526	1591	1218	2473	1386.17	1548.06	492.766		Md0486	-526.833	437.167	80.1667	-150.833	119.167	41.1667	-334.167	70.8333	-860.167	204.833	-168.167	1086.83	0.318605	0.452672
Md0487	BC1M32M442.8	419	1503	1045	605	421	112	684.167	489	923	410	440	301	348	485.167	592.321	371.257		Md0487	-265.167	818.833	360.833	-79.1667	-263.167	-572.167	3.83333	437.833	-75.1667	-45.1667	-184.167	-137.167	0.116015	0.271856
Md0488	BC1M32M399.3	729	960	508	389	474	225	547.5	624	395	272	424	405	431	425.167	491.038	194.055		Md0488	181.5	412.5	-39.5	-158.5	-73.5	-322.5	198.833	-30.1667	-153.167	-1.16667	-20.1667	5.83333	0.337601	0.464255
Md0489	BC1M32M366.3	3120	2305	1268	1852	1235	1033	1802.17	3355	2359	943	826	1087	2168	1789.67	1796.4	829.052		Md0489	1317.83	502.833	-534.167	49.8333	-567.167	-769.167	1565.33	569.333	-846.667	-963.667	-702.667	378.333	0.859457	0.656884
Md0490	BC1M32M364.2	1840	1977	1727	1578	1432	1003	1592.83	2130	1781	1014	1330	1507	1641	1567.17	1580.99	333.743		Md0490	247.167	384.167	134.167	-14.8333	-160.833	-589.833	562.833	213.833	-553.167	-237.167	-60.1667	73.8333	0.688535	0.610915
Md0491	BC1M32M345.7	795	1346	1255	929	861	643	971.5	865	934	640	722	721	563	740.833	865.038	231.098		Md0491	-176.5	374.5	283.5	-42.5	-110.5	-328.5	124.167	193.167	-100.833	-18.8333	-19.8333	-177.833	0.00315042	0.0230997
Md0492	BC1M32M338.2	2123	7118	7343	5779	4769	2324	4909.33	2147	3994	4255	4516	4477	2368	3626.17	4317.1	1759.77		Md0492	-2786.33	2208.67	2433.67	869.667	-140.333	-2585.33	-1479.17	367.833	628.833	889.833	850.833	-1258.17	0.0216547	0.0932397
Md0493	BC1M32M309.7	78	1284	1537	1134	996	125	859	67	331	1081	1528	1198	131	722.667	796.077	568.606		Md0493	-781	425	678	275	137	-734	-655.667	-391.667	358.333	805.333	475.333	-591.667	0.506742	0.547309
Md0494	BC1M32M299.4	1343	241	463	128	258	1257	615	3102	262	128	382	199	653	787.667	694.692	824.769		Md0494	728	-374	-152	-487	-357	642	2314.33	-525.667	-659.667	-405.667	-588.667	-134.667	0.330126	0.459766
Md0495	BC1M32M269.3	237	237	530	420	574	175	362.167	178	145	283	876	883	211	429.333	393.167	254.255		Md0495	-125.167	-125.167	167.833	57.8333	211.833	-187.167	-251.333	-284.333	-146.333	446.667	453.667	-218.333	0.472938	0.533035
Md0496	BC1M32M250.5	523	311	215	197	262	350	309.667	650	312	97	184	461	475	363.167	334.359	155.518		Md0496	213.333	1.33333	-94.6667	-112.667	-47.6667	40.3333	286.833	-51.1667	-266.167	-179.167	97.8333	111.833	0.485155	0.538303
Md0497	BC1M32M240.7	3776	4755	4219	4619	4231	2901	4083.5	4018	4494	4245	4422	4802	3987	4328	4196.35	495.322		Md0497	-307.5	671.5	135.5	535.5	147.5	-1182.5	-310	166	-83	94	474	-341	0.338956	0.465059
Md0498	BC1M32M230.0	626	785	458	332	386	534	520.167	594	529	319	563	544	864	568.833	542.628	157.814		Md0498	105.833	264.833	-62.1667	-188.167	-134.167	13.8333	25.1667	-39.8333	-249.833	-5.83333	-24.8333	295.167	0.563039	0.569147
Md0499	BC1M32M210.9	298	841	675	716	736	318	597.333	243	486	625	483	771	235	473.833	540.333	211.608		Md0499	-299.333	243.667	77.6667	118.667	138.667	-279.333	-230.833	12.1667	151.167	9.16667	297.167	-238.833	0.0486071	0.160319
Md0500	BC1M32M193.9	1949	2273	1474	1238	1134	810	1479.67	2813	2279	1157	1043	1195	1164	1608.5	1539.13	600.156		Md0500	469.333	793.333	-5.66667	-241.667	-345.667	-669.667	1204.5	670.5	-451.5	-565.5	-413.5	-444.5	0.874587	0.660504
Md0501	BC1M32M171.2	2236	938	762	652	659	890	1022.83	2413	1210	919	1346	1013	1814	1452.5	1221.14	579.666		Md0501	1213.17	-84.8333	-260.833	-370.833	-363.833	-132.833	960.5	-242.5	-533.5	-106.5	-439.5	361.5	0.000755288	0.00790598
Md0502	BC1M32M167.3	718	1219	1009	616	481	415	743	928	1193	983	807	739	850	916.667	823.154	244.384		Md0502	-25	476	266	-127	-262	-328	11.3333	276.333	66.3333	-109.667	-177.667	-66.6667	0.0588786	0.181139
Md0503	BC1M32M165.9	3552	4977	4061	3038	2663	2373	3444	4558	4460	4205	3362	3508	4200	4048.83	3723.15	768.438		Md0503	108	1533	617	-406	-781	-1071	509.167	411.167	156.167	-686.833	-540.833	151.167	0.180501	0.345117
Md0504	BC1M32M149.7	760	810	531	648	394	523	611	699	839	874	592	728	562	715.667	659.308	141.249		Md0504	149	199	-80	37	-217	-88	-16.6667	123.333	158.333	-123.667	12.3333	-153.667	0.0992613	0.248608
Md0505	BC1M32M145.8	899	742	438	496	347	436	559.667	606	453	669	631	347	538	540.667	550.897	158.911		Md0505	339.333	182.333	-121.667	-63.6667	-212.667	-123.667	65.3333	-87.6667	128.333	90.3333	-193.667	-2.66667	0.688138	0.610795
Md0506	BC1M32M139.7	1266	717	318	473	330	369	578.833	1288	851	625	392	407	688	708.5	638.679	327.285		Md0506	687.167	138.167	-260.833	-105.833	-248.833	-209.833	579.5	142.5	-83.5	-316.5	-301.5	-20.5	0.0434712	0.149122
Md0507	BC1M32M125.6	13386	14463	11895	11371	12903	12036	12675.7	10777	15312	14243	13120	14249	13180	13480.2	13047	1310.79		Md0507	710.333	1787.33	-780.667	-1304.67	227.333	-639.667	-2703.17	1831.83	762.833	-360.167	768.833	-300.167	1.09938e-08	1.65487e-06
Md0508	BC1M32M123.5	2328	1685	817	636	585	733	1130.67	1642	1365	1070	911	951	979	1153	1140.97	496.83		Md0508	1197.33	554.333	-313.667	-494.667	-545.667	-397.667	489	212	-83	-242	-202	-174	0.182022	0.346606
Md0509	BC1M32M116.9	6764	5098	3609	3823	3576	5040	4651.67	4948	5746	6112	7851	7948	9195	6966.67	5720.13	1780.99		Md0509	2112.33	446.333	-1042.67	-828.667	-1075.67	388.333	-2018.67	-1220.67	-854.667	884.333	981.333	2228.33	8.47048e-06	0.000260899
Md0510	BC1M32M111.8	159	1621	2126	1988	1652	255	1300.17	70	1087	2608	2058	2118	338	1379.83	1336.94	875.452		Md0510	-1141.17	320.833	825.833	687.833	351.833	-1045.17	-1309.83	-292.833	1228.17	678.167	738.167	-1041.83	0.53919	0.560169
Md0511	BC1M32M110.9	157	4284	5125	4770	3816	587	3123.17	122	2635	6173	4525	5039	774	3211.33	3163.86	2110.62		Md0511	-2966.17	1160.83	2001.83	1646.83	692.833	-2536.17	-3089.33	-576.333	2961.67	1313.67	1827.67	-2437.33	0.827269	0.648971
Md0512	BC1M32M109.7	135	3405	4126	3999	2971	437	2512.17	98	1950	5324	3809	4296	602	2679.83	2589.55	1785.72		Md0512	-2377.17	892.833	1613.83	1486.83	458.833	-2075.17	-2581.83	-729.833	2644.17	1129.17	1616.17	-2077.83	0.68112	0.608668
Md0513	BC1M32M108.9	85	1637	2168	2142	1702	211	1324.17	39	955	3028	2297	2462	296	1512.83	1411.24	1011.88		Md0513	-1239.17	312.833	843.833	817.833	377.833	-1113.17	-1473.83	-557.833	1515.17	784.167	949.167	-1216.83	0.395248	0.496179
Md0514	BC1M32M108.2	56	730	1160	1156	819	131	675.333	46	423	1830	1295	1400	168	860.333	760.718	579.811		Md0514	-619.333	54.6667	484.667	480.667	143.667	-544.333	-814.333	-437.333	969.667	434.667	539.667	-692.333	0.214225	0.37617
Md0515	BC1M32M107.3	261	672	1097	1029	749	177	664.167	158	376	1994	1372	1468	225	932.167	787.859	575.647		Md0515	-403.167	7.83333	432.833	364.833	84.8333	-487.167	-774.167	-556.167	1061.83	439.833	535.833	-707.167	0.115162	0.270725
Md0516	BC1M32M105.5	870	464	383	741	1068	991	752.833	573	456	587	597	1129	1172	752.333	752.603	270.733		Md0516	117.167	-288.833	-369.833	-11.8333	315.167	238.167	-179.333	-296.333	-165.333	-155.333	376.667	419.667	0.357317	0.475688
Md0517	BC1M32M98.9	1098	189	104	79	81	178	288.167	844	400	130	186	121	457	356.333	319.628	316.08		Md0517	809.833	-99.1667	-184.167	-209.167	-207.167	-110.167	487.667	43.6667	-226.333	-170.333	-235.333	100.667	0.00689618	0.0411838
Md0518	BC1M32M90.0	1516	1062	931	787	949	858	1017.17	1413	1316	1728	1053	1388	1015	1318.83	1156.4	285.671		Md0518	498.833	44.8333	-86.1667	-230.167	-68.1667	-159.167	94.1667	-2.83333	409.167	-265.833	69.1667	-303.833	0.0007192	0.00761888
Md0519	BC1M32M89.1	1456	1177	987	721	511	362	869	1362	1190	1526	755	1244	513	1098.33	974.846	384.375		Md0519	587	308	118	-148	-358	-507	263.667	91.6667	427.667	-343.333	145.667	-585.333	0.0424192	0.146755
Md0520	BC1M32M85.6	1898	1256	942	658	855	589	1033	1750	1325	1510	838	1355	722	1250	1133.15	419.384		Md0520	865	223	-91	-375	-178	-444	500	75	260	-412	105	-528	0.00436199	0.0294067
Md0521	BC1M32M84.3	2471	1741	932	743	876	711	1245.67	2495	1850	1726	960	1539	972	1590.33	1404.74	618.515		Md0521	1225.33	495.333	-313.667	-502.667	-369.667	-534.667	904.667	259.667	135.667	-630.333	-51.3333	-618.333	0.00236068	0.0186264
Md0522	BC1M33M587.2	44	42	77	76	138	90	77.8333	28	32	27	49	99	27	43.6667	62.0641	34.1561		Md0522	-33.8333	-35.8333	-0.833333	-1.83333	60.1667	12.1667	-15.6667	-11.6667	-16.6667	5.33333	55.3333	-16.6667	3.61635e-05	0.000787351
Md0523	BC1M33M495.6	1331	458	982	707	764	670	818.667	554	373	133	328	616	193	366.167	609.821	329.378		Md0523	512.333	-360.667	163.333	-111.667	-54.6667	-148.667	187.833	6.83333	-233.167	-38.1667	249.833	-173.167	0.00437251	0.0294592
Md0524	BC1M33M425.3	49	39	59	141	299	316	150.5	43	28	20	57	267	105	86.6667	121.038	106.979		Md0524	-101.5	-111.5	-91.5	-9.5	148.5	165.5	-43.6667	-58.6667	-66.6667	-29.6667	180.333	18.3333	0.0358512	0.131341
Md0525	BC1M33M344.1	290	2117	2695	2153	1272	358	1480.83	77	1472	1331	781	1383	201	874.167	1200.83	824.851		Md0525	-1190.83	636.167	1214.17	672.167	-208.833	-1122.83	-797.167	597.833	456.833	-93.1667	508.833	-673.167	0.0241079	0.100408
Md0526	BC1M33M246.9	958	460	342	244	293	565	477	472	354	222	239	379	311	329.5	408.923	195.682		Md0526	481	-17	-135	-233	-184	88	142.5	24.5	-107.5	-90.5	49.5	-18.5	0.163934	0.32828
Md0527	BC1M33M243.9	2435	1486	1889	2169	1958	3259	2199.33	1269	1486	1677	1441	1955	1445	1545.5	1897.56	540.824		Md0527	235.667	-713.333	-310.333	-30.3333	-241.333	1059.67	-276.5	-59.5	131.5	-104.5	409.5	-100.5	0.107354	0.260114
Md0528	BC1M33M240.6	727	418	364	445	458	1154	594.333	903	251	207	428	305	535	438.167	522.256	268.702		Md0528	132.667	-176.333	-230.333	-149.333	-136.333	559.667	464.833	-187.167	-231.167	-10.1667	-133.167	96.8333	0.0304717	0.117784
Md0529	BC1M33M214.6	248	3633	3533	3478	1805	443	2190	104	1989	3200	901	2112	325	1438.5	1843.15	1338.85		Md0529	-1942	1443	1343	1288	-385	-1747	-1334.5	550.5	1761.5	-537.5	673.5	-1113.5	0.103555	0.25478
Md0530	BC1M33M199.8	5117	4861	5196	5038	4222	5941	5062.5	3176	4587	4807	3212	4290	4696	4128	4631.19	770.689		Md0530	54.5	-201.5	133.5	-24.5	-840.5	878.5	-952	459	679	-916	162	568	0.0353277	0.130061
Md0531	BC1M33M155.6	109	2392	4170	2574	2775	372	2065.33	59	1467	4174	2089	2777	400	1827.67	1955.64	1412.65		Md0531	-1956.33	326.667	2104.67	508.667	709.667	-1693.33	-1768.67	-360.667	2346.33	261.333	949.333	-1427.67	0.144963	0.307463
Md0532	BC1M33M150.7	823	337	178	155	142	428	343.833	504	266	188	124	251	305	273	311.141	191.742		Md0532	479.167	-6.83333	-165.833	-188.833	-201.833	84.1667	231	-7	-85	-149	-22	32	0.589432	0.578655
Md0533	BC1M33M148.4	525	223	148	305	304	1089	432.333	445	269	204	250	403	699	378.333	407.41	253.848		Md0533	92.6667	-209.333	-284.333	-127.333	-128.333	656.667	66.6667	-109.333	-174.333	-128.333	24.6667	320.667	0.583299	0.576483
Md0534	BC1M33M146.7	718	280	106	308	161	418	331.833	574	249	216	342	274	486	356.833	343.372	169.41		Md0534	386.167	-51.8333	-225.833	-23.8333	-170.833	86.1667	217.167	-107.833	-140.833	-14.8333	-82.8333	129.167	0.028003	0.111233
Md0535	BC1M33M144.5	1013	316	429	418	338	387	483.5	587	401	601	246	425	503	460.5	472.885	190.665		Md0535	529.5	-167.5	-54.5	-65.5	-145.5	-96.5	126.5	-59.5	140.5	-214.5	-35.5	42.5	0.333093	0.461559
Md0536	BC1M33M135.0	626	2061	2864	1970	2497	686	1784	319	1313	3160	2510	2664	694	1776.67	1780.62	961.055		Md0536	-1158	277	1080	186	713	-1098	-1457.67	-463.667	1383.33	733.333	887.333	-1082.67	0.809566	0.644488
Md0537	BC1M33M118.4	903	470	554	623	512	524	597.667	567	550	845	460	705	646	628.833	612.051	135.199		Md0537	305.333	-127.667	-43.6667	25.3333	-85.6667	-73.6667	-61.8333	-78.8333	216.167	-168.833	76.1667	17.1667	0.167907	0.332424
Md0538	BC1M33M105.2	35	329	540	219	309	54	247.667	74	65	470	190	254	70	187.167	219.744	162.569		Md0538	-212.667	81.3333	292.333	-28.6667	61.3333	-193.667	-113.167	-122.167	282.833	2.83333	66.8333	-117.167	0.095065	0.24242
Md0539	BC1M33M100.8	1761	1657	1656	1402	989	1608	1512.17	1032	1747	2844	1584	1401	777	1564.17	1536.17	500.716		Md0539	248.833	144.833	143.833	-110.167	-523.167	95.8333	-532.167	182.833	1279.83	19.8333	-163.167	-787.167	0.520152	0.552718
Md0540	BC1M33M95.8	7957	4072	4630	4857	4906	6128	5425	4722	5187	7916	4419	4503	3135	4980.33	5219.77	1392.67		Md0540	2532	-1353	-795	-568	-519	703	-258.333	206.667	2935.67	-561.333	-477.333	-1845.33	0.912478	0.669315
Md0541	BC1M33M88.3	8240	7895	11084	10817	10279	10887	9867	6046	7872	10212	9057	8063	7009	8043.17	9025.23	1625.22		Md0541	-1627	-1972	1217	950	412	1020	-1997.17	-171.167	2168.83	1013.83	19.8333	-1034.17	0.00726991	0.0428019
Md0542	BC1M33M86.9	2971	3823	5407	3918	4989	4718	4304.33	2989	1992	5110	4668	5023	5859	4273.5	4290.1	1110.69		Md0542	-1333.33	-481.333	1102.67	-386.333	684.667	413.667	-1284.5	-2281.5	836.5	394.5	749.5	1585.5	0.937126	0.674867
Md0543	BC1M34M269.8	72	31	31	50	67	180	71.8333	42	30	11	35	37	105	43.3333	58.6795	44.0609		Md0543	0.166667	-40.8333	-40.8333	-21.8333	-4.83333	108.167	-1.33333	-13.3333	-32.3333	-8.33333	-6.33333	61.6667	0.0252056	0.103524
Md0544	BC1M34M226.6	654	55	41	92	63	234	189.833	390	93	23	26	49	330	151.833	172.295	187.748		Md0544	464.167	-134.833	-148.833	-97.8333	-126.833	44.1667	238.167	-58.8333	-128.833	-125.833	-102.833	178.167	0.794467	0.640586
Md0545	BC1M34M205.4	59	35	48	40	39	235	76	16	44	22	25	26	124	42.8333	60.6923	59.581		Md0545	-17	-41	-28	-36	-37	159	-26.8333	1.16667	-20.8333	-17.8333	-16.8333	81.1667	0.132536	0.292804
Md0546	BC1M34M194.1	920	102	98	35	65	183	233.833	408	95	36	42	52	410	173.833	206.141	251.156		Md0546	686.167	-131.833	-135.833	-198.833	-168.833	-50.8333	234.167	-78.8333	-137.833	-131.833	-121.833	236.167	0.547243	0.563243
Md0547	BC1M34M189.4	103	466	2470	3213	3187	933	1728.67	72	516	1038	1965	1695	941	1037.83	1409.82	1072.29		Md0547	-1625.67	-1262.67	741.333	1484.33	1458.33	-795.667	-965.833	-521.833	0.166667	927.167	657.167	-96.8333	0.0187726	0.0844172
Md0548	BC1M34M165.5	62	111	615	1772	1620	479	776.5	63	91	405	978	1023	840	566.667	679.654	567.962		Md0548	-714.5	-665.5	-161.5	995.5	843.5	-297.5	-503.667	-475.667	-161.667	411.333	456.333	273.333	0.219969	0.381084
Md0549	BC1M34M137.6	1852	412	545	561	523	835	788	1597	503	390	525	445	982	740.333	766	462.669		Md0549	1064	-376	-243	-227	-265	47	856.667	-237.333	-350.333	-215.333	-295.333	241.667	0.910689	0.668907
Md0550	BC1M34M135.5	1156	158	110	151	147	721	407.167	1043	227	91	132	152	1128	462.167	432.551	421.475		Md0550	748.833	-249.167	-297.167	-256.167	-260.167	313.833	580.833	-235.167	-371.167	-330.167	-310.167	665.833	0.275284	0.423864
Md0551	BC1M34M126.2	65	274	387	378	397	197	283	100	212	405	427	345	218	284.5	283.692	119.042		Md0551	-218	-9	104	95	114	-86	-184.5	-72.5	120.5	142.5	60.5	-66.5	0.812184	0.645157
Md0552	BC1M34M123.2	92	116	139	438	377	157	219.833	100	122	142	260	319	155	183	202.833	112.467		Md0552	-127.833	-103.833	-80.8333	218.167	157.167	-62.8333	-83	-61	-41	77	136	-28	0.191663	0.35584
Md0553	BC1M34M121.5	382	191	119	123	125	291	205.167	370	204	112	130	127	456	233.167	218.09	118.251		Md0553	176.833	-14.1667	-86.1667	-82.1667	-80.1667	85.8333	136.833	-29.1667	-121.167	-103.167	-106.167	222.833	0.266757	0.417752
Md0554	BC1M34M90.8	3000	1025	884	638	365	921	1138.83	2576	986	682	536	623	1791	1199	1166.6	805.255		Md0554	1861.17	-113.833	-254.833	-500.833	-773.833	-217.833	1377	-213	-517	-663	-576	592	0.418426	0.507834
Md0555	BC1M34M79.4	11077	18968	30917	29040	27542	15191	22122.5	9279	23378	24816	19113	28555	18013	20525.7	21385.5	6883.64		Md0555	-11045.5	-3154.5	8794.5	6917.5	5419.5	-6931.5	-11246.7	2852.33	4290.33	-1412.67	8029.33	-2512.67	0.572434	0.572581
Md0556	BC1M41M640.6	2313	1275	926	600	649	895	1109.67	1347	405	739		80	661	646.4	916.639	566.634		Md0556	1203.33	165.333	-183.667	-509.667	-460.667	-214.667	700.6	-241.4	92.6	-646.4	-566.4	14.6	0.00356382	0.0253168
Md0557	BC1M41M526.7	858	608	429	490	606	701	615.333	529	311	430		77	493	368	512.278	197.378		Md0557	242.667	-7.33333	-186.333	-125.333	-9.33333	85.6667	161	-57	62	-368	-291	125	0.0186197	0.0839355
Md0558	BC1M41M489.5	242	220	130	97	81	83	142.167	249	91	144		63	92	127.8	136.181	65.9501		Md0558	99.8333	77.8333	-12.1667	-45.1667	-61.1667	-59.1667	121.2	-36.8	16.2	-127.8	-64.8	-35.8	0.353536	0.473539
Md0559	BC1M41M432.7	235	36	217	1335	2974	1876	1112.17	108	49	130		282	873	288.4	768.931	917.723		Md0559	-877.167	-1076.17	-895.167	222.833	1861.83	763.833	-180.4	-239.4	-158.4	-288.4	-6.4	584.6	0.132553	0.292825
Md0560	BC1M41M400.0	256	102	171	153	102	174	159.667	171	217	203		20	98	141.8	152.222	63.423		Md0560	96.3333	-57.6667	11.3333	-6.66667	-57.6667	14.3333	29.2	75.2	61.2	-141.8	-121.8	-43.8	0.953526	0.678492
Md0561	BC1M41M345.8	501	164	220	217	248	258	268	238	176	294		39	177	184.8	233.333	107.387		Md0561	233	-104	-48	-51	-20	-10	53.2	-8.8	109.2	-184.8	-145.8	-7.8	0.407319	0.502325
Md0562	BC1M41M310.8	27673	16995	7379	8232	7695	7385	12559.8	21981	12401	10265		1633	8976	11051.2	11931.2	7170.92		Md0562	15113.2	4435.17	-5180.83	-4327.83	-4864.83	-5174.83	10929.8	1349.8	-786.2	-11051.2	-9418.2	-2075.2	0.486633	0.538932
Md0563	BC1M41M302.6	1300	643	383	334	308	420	564.667	750	531	362		67	380	418	503.556	306.503		Md0563	735.333	78.3333	-181.667	-230.667	-256.667	-144.667	332	113	-56	-418	-351	-38	0.0378622	0.136183
Md0564	BC1M41M260.0	1126	294	231	179	223	273	387.667	667	281	275		41	241	301	351.556	284.509		Md0564	738.333	-93.6667	-156.667	-208.667	-164.667	-114.667	366	-20	-26	-301	-260	-60	0.34255	0.467179
Md0565	BC1M41M246.9	1389	467	483	315	335	555	590.667	1127	434	365		128	436	498	552.056	355.485		Md0565	798.333	-123.667	-107.667	-275.667	-255.667	-35.6667	629	-64	-133	-498	-370	-62	0.000787403	0.00815859
Md0566	BC1M41M231.0	28	105	275	156	123	34	120.167	3	106	214		21	32	75.2	101.431	83.9606		Md0566	-92.1667	-15.1667	154.833	35.8333	2.83333	-86.1667	-72.2	30.8	138.8	-75.2	-54.2	-43.2	0.0988663	0.248032
Md0567	BC1M41M226.8	371	141	70	103	51	102	139.667	223	88	92		21	63	97.4	122.056	93.9628		Md0567	231.333	1.33333	-69.6667	-36.6667	-88.6667	-37.6667	125.6	-9.4	-5.4	-97.4	-76.4	-34.4	0.126614	0.285499
Md0568	BC1M41M218.7	752	638	1004	774	845	659	778.667	540	600	951		164	437	538.4	678.556	230.194		Md0568	-26.6667	-140.667	225.333	-4.66667	66.3333	-119.667	1.6	61.6	412.6	-538.4	-374.4	-101.4	0.0977662	0.246422
Md0569	BC1M41M217.2	509	305	575	575	708	354	504.333	275	448	582		107	325	347.4	438.944	169.048		Md0569	4.66667	-199.333	70.6667	70.6667	203.667	-150.333	-72.4	100.6	234.6	-347.4	-240.4	-22.4	0.465855	0.52992
Md0570	BC1M41M193.6	548	323	154	207	229	158	269.833	192	409	352		48	80	216.2	247.486	142.438		Md0570	278.167	53.1667	-115.833	-62.8333	-40.8333	-111.833	-24.2	192.8	135.8	-216.2	-168.2	-136.2	0.940903	0.675707
Md0571	BC1M41M192.7	702	323	248	149	197	228	307.833	340	363	270		42	150	233	276.653	163.063		Md0571	394.167	15.1667	-59.8333	-158.833	-110.833	-79.8333	107	130	37	-233	-191	-83	0.347828	0.470257
Md0572	BC1M41M186.3	47	42	89	215	186	29	101.333	16	32	146		16	29	47.8	79.0278	69.1328		Md0572	-54.3333	-59.3333	-12.3333	113.667	84.6667	-72.3333	-31.8	-15.8	98.2	-47.8	-31.8	-18.8	0.527815	0.555748
Md0573	BC1M41M158.0	474	126	194	219	271	163	241.167	249	330	276		42	149	209.2	227.847	109.706		Md0573	232.833	-115.167	-47.1667	-22.1667	29.8333	-78.1667	39.8	120.8	66.8	-209.2	-167.2	-60.2	0.906497	0.667947
Md0574	BC1M41M140.6	374	204	198	210	301	256	257.167	423	293	219		41	178	230.8	246.181	98.1248		Md0574	116.833	-53.1667	-59.1667	-47.1667	43.8333	-1.16667	192.2	62.2	-11.8	-230.8	-189.8	-52.8	0.452399	0.523878
Md0575	BC1M41M139.5	296	242	170	277	273	226	247.333	348	221	203		45	151	193.6	224.944	78.2582		Md0575	48.6667	-5.33333	-77.3333	29.6667	25.6667	-21.3333	154.4	27.4	9.4	-193.6	-148.6	-42.6	0.195896	0.359786
Md0576	BC1M41M137.0	264	308	319	413	372	244	320	275	275	475		59	234	263.6	296.5	103.298		Md0576	-56	-12	-1	93	52	-76	11.4	11.4	211.4	-263.6	-204.6	-29.6	0.60716	0.584807
Md0577	BC1M41M136.0	156	163	193	233	206	160	185.167	150	165	295		39	126	155	172.597	61.3745		Md0577	-29.1667	-22.1667	7.83333	47.8333	20.8333	-25.1667	-5	10	140	-155	-116	-29	0.662746	0.602993
Md0578	BC1M41M126.7	1926	2122	2241	2409	2162	1437	2049.5	1945	2321	2326		312	1348	1650.4	1883.21	596.542		Md0578	-123.5	72.5	191.5	359.5	112.5	-612.5	294.6	670.6	675.6	-1650.4	-1338.4	-302.4	0.391061	0.494007
Md0579	BC1M41M125.8	1143	1113	1101	1314	1176	822	1111.5	997	1340	1259		147	740	896.6	1021.96	328.802		Md0579	31.5	1.5	-10.5	202.5	64.5	-289.5	100.4	443.4	362.4	-896.6	-749.6	-156.6	0.531627	0.55724
Md0580	BC1M41M92.6	208	198	283	287	327	181	247.333	229	437	498		263	231	331.6	282.444	96.5003		Md0580	-39.3333	-49.3333	35.6667	39.6667	79.6667	-66.3333	-102.6	105.4	166.4	-331.6	-68.6	-100.6	0.124533	0.28288
Md0581	BC1M41M91.6	273	306	364	447	498	205	348.833	248	521	553		107	245	334.8	342.986	138.412		Md0581	-75.8333	-42.8333	15.1667	98.1667	149.167	-143.833	-86.8	186.2	218.2	-334.8	-227.8	-89.8	0.924682	0.672081
Md0582	BC1M41M90.8	187	215	216	286	289	192	230.833	177	333	330		66	151	211.4	222.736	77.6083		Md0582	-43.8333	-15.8333	-14.8333	55.1667	58.1667	-38.8333	-34.4	121.6	118.6	-211.4	-145.4	-60.4	0.920995	0.671249
Md0583	BC1M41M89.7	191	198	218	177	184	251	203.167	210	236	345		69	234	218.8	209.681	62.8262		Md0583	-12.1667	-5.16667	14.8333	-26.1667	-19.1667	47.8333	-8.8	17.2	126.2	-218.8	-149.8	15.2	0.870673	0.659574
Md0584	BC1M42M366.4	1070	2876	3000	2901	1809	697	2058.83	557	1308	975	782	1339	867	971.333	1556.91	887.197		Md0584	-988.833	817.167	941.167	842.167	-249.833	-1361.83	-414.333	336.667	3.66667	-189.333	367.667	-104.333	0.00769191	0.0445991
Md0585	BC1M42M183.8	2239	4889	4104	3312	2625	1646	3135.83	2174	2681	3392	2154	2345	2228	2495.67	2840.37	903.842		Md0585	-896.833	1753.17	968.167	176.167	-510.833	-1489.83	-321.667	185.333	896.333	-341.667	-150.667	-267.667	0.10292	0.253878
Md0586	BC1M42M182.9	1774	3044	2801	2499	1951	1369	2239.67	1478	2115	2099	1676	1773	1590	1788.5	2031.44	508.01		Md0586	-465.667	804.333	561.333	259.333	-288.667	-870.667	-310.5	326.5	310.5	-112.5	-15.5	-198.5	0.0270228	0.108568
Md0587	BC1M42M171.2	994	1128	886	714	723	733	863	1095	754	679	411	554	688	696.833	786.308	204.15		Md0587	131	265	23	-149	-140	-130	398.167	57.1667	-17.8333	-285.833	-142.833	-8.83333	0.000103584	0.00175268
Md0588	BC1M42M126.5	1176	1654	693	766	501	507	882.833	978	1031	1081	631	424	666	801.833	845.449	340.399		Md0588	293.167	771.167	-189.833	-116.833	-381.833	-375.833	176.167	229.167	279.167	-170.833	-377.833	-135.833	0.7333	0.62398
Md0589	BC1M42M125.5	982	1043	446	542	344	430	631.167	699	801	754	446	272	458	571.667	603.705	239.768		Md0589	350.833	411.833	-185.167	-89.1667	-287.167	-201.167	127.333	229.333	182.333	-125.667	-299.667	-113.667	0.871531	0.659778
Md0590	BC1M42M120.6	2217	1305	939	687	631	981	1126.67	1287	1740	692	565	461	1135	980	1058.97	500.496		Md0590	1090.33	178.333	-187.667	-439.667	-495.667	-145.667	307	760	-288	-415	-519	155	0.936714	0.674776
Md0591	BC1M42M119.7	1683	981	676	610	528	649	854.5	985	1363	566	439	298	722	728.833	796.5	382.74		Md0591	828.5	126.5	-178.5	-244.5	-326.5	-205.5	256.167	634.167	-162.833	-289.833	-430.833	-6.83333	0.919375	0.670882
Md0592	BC1M42M114.0	222	753	4799	8946	8514	2664	4316.33	140	859	6584	9485	9102	2000	4695	4491.1	3658.34		Md0592	-4094.33	-3563.33	482.667	4629.67	4197.67	-1652.33	-4555	-3836	1889	4790	4407	-2695	0.236716	0.394864
Md0593	BC1M42M113.1	234	565	3464	7059	6478	2100	3316.67	190	671	4663	7479	7009	1576	3598	3446.51	2812.66		Md0593	-3082.67	-2751.67	147.333	3742.33	3161.33	-1216.67	-3408	-2927	1065	3881	3411	-2022	0.21805	0.379454
Md0594	BC1M42M112.2	528	651	973	1843	1702	640	1056.17	522	600	1386	1933	1677	617	1122.5	1086.78	547.464		Md0594	-528.167	-405.167	-83.1667	786.833	645.833	-416.167	-600.5	-522.5	263.5	810.5	554.5	-505.5	0.350469	0.471781
Md0595	BC1M42M110.9	402	369	551	1453	1610	358	790.5	424	402	1136	1651	1605	347	927.5	853.731	550.508		Md0595	-388.5	-421.5	-239.5	662.5	819.5	-432.5	-503.5	-525.5	208.5	723.5	677.5	-580.5	0.156215	0.320021
Md0596	BC1M42M110.0	141	341	842	2221	2722	478	1124.17	239	245	1674	2579	2536	346	1269.83	1191.4	1014.42		Md0596	-983.167	-783.167	-282.167	1096.83	1597.83	-646.167	-1030.83	-1024.83	404.167	1309.17	1266.17	-923.833	0.426301	0.511659
Md0597	BC1M42M109.3	93	125	512	1485	1725	307	707.833	89	167	964	1665	1586	208	779.833	741.064	659.498		Md0597	-614.833	-582.833	-195.833	777.167	1017.17	-400.833	-690.833	-612.833	184.167	885.167	806.167	-571.833	0.4157	0.506495
Md0598	BC1M42M103.9	128	59	86	258	941	2509	663.5	128	85	169	191	414	1189	362.667	524.654	695.82		Md0598	-535.5	-604.5	-577.5	-405.5	277.5	1845.5	-234.667	-277.667	-193.667	-171.667	51.3333	826.333	0.169437	0.334002
Md0599	BC1M42M103.1	85	37	98	238	715	1714	481.167	85	66	103	135	276	873	256.333	377.397	481.537		Md0599	-396.167	-444.167	-383.167	-243.167	233.833	1232.83	-171.333	-190.333	-153.333	-121.333	19.6667	616.667	0.102966	0.253943
Md0600	BC1M42M100.3	1066	812	249	360	324	497	551.333	591	602	635	252	212	301	432.167	496.333	250.783		Md0600	514.667	260.667	-302.333	-191.333	-227.333	-54.3333	158.833	169.833	202.833	-180.167	-220.167	-131.167	0.664003	0.603386
Md0601	BC1M42M99.5	931	721	228	309	263	444	482.667	541	531	489	238	208	275	380.333	435.436	215.596		Md0601	448.333	238.333	-254.667	-173.667	-219.667	-38.6667	160.667	150.667	108.667	-142.333	-172.333	-105.333	0.579615	0.575168
Md0602	BC1M42M97.0	2869	4103	2796	3252	2619	3138	3129.5	2369	2673	3540	2658	2242	2416	2649.67	2908.04	519.551		Md0602	-260.5	973.5	-333.5	122.5	-510.5	8.5	-280.667	23.3333	890.333	8.33333	-407.667	-233.667	0.176878	0.341532
Md0603	BC1M42M96.3	2161	2398	1982	2333	1899	2209	2163.67	1755	2112	2304	1976	1552	1638	1889.5	2037.13	267.02		Md0603	-2.66667	234.333	-181.667	169.333	-264.667	45.3333	-134.5	222.5	414.5	86.5	-337.5	-251.5	0.0994154	0.248832
Md0604	BC1M42M85.0	44	143	394	223	284	56	190.667	29	76	248	278	221	61	152.167	172.897	114.327		Md0604	-146.667	-47.6667	203.333	32.3333	93.3333	-134.667	-123.167	-76.1667	95.8333	125.833	68.8333	-91.1667	0.207501	0.370288
Md0605	BC1M42M84.4	73	131	237	158	168	70	139.5	57	74	187	220	139	58	122.5	131.654	61.6851		Md0605	-66.5	-8.5	97.5	18.5	28.5	-69.5	-65.5	-48.5	64.5	97.5	16.5	-64.5	0.420011	0.50861
Md0606	BC1M43M411.5	34		1076	1064	871		761.25	47	78	171	1049	511	66	320.333	520.75	452.725		Md0606	-727.25	-761.25	314.75	302.75	109.75	-761.25	-273.333	-242.333	-149.333	728.667	190.667	-254.333	0.0995807	0.249073
Md0607	BC1M43M312.9	7909		5509	5718	5110		6061.5	6765	2640	1467	5171	3200	4010	3875.5	4869.14	1886.89		Md0607	1847.5	-6061.5	-552.5	-343.5	-951.5	-6061.5	2889.5	-1235.5	-2408.5	1295.5	-675.5	134.5	0.0331664	0.12469
Md0608	BC1M43M272.9	1653		1741	1732	980		1526.5	1253	1106	683	1052	607	538	873.167	1170.14	449.092		Md0608	126.5	-1526.5	214.5	205.5	-546.5	-1526.5	379.833	232.833	-190.167	178.833	-266.167	-335.167	0.000382103	0.00472086
Md0609	BC1M43M210.7	1759		1227	1287	1169		1360.5	1697	933	615	864	570	930	934.833	1128.32	391.688		Md0609	398.5	-1360.5	-133.5	-73.5	-191.5	-1360.5	762.167	-1.83333	-319.833	-70.8333	-364.833	-4.83333	4.01922e-19	0
Md0610	BC1M43M209.7	1410		960	1029	953		1088	1253	686	479	742	473	686	719.833	887.182	302.89		Md0610	322	-1088	-128	-59	-135	-1088	533.167	-33.8333	-240.833	22.1667	-246.833	-33.8333	1.12184e-10	5.04385e-08
Md0611	BC1M43M150.4	6465		6585	7296	9244		7397.5	5475	4526	3661	6599	3628	6370	5043.17	6113.32	1691.59		Md0611	-932.5	-7397.5	-812.5	-101.5	1846.5	-7397.5	431.833	-517.167	-1382.17	1555.83	-1415.17	1326.83	0.0303801	0.117545
Md0612	BC1M43M149.4	5411		5408	6173	7314		6076.5	4621	3686	3133	5693	2957	5503	4265.5	5088.68	1356.51		Md0612	-665.5	-6076.5	-668.5	96.5	1237.5	-6076.5	355.5	-579.5	-1132.5	1427.5	-1308.5	1237.5	0.0343226	0.127582
Md0613	BC1M43M148.4	1867		2080	2267	2494		2177	1651	1310	1079	1777	1005	1739	1426.83	1767.82	482.884		Md0613	-310	-2177	-97	90	317	-2177	224.167	-116.833	-347.833	350.167	-421.833	312.167	0.000572862	0.00641489
Md0614	BC1M43M137.6	931		1462	2416	2672		1870.25	994	1371	935	1103	658	682	957.167	1372.2	679.918		Md0614	-939.25	-1870.25	-408.25	545.75	801.75	-1870.25	36.8333	413.833	-22.1667	145.833	-299.167	-275.167	0.00277957	0.0210422
Md0615	BC1M43M136.8	1038		1411	2335	2341		1781.25	1034	1352	939	1146	675	719	977.5	1342.84	583.35		Md0615	-743.25	-1781.25	-370.25	553.75	559.75	-1781.25	56.5	374.5	-38.5	168.5	-302.5	-258.5	0.00139325	0.0125432
Md0616	BC1M43M80.9	323		1165	4436	3617		2385.25	536	900	1098	5807	3205	574	2020	2186.02	1843.14		Md0616	-2062.25	-2385.25	-1220.25	2050.75	1231.75	-2385.25	-1484	-1120	-922	3787	1185	-1446	0.586047	0.577459
Md0617	BC1M44M606.7	8077	4028	4192	4423	3868	3538	4687.67	4994	1624	1369	3028	1872	2743	2605	3726.44	1760.16		Md0617	3389.33	-659.667	-495.667	-264.667	-819.667	-1149.67	2389	-981	-1236	423	-733	138	1.67895e-07	1.31859e-05
Md0618	BC1M44M486.7	10956	12060	10782	8794	9524	9855	10328.5	7913	7569	7501	8753	7678	8876	8048.33	9276.12	1457.37		Md0618	627.5	1731.5	453.5	-1534.5	-804.5	-473.5	-135.333	-479.333	-547.333	704.667	-370.333	827.667	0.00751156	0.0438348
Md0619	BC1M44M365.8	1065	278	921	1761	1363	647	1005.83	905	651	777	837	862	1171	867.167	941.833	362.711		Md0619	59.1667	-727.833	-84.8333	755.167	357.167	-358.833	37.8333	-216.167	-90.1667	-30.1667	-5.16667	303.833	0.617541	0.588326
Md0620	BC1M44M342.5	813	886	1661	1763	1901	350	1229	605	613	900	1368	1064	532	847	1052.69	499.336		Md0620	-416	-343	432	534	672	-879	-242	-234	53	521	217	-315	0.0232573	0.0979551
Md0621	BC1M44M321.5	726	309	624	508	892	1718	796.167	561	272	277	514	494	1250	561.333	687.782	412.074		Md0621	-70.1667	-487.167	-172.167	-288.167	95.8333	921.833	-0.333333	-289.333	-284.333	-47.3333	-67.3333	688.667	0.0106366	0.0563969
Md0622	BC1M44M308.9	622	337	391	462	661	1464	656.167	409	192	236	367	318	1094	436	554.551	361.961		Md0622	-34.1667	-319.167	-265.167	-194.167	4.83333	807.833	-27	-244	-200	-69	-118	658	7.96387e-05	0.00143522
Md0623	BC1M44M281.8	2250	10846	11625	11469	8596	973	7626.5	1160	6096	8811	7520	5510	1391	5081.33	6451.81	3939.42		Md0623	-5376.5	3219.5	3998.5	3842.5	969.5	-6653.5	-3921.33	1014.67	3729.67	2438.67	428.667	-3690.33	0.00129926	0.0119012
Md0624	BC1M44M266.2	1293	328	277	386	312	435	505.167	1035	293	176	190	229	426	391.5	452.705	334.258		Md0624	787.833	-177.167	-228.167	-119.167	-193.167	-70.1667	643.5	-98.5	-215.5	-201.5	-162.5	34.5	0.00864065	0.0485334
Md0625	BC1M44M210.7	1929	649	710	527	891	653	893.167	1336	779	433	488	762	934	788.667	844.936	401.202		Md0625	1035.83	-244.167	-183.167	-366.167	-2.16667	-240.167	547.333	-9.66667	-355.667	-300.667	-26.6667	145.333	0.944455	0.676494
Md0626	BC1M44M188.3	68	62	194	256	475	75	188.333	53	69	205	235	235	99	149.333	170.333	119.384		Md0626	-120.333	-126.333	5.66667	67.6667	286.667	-113.333	-96.3333	-80.3333	55.6667	85.6667	85.6667	-50.3333	0.377161	0.48664
Md0627	BC1M44M152.7	775	765	1335	3489	4757	1687	2134.67	437	709	3136	3104	3045	1249	1946.67	2047.9	1343.12		Md0627	-1359.67	-1369.67	-799.667	1354.33	2622.33	-447.667	-1509.67	-1237.67	1189.33	1157.33	1098.33	-697.667	0.779891	0.636749
Md0628	BC1M44M133.4	942	286	423	555	835	570	601.833	823	697	594	483	625	705	654.5	626.141	178.109		Md0628	340.167	-315.833	-178.833	-46.8333	233.167	-31.8333	168.5	42.5	-60.5	-171.5	-29.5	50.5	0.414992	0.506146
Md0629	BC1M44M117.8	861	621	608	473	666	284	585.5	878	739	1204	488	670	1124	850.5	707.808	256.828		Md0629	275.5	35.5	22.5	-112.5	80.5	-301.5	27.5	-111.5	353.5	-362.5	-180.5	273.5	0.0647163	0.192171
Md0630	BC1M44M104.0	3218	1545	1684	1514	3218	2919	2349.67	2318	2952	2704	2526	3087	3693	2880	2594.44	689.86		Md0630	868.333	-804.667	-665.667	-835.667	868.333	569.333	-562	72	-176	-354	207	813	0.00153289	0.0134768
Md0631	BC1M44M99.5	669	5710	9541	7317	7840	928	5334.17	193	4071	13828	7345	6337	1159	5488.83	5405.55	3998.07		Md0631	-4665.17	375.833	4206.83	1982.83	2505.83	-4406.17	-5295.83	-1417.83	8339.17	1856.17	848.167	-4329.83	0.793367	0.640299
Md0632	BC1M44M96.6	95	719	1193	1187	1053	139	731	75	357	1329	903	685	103	575.333	659.154	462.508		Md0632	-636	-12	462	456	322	-592	-500.333	-218.333	753.667	327.667	109.667	-472.333	0.0674375	0.197139
Md0633	BC1M44M84.2	2929	4941	3908	2051	2040	2529	3066.33	2947	6467	3646	2994	1893	2850	3466.17	3250.87	1275.26		Md0633	-137.333	1874.67	841.667	-1015.33	-1026.33	-537.333	-519.167	3000.83	179.833	-472.167	-1573.17	-616.167	0.158188	0.322159
Md0634	BC1M44M82.7	1519	1891	1685	2067	2874	1804	1973.33	2099	1897	1810	2584	1373	2327	2015	1992.56	413.004		Md0634	-454.333	-82.3333	-288.333	93.6667	900.667	-169.333	84	-118	-205	569	-642	312	0.85968	0.656938
Md0635	BC1M44M79.9	6383	3989	4002	3433	3694	3492	4165.5	6329	5306	8708	4299	3273	5333	5541.33	4800.5	1574.24		Md0635	2217.5	-176.5	-163.5	-732.5	-471.5	-673.5	787.667	-235.333	3166.67	-1242.33	-2268.33	-208.333	0.0500935	0.163455
Md0636	BC2M11M450.0	73	38	33	44	74	365	104.5	94	47	75	135	65	175	98.5	101.731	88.8		Md0636	-31.5	-66.5	-71.5	-60.5	-30.5	260.5	-4.5	-51.5	-23.5	36.5	-33.5	76.5	0.811418	0.644961
Md0637	BC2M11M396.3	41	48	97	109	57	21	62.1667	23	27	117	53	37	30	47.8333	55.5513	32.5799		Md0637	-21.1667	-14.1667	34.8333	46.8333	-5.16667	-41.1667	-24.8333	-20.8333	69.1667	5.16667	-10.8333	-17.8333	0.306203	0.444782
Md0638	BC2M11M380.8	65	238	268	321	261	68	203.5	43	190	427	164	124	70	169.667	187.885	114.903		Md0638	-138.5	34.5	64.5	117.5	57.5	-135.5	-126.667	20.3333	257.333	-5.66667	-45.6667	-99.6667	0.523689	0.554122
Md0639	BC2M11M341.4	93	39	56	66	61	56	61.8333	53	58	65	36	28	49	48.1667	55.5256	16.179		Md0639	31.1667	-22.8333	-5.83333	4.16667	-0.833333	-5.83333	4.83333	9.83333	16.8333	-12.1667	-20.1667	0.833333	0.41536	0.506327
Md0640	BC2M11M294.1	166	26	26	48	56	85	67.8333	139	29	38	31	30	82	58.1667	63.3718	44.8679		Md0640	98.1667	-41.8333	-41.8333	-19.8333	-11.8333	17.1667	80.8333	-29.1667	-20.1667	-27.1667	-28.1667	23.8333	0.364473	0.479699
Md0641	BC2M11M285.9	55	54	51	74	71	52	59.5	83	45	69	30	42	44	52.1667	56.1154	14.8382		Md0641	-4.5	-5.5	-8.5	14.5	11.5	-7.5	30.8333	-7.16667	16.8333	-22.1667	-10.1667	-8.16667	0.170648	0.335243
Md0642	BC2M11M266.1	36	660	603	828	458	44	438.167	24	447	1093	170	182	36	325.333	386.09	342.817		Md0642	-402.167	221.833	164.833	389.833	19.8333	-394.167	-301.333	121.667	767.667	-155.333	-143.333	-289.333	0.479086	0.535702
Md0643	BC2M11M260.2	39	850	774	1079	566	61	561.5	35	657	1408	221	253	48	437	504.038	442.952		Md0643	-522.5	288.5	212.5	517.5	4.5	-500.5	-402	220	971	-216	-184	-389	0.537759	0.559617
Md0644	BC2M11M252.9	67	62	249	1275	1855	420	654.667	121	62	390	562	898	258	381.833	528.744	537.507		Md0644	-587.667	-592.667	-405.667	620.333	1200.33	-234.667	-260.833	-319.833	8.16667	180.167	516.167	-123.833	0.110563	0.264531
Md0645	BC2M11M241.3	331	48	54	118	139	163	142.167	304	175	217	101	116	52	160.833	150.782	89.3212		Md0645	188.833	-94.1667	-88.1667	-24.1667	-3.16667	20.8333	143.167	14.1667	56.1667	-59.8333	-44.8333	-108.833	0.585516	0.577271
Md0646	BC2M11M235.2	279	167	204	307	288	306	258.5	375	217	346	220	194	294	274.333	265.808	62.183		Md0646	20.5	-91.5	-54.5	48.5	29.5	47.5	100.667	-57.3333	71.6667	-54.3333	-80.3333	19.6667	0.996396	0.687753
Md0647	BC2M11M215.9	169	82	87	170	131	204	140.5	227	106	112	80	88	194	134.5	137.731	50.6239		Md0647	28.5	-58.5	-53.5	29.5	-9.5	63.5	92.5	-28.5	-22.5	-54.5	-46.5	59.5	0.387926	0.492366
Md0648	BC2M11M191.4	217	142	174	211	180	186	185	279	201	275	137	106	191	198.167	191.077	49.1502		Md0648	32	-43	-11	26	-5	1	80.8333	2.83333	76.8333	-61.1667	-92.1667	-7.16667	0.922772	0.67165
Md0649	BC2M11M189.7	376	987	936	1584	967	310	860	440	1059	1876	582	504	324	797.5	831.154	485.029		Md0649	-484	127	76	724	107	-550	-357.5	261.5	1078.5	-215.5	-293.5	-473.5	0.78486	0.638065
Md0650	BC2M11M188.7	274	586	564	1009	597	167	532.833	239	626	1158	334	263	185	467.5	502.679	308.605		Md0650	-258.833	53.1667	31.1667	476.167	64.1667	-365.833	-228.5	158.5	690.5	-133.5	-204.5	-282.5	0.73593	0.624722
Md0651	BC2M11M187.7	105	246	228	371	254	92	216	92	276	438	138	125	85	192.333	205.077	112.711		Md0651	-111	30	12	155	38	-124	-100.333	83.6667	245.667	-54.3333	-67.3333	-107.333	0.73102	0.623334
Md0652	BC2M11M155.4	4345	348	61	115	129	337	889.167	2582	1032	187	56	47	198	683.667	794.321	1276.29		Md0652	3455.83	-541.167	-828.167	-774.167	-760.167	-552.167	1898.33	348.333	-496.667	-627.667	-636.667	-485.667	0.483195	0.537466
Md0653	BC2M11M154.5	2525	175	58	87	87	194	521	1514	629	124	42	30	118	409.5	469.538	740.921		Md0653	2004	-346	-463	-434	-434	-327	1104.5	219.5	-285.5	-367.5	-379.5	-291.5	0.491943	0.541176
Md0654	BC2M11M153.4	822	83	22	42	35	83	181.167	552	224	68	22	18	52	156	169.551	244.106		Md0654	640.833	-98.1667	-159.167	-139.167	-146.167	-98.1667	396	68	-88	-134	-138	-104	0.46067	0.527612
Md0655	BC2M11M127.6	109	100	85	153	146	185	129.667	124	73	153	101	65	117	105.5	118.513	34.7727		Md0655	-20.6667	-29.6667	-44.6667	23.3333	16.3333	55.3333	18.5	-32.5	47.5	-4.5	-40.5	11.5	0.228493	0.388197
Md0656	BC2M11M119.3	218	116	141	477	402	1189	423.833	431	76	136	78	112	278	185.167	313.679	301.408		Md0656	-205.833	-307.833	-282.833	53.1667	-21.8333	765.167	245.833	-109.167	-49.1667	-107.167	-73.1667	92.8333	0.0439966	0.150295
Md0657	BC2M11M118.2	150	97	98	328	265	731	278.167	231	74	95	54	76	163	115.5	203.09	182.115		Md0657	-128.167	-181.167	-180.167	49.8333	-13.1667	452.833	115.5	-41.5	-20.5	-61.5	-39.5	47.5	0.0393453	0.139683
Md0658	BC2M11M115.5	166	69	136	211	230	313	187.5	185	92	194	103	101	170	140.833	165.962	66.666		Md0658	-21.5	-118.5	-51.5	23.5	42.5	125.5	44.1667	-48.8333	53.1667	-37.8333	-39.8333	29.1667	0.151492	0.314829
Md0659	BC2M11M103.5	217	54	75	100	54	73	95.5	129	195	82	56	69	146	112.833	103.5	53.4938		Md0659	121.5	-41.5	-20.5	4.5	-41.5	-22.5	16.1667	82.1667	-30.8333	-56.8333	-43.8333	33.1667	0.225174	0.385453
Md0660	BC2M11M101.9	253	88	121	216	150	222	175	271	175	190	114	128	199	179.5	177.077	55.509		Md0660	78	-87	-54	41	-25	47	91.5	-4.5	10.5	-65.5	-51.5	19.5	0.958325	0.679543
Md0661	BC2M11M83.0	105	103	118	202	154	142	137.333	159	124	175	118	72	234	147	141.795	43.6589		Md0661	-32.3333	-34.3333	-19.3333	64.6667	16.6667	4.66667	12	-23	28	-29	-75	87	0.982274	0.684729
Md0662	BC2M11M81.9	154	169	194	310	257	287	228.5	276	195	323	184	129	396	250.5	238.654	77.4934		Md0662	-74.5	-59.5	-34.5	81.5	28.5	58.5	25.5	-55.5	72.5	-66.5	-121.5	145.5	0.971215	0.682345
Md0663	BC2M11M80.4	320	169	228	317	289	531	309	366	289	401	319	197	531	350.5	328.154	110.039		Md0663	11	-140	-81	8	-20	222	15.5	-61.5	50.5	-31.5	-153.5	180.5	0.389687	0.493289
Md0664	BC2M11M79.6	2068	311	511	772	773	2075	1085	2036	938	1454	882	650	2051	1335.17	1200.46	653.37		Md0664	983	-774	-574	-313	-312	990	700.833	-397.167	118.833	-453.167	-685.167	715.833	0.134678	0.295394
Md0665	BC2M11M79.0	1148	200	334	496	523	1302	667.167	1156	597	994	558	419	1409	855.5	754.09	396.846		Md0665	480.833	-467.167	-333.167	-171.167	-144.167	634.833	300.5	-258.5	138.5	-297.5	-436.5	553.5	0.0978574	0.246555
Md0666	BC2M11M70.6	820	787	1108	1730	1518	1605	1261.33	1078	876	1734	905	760	1575	1154.67	1212.1	376.121		Md0666	-441.333	-474.333	-153.333	468.667	256.667	343.667	-76.6667	-278.667	579.333	-249.667	-394.667	420.333	0.511188	0.549117
Md0667	BC2M12M564.5	164	354	583	620	798	1091	601.667	333	194	235	354	633	1126	479.167	545.128	316.238		Md0667	-437.667	-247.667	-18.6667	18.3333	196.333	489.333	-146.167	-285.167	-244.167	-125.167	153.833	646.833	0.00486834	0.0318914
Md0668	BC2M12M544.9	216	928	1010	761	732	504	691.833	355	414	483	404	479	574	451.5	580.91	231.2		Md0668	-475.833	236.167	318.167	69.1667	40.1667	-187.833	-96.5	-37.5	31.5	-47.5	27.5	122.5	0.00377537	0.0264237
Md0669	BC2M12M531.2	730	1171	968	839	592	659	826.5	2221	639	576	341	598	1016	898.5	859.731	463.971		Md0669	-96.5	344.5	141.5	12.5	-234.5	-167.5	1322.5	-259.5	-322.5	-557.5	-300.5	117.5	0.216694	0.378295
Md0670	BC2M12M477.6	252	2957	1881	1002	500	158	1125	413	1175	1241	401	596	339	694.167	926.154	788.534		Md0670	-873	1832	756	-123	-625	-967	-281.167	480.833	546.833	-293.167	-98.1667	-355.167	0.118864	0.275598
Md0671	BC2M12M387.8	135	191	782	577	778	3118	930.167	39	124	251	296	300	1663	445.5	706.474	852.754		Md0671	-795.167	-739.167	-148.167	-353.167	-152.167	2187.83	-406.5	-321.5	-194.5	-149.5	-145.5	1217.5	0.0179518	0.0818159
Md0672	BC2M12M351.9	2922	3023	3975	3135	3595	4116	3461	3850	2592	2549	2398	2923	3866	3029.67	3261.92	584.969		Md0672	-539	-438	514	-326	134	655	820.333	-437.667	-480.667	-631.667	-106.667	836.333	0.00045292	0.00536983
Md0673	BC2M12M328.8	1878	3476	10891	12282	16150	2251	7821.33	2746	2263	8731	13278	10804	2477	6716.5	7311.41	5043.61		Md0673	-5943.33	-4345.33	3069.67	4460.67	8328.67	-5570.33	-3970.5	-4453.5	2014.5	6561.5	4087.5	-4239.5	0.175672	0.340328
Md0674	BC2M12M303.3	1565	2906	3578	3004	1985	1286	2387.33	1764	2118	2344	1469	1653	1975	1887.17	2156.49	673.351		Md0674	-822.333	518.667	1190.67	616.667	-402.333	-1101.33	-123.167	230.833	456.833	-418.167	-234.167	87.8333	0.100505	0.250412
Md0675	BC2M12M285.3	21557	33927	36951	27776	23465	30454	29021.7	31007	25699	25214	25887	26691	41751	29374.8	29184.7	5653.66		Md0675	-7464.67	4905.33	7929.33	-1245.67	-5556.67	1432.33	1632.17	-3675.83	-4160.83	-3487.83	-2683.83	12376.2	0.720678	0.620379
Md0676	BC2M12M233.5	177	728	837	666	415	122	490.833	142	305	440	332	544	237	333.333	418.141	229.063		Md0676	-313.833	237.167	346.167	175.167	-75.8333	-368.833	-191.333	-28.3333	106.667	-1.33333	210.667	-96.3333	0.14529	0.307837
Md0677	BC2M12M231.8	204	872	871	642	577	192	559.667	188	439	621	547	397	286	413	491.974	234.812		Md0677	-355.667	312.333	311.333	82.3333	17.3333	-367.667	-225	26	208	134	-16	-127	0.046698	0.156224
Md0678	BC2M12M216.0	1153	1203	1360	1107	1321	529	1112.17	1173	1322	1064	810	827	529	954.167	1039.24	281.171		Md0678	40.8333	90.8333	247.833	-5.16667	208.833	-583.167	218.833	367.833	109.833	-144.167	-127.167	-425.167	0.0812554	0.22086
Md0679	BC2M12M213.4	209	897	584	548	769	131	523	221	567	634	477	415	210	420.667	475.769	231.878		Md0679	-314	374	61	25	246	-392	-199.667	146.333	213.333	56.3333	-5.66667	-210.667	0.17399	0.338637
Md0680	BC2M12M202.3	1770	608	755	646	1106	1435	1053.33	1898	794	570	537	588	1630	1002.83	1030.03	494.827		Md0680	716.667	-445.333	-298.333	-407.333	52.6667	381.667	895.167	-208.833	-432.833	-465.833	-414.833	627.167	0.514592	0.550492
Md0681	BC2M12M198.8	1156	440	434	452	873	786	690.167	1238	611	420	400	419	685	628.833	661.859	284.496		Md0681	465.833	-250.167	-256.167	-238.167	182.833	95.8333	609.167	-17.8333	-208.833	-228.833	-209.833	56.1667	0.377446	0.486794
Md0682	BC2M12M185.4	84	342	174	144	39	70	142.167	157	228	131	91	77	76	126.667	135.013	80.8674		Md0682	-58.1667	199.833	31.8333	1.83333	-103.167	-72.1667	30.3333	101.333	4.33333	-35.6667	-49.6667	-50.6667	0.203339	0.366574
Md0683	BC2M12M168.4	110	549	825	601	951	630	611	182	256	445	487	620	524	419	522.385	237.217		Md0683	-501	-62	214	-10	340	19	-237	-163	26	68	201	105	1.60468e-05	0.000424287
Md0684	BC2M13M582.5	444	140	461	288	446	278	342.833	559	151	229	221	588	57	300.833	323.449	166.194		Md0684	101.167	-202.833	118.167	-54.8333	103.167	-64.8333	258.167	-149.833	-71.8333	-79.8333	287.167	-243.833	0.300463	0.441038
Md0685	BC2M13M557.7	119	972	609	499	261	141	433.5	119	268	298	152	292	32	193.5	322.731	255.753		Md0685	-314.5	538.5	175.5	65.5	-172.5	-292.5	-74.5	74.5	104.5	-41.5	98.5	-161.5	0.0208859	0.0909311
Md0686	BC2M13M385.8	668	688	499	457	303	245	476.667	755	321	496	267	272	156	377.833	431.051	189.228		Md0686	191.333	211.333	22.3333	-19.6667	-173.667	-231.667	377.167	-56.8333	118.167	-110.833	-105.833	-221.833	0.0394309	0.139883
Md0687	BC2M13M355.2	1933	4532	4711	4264	2858	1798	3349.33	1766	3114	4327	2660	3013	937	2636.17	3020.18	1199.34		Md0687	-1416.33	1182.67	1361.67	914.667	-491.333	-1551.33	-870.167	477.833	1690.83	23.8333	376.833	-1699.17	0.0114328	0.0593993
Md0688	BC2M13M350.0	454	446	527	368	432	388	435.833	365	419	427	295	499	105	351.667	396.987	105.942		Md0688	18.1667	10.1667	91.1667	-67.8333	-3.83333	-47.8333	13.3333	67.3333	75.3333	-56.6667	147.333	-246.667	0.147602	0.310467
Md0689	BC2M13M323.5	11310	1163	125	181	108	225	2185.33	5856	1503	218	102	88	549	1386	1816.41	3268.31		Md0689	9124.67	-1022.33	-2060.33	-2004.33	-2077.33	-1960.33	4470	117	-1168	-1284	-1298	-837	0.127688	0.286841
Md0690	BC2M13M316.7	465	636	498	318	232	241	398.333	382	492	461	260	222	151	328	365.872	141.542		Md0690	66.6667	237.667	99.6667	-80.3333	-166.333	-157.333	54	164	133	-68	-106	-177	0.00335343	0.0241978
Md0691	BC2M13M310.5	220	996	627	728	328	209	518	253	753	693	329	423	133	430.667	477.692	263.435		Md0691	-298	478	109	210	-190	-309	-177.667	322.333	262.333	-101.667	-7.66667	-297.667	0.234163	0.392814
Md0692	BC2M13M304.2	470	221	578	265	282	180	332.667	551	255	286	224	156	155	271.167	304.282	141.998		Md0692	137.333	-111.667	245.333	-67.6667	-50.6667	-152.667	279.833	-16.1667	14.8333	-47.1667	-115.167	-116.167	0.111897	0.266343
Md0693	BC2M13M247.8	324	319	264	237	259	300	283.833	287	367	309	324	327	143	292.833	287.987	55.4988		Md0693	40.1667	35.1667	-19.8333	-46.8333	-24.8333	16.1667	-5.83333	74.1667	16.1667	31.1667	34.1667	-149.833	0.682206	0.608998
Md0694	BC2M13M236.7	46	108	142	132	159	82	111.5	82	77	123	239	177	53	125.167	117.808	53.5598		Md0694	-65.5	-3.5	30.5	20.5	47.5	-29.5	-43.1667	-48.1667	-2.16667	113.833	51.8333	-72.1667	0.723384	0.621157
Md0695	BC2M13M199.7	1367	1050	829	520	386	805	826.167	1328	1015	1032	366	303	539	763.833	797.397	355.618		Md0695	540.833	223.833	2.83333	-306.167	-440.167	-21.1667	564.167	251.167	268.167	-397.833	-460.833	-224.833	0.389711	0.493302
Md0696	BC2M13M178.5	10787	18398	17472	17575	15996	15735	15993.8	9281	12582	17048	13971	10833	6067	11630.3	13979.9	3785.93		Md0696	-5206.83	2404.17	1478.17	1581.17	2.16667	-258.833	-2349.33	951.667	5417.67	2340.67	-797.333	-5563.33	0.00104814	0.0101238
Md0697	BC2M13M176.8	3960	6246	6063	5918	5303	5332	5470.33	3250	4354	6253	4892	3766	2309	4137.33	4855.1	1244.42		Md0697	-1510.33	775.667	592.667	447.667	-167.333	-138.333	-887.333	216.667	2115.67	754.667	-371.333	-1828.33	0.00564194	0.0355494
Md0698	BC2M13M171.5	307	1006	1876	1861	1385	585	1170	402	835	1666	1464	933	431	955.167	1070.85	551.136		Md0698	-863	-164	706	691	215	-585	-553.167	-120.167	710.833	508.833	-22.1667	-524.167	6.99391e-06	0.000225503
Md0699	BC2M13M153.7	4642	6790	3930	4399	3836	5407	4834	3202	2742	4137	5719	3156	1943	3483.17	4210.54	1310.94		Md0699	-192	1956	-904	-435	-998	573	-281.167	-741.167	653.833	2235.83	-327.167	-1540.17	0.201149	0.364597
Md0700	BC2M13M152.9	1584	2430	1641	1667	1476	2000	1799.67	1195	1131	1664	2078	1212	743	1337.17	1586.21	448.112		Md0700	-215.667	630.333	-158.667	-132.667	-323.667	200.333	-142.167	-206.167	326.833	740.833	-125.167	-594.167	0.165492	0.329913
Md0701	BC2M13M141.9	4821	1568	1025	1471	2024	3109	2336.33	3110	2021	1452	972	1075	1225	1642.5	2016.1	1109.1		Md0701	2484.67	-768.333	-1311.33	-865.333	-312.333	772.667	1467.5	378.5	-190.5	-670.5	-567.5	-417.5	0.265793	0.41705
Md0702	BC2M13M141.0	1826	851	608	629	813	1170	982.833	1225	895	790	455	430	528	720.5	861.756	383.184		Md0702	843.167	-131.833	-374.833	-353.833	-169.833	187.167	504.5	174.5	69.5	-265.5	-290.5	-192.5	0.186919	0.35134
Md0703	BC2M13M129.3	3282	1566	1831	1690	1490	3020	2146.5	2619	1101	1584	1692	1272	735	1500.5	1848.35	739.877		Md0703	1135.5	-580.5	-315.5	-456.5	-656.5	873.5	1118.5	-399.5	83.5	191.5	-228.5	-765.5	0.123506	0.281576
Md0704	BC2M13M127.7	302	211	1378	7025	7905	4803	3604	256	146	1124	2935	5297	1185	1823.83	2782.38	2719.02		Md0704	-3302	-3393	-2226	3421	4301	1199	-1567.83	-1677.83	-699.833	1111.17	3473.17	-638.833	0.0112089	0.058562
Md0705	BC2M13M126.8	90	77	487	2380	2471	1510	1169.17	131	59	374	941	1788	432	620.833	916.09	875.033		Md0705	-1079.17	-1092.17	-682.167	1210.83	1301.83	340.833	-489.833	-561.833	-246.833	320.167	1167.17	-188.833	0.0147651	0.0712862
Md0706	BC2M13M116.0	1252	433	433	1397	2277	4881	1778.83	777	334	641	861	1842	665	853.333	1351.68	1225.37		Md0706	-526.833	-1345.83	-1345.83	-381.833	498.167	3102.17	-76.3333	-519.333	-212.333	7.66667	988.667	-188.333	0.210339	0.372788
Md0707	BC2M13M115.4	668	263	288	803	1233	2495	958.333	493	257	378	473	924	348	478.833	737.026	612.084		Md0707	-290.333	-695.333	-670.333	-155.333	274.667	1536.67	14.1667	-221.833	-100.833	-5.83333	445.167	-130.833	0.187485	0.351882
Md0708	BC2M13M114.0	350	836	615	1103	748	810	743.667	270	623	899	617	372	103	480.667	622.282	281.326		Md0708	-393.667	92.3333	-128.667	359.333	4.33333	66.3333	-210.667	142.333	418.333	136.333	-108.667	-377.667	0.0720067	0.20525
Md0709	BC2M13M113.4	175	404	296	550	371	408	367.333	311	288	453	337	256	110	292.5	332.795	115.215		Md0709	-192.333	36.6667	-71.3333	182.667	3.66667	40.6667	18.5	-4.5	160.5	44.5	-36.5	-182.5	0.126183	0.28496
Md0710	BC2M13M112.5	403	1020	750	1364	811	928	879.333	404	801	1004	741	458	183	598.5	749.718	318.342		Md0710	-476.333	140.667	-129.333	484.667	-68.3333	48.6667	-194.5	202.5	405.5	142.5	-140.5	-415.5	0.0538446	0.171177
Md0711	BC2M13M111.7	673	1911	1390	2108	1356	1519	1492.83	188	1234	1644	1166	892	98	870.333	1205.53	604.712		Md0711	-819.833	418.167	-102.833	615.167	-136.833	26.1667	-682.333	363.667	773.667	295.667	21.6667	-772.333	0.0188564	0.0846804
Md0712	BC2M13M81.3	322	1469	1622	2466	2267	391	1422.83	351	1868	5014	4808	1614	1110	2460.83	1901.91	1499.24		Md0712	-1100.83	46.1667	199.167	1043.17	844.167	-1031.83	-2109.83	-592.833	2553.17	2347.17	-846.833	-1350.83	0.0856765	0.227975
Md0713	BC2M14M371.6	305	129	285	1038	3925	5425	1851.17	158	74	268	846	2152	1694	865.333	1396.17	1645.94		Md0713	-1546.17	-1722.17	-1566.17	-813.167	2073.83	3573.83	-707.333	-791.333	-597.333	-19.3333	1286.67	828.667	0.110508	0.264455
Md0714	BC2M14M359.3	2458	750	1106	636	769	842	1093.5	882	547	615	596	462	433	589.167	860.731	525.073		Md0714	1364.5	-343.5	12.5	-457.5	-324.5	-251.5	292.833	-42.1667	25.8333	6.83333	-127.167	-156.167	0.000243105	0.00335038
Md0715	BC2M14M342.9	1590	979	841	714	738	509	895.167	600	992	818	611	396	295	618.667	767.551	326.632		Md0715	694.833	83.8333	-54.1667	-181.167	-157.167	-386.167	-18.6667	373.333	199.333	-7.66667	-222.667	-323.667	0.0396098	0.140301
Md0716	BC2M14M288.0	1070	362	488	426	498	568	568.667	388	424	226	325	276	283	320.333	454.051	214.621		Md0716	501.333	-206.667	-80.6667	-142.667	-70.6667	-0.666667	67.6667	103.667	-94.3333	4.66667	-44.3333	-37.3333	0.0119302	0.0612405
Md0717	BC2M14M281.3	831	232	239	149	104	230	297.5	277	222	145	152	122	154	178.667	242.654	186.909		Md0717	533.5	-65.5	-58.5	-148.5	-193.5	-67.5	98.3333	43.3333	-33.6667	-26.6667	-56.6667	-24.6667	0.154755	0.318427
Md0718	BC2M14M275.6	819	403	401	393	355	522	482.167	158	340	466	327	228	247	294.333	395.474	164.28		Md0718	336.833	-79.1667	-81.1667	-89.1667	-127.167	39.8333	-136.333	45.6667	171.667	32.6667	-66.3333	-47.3333	0.0911526	0.236505
Md0719	BC2M14M261.5	304	276	372	365	264	327	318	65	313	287	277	287	241	245	284.308	75.7687		Md0719	-14	-42	54	47	-54	9	-180	68	42	32	42	-4	0.16383	0.32817
Md0720	BC2M14M241.9	368	45	207	345	821	1561	557.833	165	38	102	407	306	320	223	403.295	409.025		Md0720	-189.833	-512.833	-350.833	-212.833	263.167	1003.17	-58	-185	-121	184	83	97	0.134987	0.295766
Md0721	BC2M14M226.9	1275	323	451	473	499	525	591	436	549	440	421	248	199	382.167	494.615	260.457		Md0721	684	-268	-140	-118	-92	-66	53.8333	166.833	57.8333	38.8333	-134.167	-183.167	0.394224	0.495649
Md0722	BC2M14M188.8	4142	554	736	913	1286	4509	2023.33	856	734	715	588	628	1005	754.333	1437.64	1341.06		Md0722	2118.67	-1469.33	-1287.33	-1110.33	-737.333	2485.67	101.667	-20.3333	-39.3333	-166.333	-126.333	250.667	0.199481	0.36308
Md0723	BC2M14M167.6	1164	628	788	1138	1120	1294	1022	467	748	1038	952	675	248	688	867.846	306.325		Md0723	142	-394	-234	116	98	272	-221	60	350	264	-13	-440	0.256633	0.410282
Md0724	BC2M14M157.1	40	85	297	998	885	166	411.833	49	63	470	617	489	55	290.5	355.833	326.28		Md0724	-371.833	-326.833	-114.833	586.167	473.167	-245.833	-241.5	-227.5	179.5	326.5	198.5	-235.5	0.174875	0.339528
Md0725	BC2M14M143.7	1311	79	113	119	98	254	329	435	112	100	55	49	38	131.5	237.846	343.69		Md0725	982	-250	-216	-210	-231	-75	303.5	-19.5	-31.5	-76.5	-82.5	-93.5	0.141371	0.303316
Md0726	BC2M14M137.7	86	359	737	791	699	88	460	26	243	612	395	240	36	258.667	367.077	275.465		Md0726	-374	-101	277	331	239	-372	-232.667	-15.6667	353.333	136.333	-18.6667	-222.667	0.00531373	0.0340163
Md0727	BC2M14M135.8	900	215	419	592	651	1337	685.667	481	226	451	378	228	58	303.667	509.359	338.504		Md0727	214.333	-470.667	-266.667	-93.6667	-34.6667	651.333	177.333	-77.6667	147.333	74.3333	-75.6667	-245.667	0.119854	0.276886
Md0728	BC2M14M115.0	8736	4618	5828	7610	8061	11204	7676.17	5110	5115	6681	8230	4237	888	5043.5	6461.09	2576.25		Md0728	1059.83	-3058.17	-1848.17	-66.1667	384.833	3527.83	66.5	71.5	1637.5	3186.5	-806.5	-4155.5	0.258444	0.411635
Md0729	BC2M14M114.1	3548	2181	2805	2823	3557	5129	3340.5	2570	2628	2894	4102	2357	3727	3046.33	3204.73	813.698		Md0729	207.5	-1159.5	-535.5	-517.5	216.5	1788.5	-476.333	-418.333	-152.333	1055.67	-689.333	680.667	0.755855	0.630261
Md0730	BC2M14M112.9	865	558	701	704	986	1447	876.833	688	672	769	1282	692	934	839.5	859.603	256.022		Md0730	-11.8333	-318.833	-175.833	-172.833	109.167	570.167	-151.5	-167.5	-70.5	442.5	-147.5	94.5	0.959952	0.679898
Md0731	BC2M21M607.2	1455	3640	4258	3779	2103	731	2661	2483	1070	172	655	2062	1965	1401.17	2079.54	1274.09		Md0731	-1206	979	1597	1118	-558	-1930	1081.83	-331.167	-1229.17	-746.167	660.833	563.833	0.0846266	0.226304
Md0732	BC2M21M506.5	1087	2048	3630	2993	3051	1401	2368.33	1933	704	410	871	2446	2333	1449.5	1944.26	993.065		Md0732	-1281.33	-320.333	1261.67	624.667	682.667	-967.333	483.5	-745.5	-1039.5	-578.5	996.5	883.5	0.0695923	0.200999
Md0733	BC2M21M472.5	1835	1522	2490	2008	2422	1087	1894	2848	1018	653	777	2331	1588	1535.83	1728.69	697.3		Md0733	-59	-372	596	114	528	-807	1312.17	-517.833	-882.833	-758.833	795.167	52.1667	0.125279	0.283822
Md0734	BC2M21M457.5	358	1890	1330	1343	2099	438	1243	1701	341	575	497	1280	1247	940.167	1103.23	603.717		Md0734	-885	647	87	100	856	-805	760.833	-599.167	-365.167	-443.167	339.833	306.833	0.103478	0.254671
Md0735	BC2M21M455.6	688	1890	2368	1838	2099	658	1590.17	1701	784	575	714	1280	1247	1050.17	1340.94	616.778		Md0735	-902.167	299.833	777.833	247.833	508.833	-932.167	650.833	-266.167	-475.167	-336.167	229.833	196.833	0.0307735	0.11857
Md0736	BC2M21M414.5	808	801	769	770	374	514	672.667	1547	407	267	309	702	237	578.167	629.051	349.489		Md0736	135.333	128.333	96.3333	97.3333	-298.667	-158.667	968.833	-171.167	-311.167	-269.167	123.833	-341.167	0.0860136	0.228509
Md0737	BC2M21M391.2	554	859	1352	799	874	376	802.333	951	305	355	442	783	406	540.333	681.41	305.597		Md0737	-248.333	56.6667	549.667	-3.33333	71.6667	-426.333	410.667	-235.333	-185.333	-98.3333	242.667	-134.333	0.0304448	0.117714
Md0738	BC2M21M371.3	3372	2698	3292	2953	2181	1691	2697.83	3475	2190	1201	1251	2237	2230	2097.33	2420.68	751.767		Md0738	674.167	0.166667	594.167	255.167	-516.833	-1006.83	1377.67	92.6667	-896.333	-846.333	139.667	132.667	0.141139	0.303045
Md0739	BC2M21M346.7	895	139	503	113	258	91	333.167	662	151	93	116	134	123	213.167	277.782	255.781		Md0739	561.833	-194.167	169.833	-220.167	-75.1667	-242.167	448.833	-62.1667	-120.167	-97.1667	-79.1667	-90.1667	0.239639	0.39719
Md0740	BC2M21M318.5	839	79	159	91	87	64	219.833	595	163	42	41	53	105	166.5	195.218	242.583		Md0740	619.167	-140.833	-60.8333	-128.833	-132.833	-155.833	428.5	-3.5	-124.5	-125.5	-113.5	-61.5	0.666794	0.604257
Md0741	BC2M21M286.2	8957	5419	5306	5464	6030	5373	6091.5	10364	5170	3401	3701	4500	6891	5671.17	5897.5	1935.06		Md0741	2865.5	-672.5	-785.5	-627.5	-61.5	-718.5	4692.83	-501.167	-2270.17	-1970.17	-1171.17	1219.83	0.224126	0.384579
Md0742	BC2M21M261.1	1880	635	258	384	2465	1157	1129.83	2079	1626	594	437	603	1888	1204.5	1164.29	744.902		Md0742	750.167	-494.833	-871.833	-745.833	1335.17	27.1667	874.5	421.5	-610.5	-767.5	-601.5	683.5	0.921339	0.671327
Md0743	BC2M21M256.0	2338	1097	1286	1043	1386	915	1344.17	3220	1273	515	648	978	1219	1308.83	1327.86	717.117		Md0743	993.833	-247.167	-58.1667	-301.167	41.8333	-429.167	1911.17	-35.8333	-793.833	-660.833	-330.833	-89.8333	0.274241	0.423125
Md0744	BC2M21M252.4	145	620	596	409	161	97	338	197	312	303	164	217	130	220.5	283.769	170.665		Md0744	-193	282	258	71	-177	-241	-23.5	91.5	82.5	-56.5	-3.5	-90.5	0.0607458	0.184726
Md0745	BC2M21M232.6	56	42	126	143	505	151	170.5	68	53	87	143	336	136	137.167	155.115	129.799		Md0745	-114.5	-128.5	-44.5	-27.5	334.5	-19.5	-69.1667	-84.1667	-50.1667	5.83333	198.833	-1.16667	0.195313	0.359247
Md0746	BC2M21M182.9	997	960	1052	1251	783	1347	1065	1502	1130	1024	758	1296	555	1044.17	1055.38	260.264		Md0746	-68	-105	-13	186	-282	282	457.833	85.8333	-20.1667	-286.167	251.833	-489.167	0.588322	0.578263
Md0747	BC2M21M175.2	81	718	581	629	174	91	379	30	515	863	355	803	108	445.667	409.769	295.527		Md0747	-298	339	202	250	-205	-288	-415.667	69.3333	417.333	-90.6667	357.333	-337.667	0.586852	0.577744
Md0748	BC2M21M172.6	1925	107	349	720	837	313	708.5	1017	385	363	617	1024	239	607.5	661.885	479.867		Md0748	1216.5	-601.5	-359.5	11.5	128.5	-395.5	409.5	-222.5	-244.5	9.5	416.5	-368.5	0.416017	0.506651
Md0749	BC2M21M170.0	2127	298	139	75	106	917	610.333	3271	272	99	266	320	837	844.167	718.256	949.248		Md0749	1516.67	-312.333	-471.333	-535.333	-504.333	306.667	2426.83	-572.167	-745.167	-578.167	-524.167	-7.16667	0.405444	0.501382
Md0750	BC2M21M150.2	69	16	59	265	481	340	205	75	32	94	421	1027	461	351.667	272.692	282.989		Md0750	-136	-189	-146	60	276	135	-276.667	-319.667	-257.667	69.3333	675.333	109.333	0.0697434	0.201268
Md0751	BC2M21M141.5	7154	3148	3874	3528	4967	7319	4998.33	9255	5252	4945	6353	8312	10757	7479	6143.26	2309.51		Md0751	2155.67	-1850.33	-1124.33	-1470.33	-31.3333	2320.67	1776	-2227	-2534	-1126	833	3278	6.52489e-09	1.1124e-06
Md0752	BC2M21M135.7	4029	426	654	581	924	2508	1520.33	3109	1486	1075	1561	2209	3434	2145.67	1808.95	1163.09		Md0752	2508.67	-1094.33	-866.333	-939.333	-596.333	987.667	963.333	-659.667	-1070.67	-584.667	63.3333	1288.33	4.99924e-11	2.72589e-08
Md0753	BC2M21M129.3	829	133	68	59	154	182	237.5	730	588	227	82	129	705	410.167	317.192	284.151		Md0753	591.5	-104.5	-169.5	-178.5	-83.5	-55.5	319.833	177.833	-183.167	-328.167	-281.167	294.833	0.0420505	0.145919
Md0754	BC2M21M128.1	1479	275	487	353	390	402	564.333	1474	772	480	309	654	940	771.5	659.949	408.346		Md0754	914.667	-289.333	-77.3333	-211.333	-174.333	-162.333	702.5	0.5	-291.5	-462.5	-117.5	168.5	0.0404123	0.142165
Md0755	BC2M21M123.5	688	624	664	891	541	480	648	598	949	1426	1373	728	647	953.5	789	299.042		Md0755	40	-24	16	243	-107	-168	-355.5	-4.5	472.5	419.5	-225.5	-306.5	0.000469926	0.00552183
Md0756	BC2M22M408.2	1265	840	2409	1879	659	1381	1405.5	2174	722	506	1342	1763	1778	1380.83	1394.12	596.125		Md0756	-140.5	-565.5	1003.5	473.5	-746.5	-24.5	793.167	-658.833	-874.833	-38.8333	382.167	397.167	0.674781	0.606728
Md0757	BC2M22M371.3	237	2181	7711	7051	4305	925	3735	316	1584	2016	4851	5526	1113	2567.67	3196.23	2524.91		Md0757	-3498	-1554	3976	3316	570	-2810	-2251.67	-983.667	-551.667	2283.33	2958.33	-1454.67	0.240412	0.397801
Md0758	BC2M22M354.6	920	2351	4275	5036	2145	1559	2714.33	1299	1278	1481	2519	2513	1479	1761.5	2274.56	1208.11		Md0758	-1794.33	-363.333	1560.67	2321.67	-569.333	-1155.33	-462.5	-483.5	-280.5	757.5	751.5	-282.5	0.0539288	0.171347
Md0759	BC2M22M330.7	7254	4004	1381	1411	492	692	2539	13844	5045	545	1384	712	1062	3765.33	3105	3822.52		Md0759	4715	1465	-1158	-1128	-2047	-1847	10078.7	1279.67	-3220.33	-2381.33	-3053.33	-2703.33	0.613597	0.586996
Md0760	BC2M22M310.9	911	887	3628	1771	1151	683	1505.17	1178	757	710	1205	1474	752	1012.67	1277.86	785.247		Md0760	-594.167	-618.167	2122.83	265.833	-354.167	-822.167	165.333	-255.667	-302.667	192.333	461.333	-260.667	0.27207	0.421579
Md0761	BC2M22M284.8	1569	2300	2610	2319	1088	1754	1940	1384	1254	1030	993	1660	1404	1287.5	1638.85	525.325		Md0761	-371	360	670	379	-852	-186	96.5	-33.5	-257.5	-294.5	372.5	116.5	0.0547214	0.172944
Md0762	BC2M22M242.3	5036	13217	22417	17662	9814	5503	12274.8	4154	13017	11650	13552	12619	7126	10353	11387.8	5180.16		Md0762	-7238.83	942.167	10142.2	5387.17	-2460.83	-6771.83	-6199	2664	1297	3199	2266	-3227	0.385928	0.491314
Md0763	BC2M22M232.9	5156	8435	20435	12372	9744	7780	10653.7	4510	6392	9409	12424	11045	6359	8356.5	9593.44	4157.66		Md0763	-5497.67	-2218.67	9781.33	1718.33	-909.667	-2873.67	-3846.5	-1964.5	1052.5	4067.5	2688.5	-1997.5	0.227862	0.387678
Md0764	BC2M22M229.2	1896	1435	3318	2057	1248	1389	1890.5	1506	1536	1164	1655	1493	1546	1483.33	1702.58	548.609		Md0764	5.5	-455.5	1427.5	166.5	-642.5	-501.5	22.6667	52.6667	-319.333	171.667	9.66667	62.6667	0.361726	0.478168
Md0765	BC2M22M212.0	361	956	2726	1606	1206	397	1208.67	531	892	607	1904	951	356	873.5	1053.97	694.545		Md0765	-847.667	-252.667	1517.33	397.333	-2.66667	-811.667	-342.5	18.5	-266.5	1030.5	77.5	-517.5	0.31041	0.447489
Md0766	BC2M22M200.8	701	453	1362	1254	780	1236	964.333	927	554	433	1230	1131	1193	911.333	939.872	326.034		Md0766	-263.333	-511.333	397.667	289.667	-184.333	271.667	15.6667	-357.333	-478.333	318.667	219.667	281.667	0.615708	0.587709
Md0767	BC2M22M194.1	360	602	1618	1308	401	688	829.5	242	1032	644	773	614	618	653.833	748.423	382.535		Md0767	-469.5	-227.5	788.5	478.5	-428.5	-141.5	-411.833	378.167	-9.83333	119.167	-39.8333	-35.8333	0.461903	0.528163
Md0768	BC2M22M188.9	1040	763	1871	1312	1285	2359	1438.33	1213	742	627	925	1648	1818	1162.17	1310.87	510.178		Md0768	-398.333	-675.333	432.667	-126.333	-153.333	920.667	50.8333	-420.167	-535.167	-237.167	485.833	655.833	0.174413	0.339064
Md0769	BC2M22M184.2	97	411	1145	1154	436	201	574	91	204	415	1159	757	187	468.833	525.462	404.664		Md0769	-477	-163	571	580	-138	-373	-377.833	-264.833	-53.8333	690.167	288.167	-281.833	0.470814	0.532105
Md0770	BC2M22M159.5	7090	2119	3289	1772	1526	7760	3926	5815	3387	1735	2199	1506	5965	3434.5	3699.15	2231.74		Md0770	3164	-1807	-637	-2154	-2400	3834	2380.5	-47.5	-1699.5	-1235.5	-1928.5	2530.5	0.56775	0.570876
Md0771	BC2M22M129.9	1485	2710	7891	6162	4658	2467	4228.83	1199	2478	3030	4194	5119	1988	3001.33	3662.29	1949.3		Md0771	-2743.83	-1518.83	3662.17	1933.17	429.167	-1761.83	-1802.33	-523.333	28.6667	1192.67	2117.67	-1013.33	0.135334	0.296182
Md0772	BC2M22M129.3	3147	2374	5390	3054	2360	1781	3017.67	3191	1745	1782	2561	2342	2405	2337.67	2703.82	955.629		Md0772	129.333	-643.667	2372.33	36.3333	-657.667	-1236.67	853.333	-592.667	-555.667	223.333	4.33333	67.3333	0.258234	0.411479
Md0773	BC2M22M126.0	585	1191	1808	1358	1221	2212	1395.83	395	1373	1169	1206	1015	1636	1132.33	1274.22	471.481		Md0773	-810.833	-204.833	412.167	-37.8333	-174.833	816.167	-737.333	240.667	36.6667	73.6667	-117.333	503.667	0.0641694	0.19116
Md0774	BC2M22M119.7	578	505	1526	1116	1169	968	977	571	458	761	1258	1017	872	822.833	905.846	322.267		Md0774	-399	-472	549	139	192	-9	-251.833	-364.833	-61.8333	435.167	194.167	49.1667	0.231724	0.390839
Md0775	BC2M22M118.9	1002	1209	2727	1820	1016	1309	1513.83	1133	1132	1353	1586	1232	1463	1316.5	1422.76	457.009		Md0775	-511.833	-304.833	1213.17	306.167	-497.833	-204.833	-183.5	-184.5	36.5	269.5	-84.5	146.5	0.363187	0.478983
Md0776	BC2M22M116.1	3143	1988	3846	2562	1426	1945	2485	2633	1834	2126	2005	1926	1542	2011	2266.23	666.823		Md0776	658	-497	1361	77	-1059	-540	622	-177	115	-6	-85	-469	0.196743	0.360569
Md0777	BC2M22M105.9	21306	25699	29177	22858	14797	17646	21913.8	16950	19684	21278	20311	18492	18260	19162.5	20644	3806.66		Md0777	-607.833	3785.17	7263.17	944.167	-7116.83	-4267.83	-2212.5	521.5	2115.5	1148.5	-670.5	-902.5	0.25075	0.405831
Md0778	BC2M22M102.0	7651	7378	22398	7630	3487	5216	8960	6103	5791	6367	6084	6020	5394	5959.83	7575.31	4656.27		Md0778	-1309	-1582	13438	-1330	-5473	-3744	143.167	-168.833	407.167	124.167	60.1667	-565.833	0.314668	0.450196
Md0779	BC2M22M99.1	466	3176	2987	2122	2373	844	1994.67	308	780	1777	1170	1499	505	1006.5	1538.59	957.815		Md0779	-1528.67	1181.33	992.333	127.333	378.333	-1150.67	-698.5	-226.5	770.5	163.5	492.5	-501.5	0.000719077	0.00761789
Md0780	BC2M22M84.5	3271	6872	10526	6964	5644	6688	6660.83	3081	5270	6653	7956	7361	6086	6067.83	6387.14	1912.15		Md0780	-3389.83	211.167	3865.17	303.167	-1016.83	27.1667	-2986.83	-797.833	585.167	1888.17	1293.17	18.1667	0.496143	0.542934
Md0781	BC2M22M83.2	534	1514	4028	1644	1275	1507	1750.33	489	1107	1673	1938	1379	1464	1341.67	1561.72	857.466		Md0781	-1216.33	-236.333	2277.67	-106.333	-475.333	-243.333	-852.667	-234.667	331.333	596.333	37.3333	122.333	0.318203	0.45242
Md0782	BC2M22M63.1	2037	6330	6021	4477	5035	3024	4487.33	1947	3455	4429	3857	2665	2727	3180	3883.95	1408.29		Md0782	-2450.33	1842.67	1533.67	-10.3333	547.667	-1463.33	-1233	275	1249	677	-515	-453	0.00166406	0.0143339
Md0783	BC2M23M600.7	1739	3538	3469	4314	2046	1050	2692.67	3833	3082	1215	2675	3118	2473	2732.67	2711.13	992.996		Md0783	-953.667	845.333	776.333	1621.33	-646.667	-1642.67	1100.33	349.333	-1517.67	-57.6667	385.333	-259.667	0.608165	0.58515
Md0784	BC2M23M508.6	1752	1796	3325	3384	2737	2645	2606.5	2657	2095	1105	3137	3571	3175	2623.33	2614.27	740.446		Md0784	-854.5	-810.5	718.5	777.5	130.5	38.5	33.6667	-528.333	-1518.33	513.667	947.667	551.667	0.767683	0.633479
Md0785	BC2M23M473.8	2810	2004	2720	3191	2903	1944	2595.33	3562	2340	1444	2446	3441	1922	2525.83	2563.26	631.643		Md0785	214.667	-591.333	124.667	595.667	307.667	-651.333	1036.17	-185.833	-1081.83	-79.8333	915.167	-603.833	0.491742	0.541091
Md0786	BC2M23M455.6	1049	2655	2629	2872	1700	1463	2061.33	1918	2161	1359	2441	2323	1412	1935.67	2003.33	574.421		Md0786	-1012.33	593.667	567.667	810.667	-361.333	-598.333	-17.6667	225.333	-576.667	505.333	387.333	-523.667	0.293113	0.436154
Md0787	BC2M23M416.0	1025	574	843	750	369	531	682	1466	651	438	676	902	635	794.667	734	284.499		Md0787	343	-108	161	68	-313	-151	671.333	-143.667	-356.667	-118.667	107.333	-159.667	0.756448	0.630423
Md0788	BC2M23M391.3	914	1005	1790	1337	938	702	1114.33	1138	692	778	1536	1479	494	1019.5	1070.56	378.819		Md0788	-200.333	-109.333	675.667	222.667	-176.333	-412.333	118.5	-327.5	-241.5	516.5	459.5	-525.5	0.544806	0.562317
Md0789	BC2M23M370.4	4680	2973	3536	3776	2221	2430	3269.33	4472	4419	2420	3401	3787	2667	3527.67	3388.56	824.718		Md0789	1410.67	-296.333	266.667	506.667	-1048.33	-839.333	944.333	891.333	-1107.67	-126.667	259.333	-860.667	0.497324	0.543426
Md0790	BC2M23M347.0	1552	192	670	217	244	127	500.333	1117	252	237	333	376	204	419.833	463.179	422.28		Md0790	1051.67	-308.333	169.667	-283.333	-256.333	-373.333	697.167	-167.833	-182.833	-86.8333	-43.8333	-215.833	0.928269	0.672887
Md0791	BC2M23M287.9	17635	10275	9633	10887	8203	9015	10941.3	18625	10935	8090	10315	8676	8767	10901.3	10922.9	3361.41		Md0791	6693.67	-666.333	-1308.33	-54.3333	-2738.33	-1926.33	7723.67	33.6667	-2811.33	-586.333	-2225.33	-2134.33	0.533805	0.558087
Md0792	BC2M23M261.5	4072	1175	495	864	4236	1980	2137	3046	4255	1149	1185	1603	2279	2252.83	2190.46	1319.08		Md0792	1935	-962	-1642	-1273	2099	-157	793.167	2002.17	-1103.83	-1067.83	-649.833	26.1667	0.70427	0.615602
Md0793	BC2M23M256.4	4215	1743	2376	2024	1711	1839	2318	4632	2404	1089	2205	2385	1609	2387.33	2350	999.833		Md0793	1897	-575	58	-294	-607	-479	2244.67	16.6667	-1298.33	-182.333	-2.33333	-778.333	0.99956	0.68843
Md0794	BC2M23M233.0	89	59	296	371	699	243	292.833	114	86	222	373	948	189	322	306.295	257.176		Md0794	-203.833	-233.833	3.16667	78.1667	406.167	-49.8333	-208	-236	-100	51	626	-133	0.603221	0.583455
Md0795	BC2M23M189.5	2433	938	608	133	680	780	928.667	1238	1848	828	1024	885	772	1099.17	1007.36	576.555		Md0795	1504.33	9.33333	-320.667	-795.667	-248.667	-148.667	138.833	748.833	-271.167	-75.1667	-214.167	-327.167	0.0201151	0.0885845
Md0796	BC2M23M183.1	1509	1427	2482	2353	1312	2320	1900.5	2331	2354	1911	2158	2355	2132	2206.83	2041.88	397.952		Md0796	-391.5	-473.5	581.5	452.5	-588.5	419.5	124.167	147.167	-295.833	-48.8333	148.167	-74.8333	0.534481	0.55835
Md0797	BC2M23M175.0	124	724	1095	1128	194	199	577.333	99	1025	1639	1104	1114	324	884.167	718.949	501.125		Md0797	-453.333	146.667	517.667	550.667	-383.333	-378.333	-785.167	140.833	754.833	219.833	229.833	-560.167	0.0247757	0.10231
Md0798	BC2M23M172.3	2731	331	780	1549	828	458	1112.83	1149	632	609	1253	1931	340	985.667	1054.14	693.336		Md0798	1618.17	-781.833	-332.833	436.167	-284.833	-654.833	163.333	-353.667	-376.667	267.333	945.333	-645.667	0.521178	0.553126
Md0799	BC2M23M169.7	4335	801	337	208	404	1697	1297	5021	427	248	505	555	961	1286.17	1292	1569.4		Md0799	3038	-496	-960	-1089	-893	400	3734.83	-859.167	-1038.17	-781.167	-731.167	-325.167	0.417941	0.507597
Md0800	BC2M23M149.8	106	68	184	639	624	649	378.333	151	72	182	924	1532	516	562.833	463.487	423.01		Md0800	-272.333	-310.333	-194.333	260.667	245.667	270.667	-411.833	-490.833	-380.833	361.167	969.167	-46.8333	0.255501	0.409432
Md0801	BC2M23M139.9	19810	8019	9470	8963	10687	18308	12542.8	12683	11791	10028	12481	12603	13751	12222.8	12395.1	3419.41		Md0801	7267.17	-4523.83	-3072.83	-3579.83	-1855.83	5765.17	460.167	-431.833	-2194.83	258.167	380.167	1528.17	0.491957	0.541182
Md0802	BC2M23M135.8	3903	677	1039	900	989	2070	1596.33	1764	1390	1082	1632	2101	2179	1691.33	1640.18	839.657		Md0802	2306.67	-919.333	-557.333	-696.333	-607.333	473.667	72.6667	-301.333	-609.333	-59.3333	409.667	487.667	0.00770238	0.0446432
Md0803	BC2M23M129.9	1112	376	155	159	245	355	400.333	960	878	238	73	187	922	543	466.179	363.759		Md0803	711.667	-24.3333	-245.333	-241.333	-155.333	-45.3333	417	335	-305	-470	-356	379	0.147747	0.310631
Md0804	BC2M23M128.9	2860	856	1069	776	598	839	1166.33	1789	1240	755	428	1001	1042	1042.5	1109.18	623.471		Md0804	1693.67	-310.333	-97.3333	-390.333	-568.333	-327.333	746.5	197.5	-287.5	-614.5	-41.5	-0.5	0.692215	0.612021
Md0805	BC2M23M124.6	650	1052	1104	1319	529	612	877.667	418	1438	1759	1609	938	625	1131.17	994.667	432.701		Md0805	-227.667	174.333	226.333	441.333	-348.667	-265.667	-713.167	306.833	627.833	477.833	-193.167	-506.167	0.000720312	0.00762777
Md0806	BC2M23M62.8	5496	24974	24852	18946	19105	18143	18586	3944	25974	35580	29127	25593	18511	23121.5	20679.3	8722.72		Md0806	-13090	6388	6266	360	519	-443	-19177.5	2852.5	12458.5	6005.5	2471.5	-4610.5	0.00881272	0.0492323
Md0807	BC2M23M61.4	1251	4595	3759	3970	4027	3468	3511.67	1315	4287	5094	6267	4699	3549	4201.83	3830.21	1367.39		Md0807	-2260.67	1083.33	247.333	458.333	515.333	-43.6667	-2886.83	85.1667	892.167	2065.17	497.167	-652.833	0.0782061	0.215826
Md0808	BC2M24M510.5	141	105	65	143	800	2324	596.333	192	52	63	90	111	1484	332	474.333	694.831		Md0808	-455.333	-491.333	-531.333	-453.333	203.667	1727.67	-140	-280	-269	-242	-221	1152	0.0693544	0.200576
Md0809	BC2M24M460.0	157	130	106	163	557	1890	500.5	118	104	43	85	165	1263	296.333	406.269	556.978		Md0809	-343.5	-370.5	-394.5	-337.5	56.5	1389.5	-178.333	-192.333	-253.333	-211.333	-131.333	966.667	0.0435455	0.149288
Md0810	BC2M24M417.0	3095	417	386	220	666	108	815.333	3600	817	185	175	226	1949	1158.67	973.795	1164.93		Md0810	2279.67	-398.333	-429.333	-595.333	-149.333	-707.333	2441.33	-341.667	-973.667	-983.667	-932.667	790.333	0.444015	0.520026
Md0811	BC2M24M389.6	176	1276	1193	1438	953	264	883.333	113	764	615	1082	912	280	627.667	765.333	442.477		Md0811	-707.333	392.667	309.667	554.667	69.6667	-619.333	-514.667	136.333	-12.6667	454.333	284.333	-347.667	0.0149221	0.0718226
Md0812	BC2M24M342.1	649	925	1392	1022	1671	467	1021	442	648	971	1203	1541	669	912.333	970.846	396.469		Md0812	-372	-96	371	1	650	-554	-470.333	-264.333	58.6667	290.667	628.667	-243.333	0.47097	0.532174
Md0813	BC2M24M337.6	1451	4655	4823	6034	3813	2621	3899.5	1702	3398	3360	4138	3879	3321	3299.67	3622.65	1237.74		Md0813	-2448.5	755.5	923.5	2134.5	-86.5	-1278.5	-1597.67	98.3333	60.3333	838.333	579.333	21.3333	0.117718	0.2741
Md0814	BC2M24M304.2	854	229	397	320	230	563	432.167	659	486	317	542	301	737	507	466.705	196.919		Md0814	421.833	-203.167	-35.1667	-112.167	-202.167	130.833	152	-21	-190	35	-206	230	0.0343456	0.127639
Md0815	BC2M24M294.4	54	522	480	782	358	198	399	85	320	502	523	371	108	318.167	361.692	209.698		Md0815	-345	123	81	383	-41	-201	-233.167	1.83333	183.833	204.833	52.8333	-210.167	0.0667819	0.195952
Md0816	BC2M24M292.1	590	319	212	558	247	139	344.167	356	418	273	298	565	234	357.333	350.244	144.05		Md0816	245.833	-25.1667	-132.167	213.833	-97.1667	-205.167	-1.33333	60.6667	-84.3333	-59.3333	207.667	-123.333	0.499252	0.544227
Md0817	BC2M24M287.9	785	944	652	709	952	1427	911.5	752	650	592	560	672	1443	778.167	849.962	289.088		Md0817	-126.5	32.5	-259.5	-202.5	40.5	515.5	-26.1667	-128.167	-186.167	-218.167	-106.167	664.833	0.0112443	0.0586948
Md0818	BC2M24M273.1	1622	3499	2685	3598	2016	328	2291.33	1750	3887	3295	1933	2282	998	2357.5	2321.87	1054.16		Md0818	-669.333	1207.67	393.667	1306.67	-275.333	-1963.33	-607.5	1529.5	937.5	-424.5	-75.5	-1359.5	0.901771	0.666861
Md0819	BC2M24M268.5	480	3393	2233	2100	1380	236	1637	512	1763	1684	1586	2011	566	1353.67	1506.23	883.72		Md0819	-1157	1756	596	463	-257	-1401	-841.667	409.333	330.333	232.333	657.333	-787.667	0.3812	0.488806
Md0820	BC2M24M262.0	3390	874	814	1143	1140	2946	1717.83	3584	2735	750	1128	2237	2482	2152.67	1918.53	1025.89		Md0820	1672.17	-843.833	-903.833	-574.833	-577.833	1228.17	1431.33	582.333	-1402.67	-1024.67	84.3333	329.333	0.262738	0.414814
Md0821	BC2M24M250.7	1993	918	644	620	363	866	900.667	2027	735	456	479	300	1609	934.333	916.205	588.744		Md0821	1092.33	17.3333	-256.667	-280.667	-537.667	-34.6667	1092.67	-199.333	-478.333	-455.333	-634.333	674.667	0.850905	0.65481
Md0822	BC2M24M249.8	1603	1961	983	1209	919	1289	1327.33	2601	1681	869	788	661	1609	1368.17	1346.18	543.544		Md0822	275.667	633.667	-344.333	-118.333	-408.333	-38.3333	1232.83	312.833	-499.167	-580.167	-707.167	240.833	0.236864	0.394983
Md0823	BC2M24M226.0	1625	2111	2378	2087	1497	1549	1874.5	2338	1914	1836	1769	2244	2033	2022.33	1942.73	288.017		Md0823	-249.5	236.5	503.5	212.5	-377.5	-325.5	315.667	-108.333	-186.333	-253.333	221.667	10.6667	0.887944	0.663651
Md0824	BC2M24M223.3	1046	1291	3072	4141	3557	6676	3297.17	1510	1436	2590	6809	6363	6705	4235.5	3730.24	2224.95		Md0824	-2251.17	-2006.17	-225.167	843.833	259.833	3378.83	-2725.5	-2799.5	-1645.5	2573.5	2127.5	2469.5	0.142133	0.304201
Md0825	BC2M24M209.0	573	204	518	546	271	1227	556.5	870	1022	443	654	992	1713	949	737.654	417.841		Md0825	16.5	-352.5	-38.5	-10.5	-285.5	670.5	-79	73	-506	-295	43	764	0.0170521	0.0789149
Md0826	BC2M24M204.7	908	650	486	1021	610	1246	820.167	1262	522	327	492	794	990	731.167	779.09	296.76		Md0826	87.8333	-170.167	-334.167	200.833	-210.167	425.833	530.833	-209.167	-404.167	-239.167	62.8333	258.833	0.121577	0.27911
Md0827	BC2M24M201.9	11028	4257	4701	5451	4512	6646	6099.17	11538	6232	4635	3451	6644	6121	6436.83	6255.01	2442.96		Md0827	4928.83	-1842.17	-1398.17	-648.167	-1587.17	546.833	5101.17	-204.833	-1801.83	-2985.83	207.167	-315.833	0.698641	0.613938
Md0828	BC2M24M189.9	2105	1988	2031	1797	2307	1403	1938.5	2529	2271	1746	1712	2202	1691	2025.17	1978.5	308.058		Md0828	166.5	49.5	92.5	-141.5	368.5	-535.5	503.833	245.833	-279.167	-313.167	176.833	-334.167	0.866441	0.658563
Md0829	BC2M24M182.7	2737	1680	2053	1858	1894	2873	2182.5	2787	3848	1427	1447	2966	3041	2586	2368.73	729.906		Md0829	554.5	-502.5	-129.5	-324.5	-288.5	690.5	201	1262	-1159	-1139	380	455	0.357602	0.475848
Md0830	BC2M24M174.3	1186	790	618	675	419	531	703.167	1394	942	823	542	725	958	897.333	792.782	273.061		Md0830	482.833	86.8333	-85.1667	-28.1667	-284.167	-172.167	496.667	44.6667	-74.3333	-355.333	-172.333	60.6667	0.0410943	0.143736
Md0831	BC2M24M171.6	1871	188	99	126	123	787	532.333	1575	1219	153	523	541	614	770.833	642.41	580.787		Md0831	1338.67	-344.333	-433.333	-406.333	-409.333	254.667	804.167	448.167	-617.833	-247.833	-229.833	-156.833	0.0902964	0.235191
Md0832	BC2M24M125.0	2054	1768	2232	1484	1301	4771	2268.33	2838	2195	4127	4915	1942	6551	3761.33	2957.41	1611.84		Md0832	-214.333	-500.333	-36.3333	-784.333	-967.333	2502.67	-923.333	-1566.33	365.667	1153.67	-1819.33	2789.67	0.00232014	0.0183868
Md0833	BC2M24M120.0	8410	6136	8086	7495	7604	4633	7060.67	6861	7072	11160	8357	8955	6613	8169.67	7572.51	1554.9		Md0833	1349.33	-924.667	1025.33	434.333	543.333	-2427.67	-1308.67	-1097.67	2990.33	187.333	785.333	-1556.67	6.2066e-05	0.00118739
Md0834	BC2M24M110.4	9453	9572	10310	14574	15342	12802	12008.8	7665	8256	13403	14734	18218	13861	12689.5	12323	3118.49		Md0834	-2555.83	-2436.83	-1698.83	2565.17	3333.17	793.167	-5024.5	-4433.5	713.5	2044.5	5528.5	1171.5	0.157731	0.321666
Md0835	BC2M24M105.3	815	4556	2793	3026	2463	1857	2585	628	3989	5634	2664	3398	1695	3001.33	2777.15	1410.59		Md0835	-1770	1971	208	441	-122	-728	-2373.33	987.667	2632.67	-337.333	396.667	-1306.33	0.395322	0.496217
Md0836	BC2M24M103.4	1552	898	1104	997	1191	2063	1300.83	1018	1807	1614	1251	1799	2533	1670.33	1471.37	480.837		Md0836	251.167	-402.833	-196.833	-303.833	-109.833	762.167	-652.333	136.667	-56.3333	-419.333	128.667	862.667	2.54079e-07	1.80757e-05
Md0837	BC2M24M91.5	1078	1147	1318	3005	3389	3081	2169.67	1167	967	2496	3751	6113	3305	2966.5	2537.44	1475.28		Md0837	-1091.67	-1022.67	-851.667	835.333	1219.33	911.333	-1799.5	-1999.5	-470.5	784.5	3146.5	338.5	0.0616783	0.186496
Md0838	BC2M24M82.7	3099	1044	1067	706	1040	2618	1595.67	2322	1459	1365	1274	1310	2104	1639	1615.67	708.696		Md0838	1503.33	-551.667	-528.667	-889.667	-555.667	1022.33	683	-180	-274	-365	-329	465	0.269536	0.419761
Md0839	BC2M24M79.4	888	733	794	492	800	1735	907	755	876	1059	1107	926	1705	1071.33	982.846	360.811		Md0839	-19	-174	-113	-415	-107	828	-316.333	-195.333	-12.3333	35.6667	-145.333	633.667	0.0390595	0.139013
Md0840	BC2M24M70.0	341	955	877	623	705	393	649	236	1206	1443	708	894	465	825.333	730.385	345.488		Md0840	-308	306	228	-26	56	-256	-589.333	380.667	617.667	-117.333	68.6667	-360.333	0.00952329	0.0520747
Md0841	BC2M24M69.0	340	1415	1488	1098	1057	403	966.833	275	1457	2167	1455	1246	482	1180.33	1065.37	562.213		Md0841	-626.833	448.167	521.167	131.167	90.1667	-563.833	-905.333	276.667	986.667	274.667	65.6667	-698.333	0.0204792	0.0896969
Md0842	BC2M24M67.8	1838	782	916	632	630	1130	988	1481	1267	963	711	869	1194	1080.83	1030.85	350.733		Md0842	850	-206	-72	-356	-358	142	400.167	186.167	-117.833	-369.833	-211.833	113.167	0.0276549	0.110291
Md0843	BC2M24M63.1	11288	9950	8136	7922	7634	10757	9281.17	11514	12544	13045	9225	8987	10488	10967.2	10059.3	1731.98		Md0843	2006.83	668.833	-1145.17	-1359.17	-1647.17	1475.83	546.833	1576.83	2077.83	-1742.17	-1980.17	-479.167	0.0217727	0.0935913
Md0844	BC2M31M565.2	177	181	639	773	1030	216	502.667	482	241	145	677	622	215	397	453.897	282.067		Md0844	-325.667	-321.667	136.333	270.333	527.333	-286.667	85	-156	-252	280	225	-182	0.0910285	0.236315
Md0845	BC2M31M538.0	926	423	1381	1987	2464	1407	1431.33	2043	961	491	1763	1817	1480	1425.83	1428.79	604.91		Md0845	-505.333	-1008.33	-50.3333	555.667	1032.67	-24.3333	617.167	-464.833	-934.833	337.167	391.167	54.1667	0.36535	0.480185
Md0846	BC2M31M450.6	2406	1160	1705	1700	3146	1993	2018.33	4517	1614	802	2124	2406	2686	2358.17	2175.18	936.862		Md0846	387.667	-858.333	-313.333	-318.333	1127.67	-25.3333	2158.83	-744.167	-1556.17	-234.167	47.8333	327.833	0.965588	0.681125
Md0847	BC2M31M430.0	1221	358	789	695	1589	983	939.167	1366	572	453	887	1237	914	904.833	923.321	361.214		Md0847	281.833	-581.167	-150.167	-244.167	649.833	43.8333	461.167	-332.833	-451.833	-17.8333	332.167	9.16667	0.566251	0.570327
Md0848	BC2M31M426.5	455	327	1045	1917	3159	2108	1501.83	1088	714	673	1389	2244	1686	1299	1408.22	813.082		Md0848	-1046.83	-1174.83	-456.833	415.167	1657.17	606.167	-211	-585	-626	90	945	387	0.0807438	0.220023
Md0849	BC2M31M406.3	1769	121	440	319	796	326	628.5	982	479	197	409	189	650	484.333	561.962	440.353		Md0849	1140.5	-507.5	-188.5	-309.5	167.5	-302.5	497.667	-5.33333	-287.333	-75.3333	-295.333	165.667	0.931951	0.673713
Md0850	BC2M31M396.7	233	333	638	1135	1187	763	714.833	264	490	396	1993	845	614	767	738.91	482.563		Md0850	-481.833	-381.833	-76.8333	420.167	472.167	48.1667	-503	-277	-371	1226	78	-153	0.795026	0.640732
Md0851	BC2M31M380.9	807	362	1422	1460	1597	1995	1273.83	1187	749	657	1531	921	1572	1102.83	1194.91	464.806		Md0851	-466.833	-911.833	148.167	186.167	323.167	721.167	84.1667	-353.833	-445.833	428.167	-181.833	469.167	0.204099	0.367256
Md0852	BC2M31M376.7	481	334	1122	1382	1601	949	978.167	942	605	672	1052	727	1167	860.833	924.013	357.659		Md0852	-497.167	-644.167	143.833	403.833	622.833	-29.1667	81.1667	-255.833	-188.833	191.167	-133.833	306.167	0.278565	0.426175
Md0853	BC2M31M358.8	369	144	597	442	615	643	468.333	473	214	282	517	383	613	413.667	443.103	159.702		Md0853	-99.3333	-324.333	128.667	-26.3333	146.667	174.667	59.3333	-199.667	-131.667	103.333	-30.6667	199.333	0.278539	0.426157
Md0854	BC2M31M352.8	330	569	1723	1148	1403	1376	1091.5	686	1065	865	1561	1197	980	1059	1076.5	396.899		Md0854	-761.5	-522.5	631.5	56.5	311.5	284.5	-373	6	-194	502	138	-79	0.664509	0.603544
Md0855	BC2M31M326.7	547	290	641	539	1410	303	621.667	928	646	494	1417	974	466	820.833	713.59	368.286		Md0855	-74.6667	-331.667	19.3333	-82.6667	788.333	-318.667	107.167	-174.833	-326.833	596.167	153.167	-354.833	0.467325	0.53057
Md0856	BC2M31M320.3	1569	558	1682	1443	3191	2786	1871.5	2033	1223	1080	2267	2053	2232	1814.67	1845.27	706.941		Md0856	-302.5	-1313.5	-189.5	-428.5	1319.5	914.5	218.333	-591.667	-734.667	452.333	238.333	417.333	0.675373	0.60691
Md0857	BC2M31M299.1	1018	631	2400	3583	3612	3627	2478.5	1554	1924	1759	3723	3043	2947	2491.67	2484.58	1046.53		Md0857	-1460.5	-1847.5	-78.5	1104.5	1133.5	1148.5	-937.667	-567.667	-732.667	1231.33	551.333	455.333	0.808576	0.644234
Md0858	BC2M31M296.6	410	164	597	441	809	697	519.667	289	509	490	825	862	731	617.667	564.897	213.803		Md0858	-109.667	-355.667	77.3333	-78.6667	289.333	177.333	-328.667	-108.667	-127.667	207.333	244.333	113.333	0.136463	0.297532
Md0859	BC2M31M285.5	436	180	444	386	514	342	383.667	582	433	357	530	517	567	497.667	436.282	110.258		Md0859	52.3333	-203.667	60.3333	2.33333	130.333	-41.6667	84.3333	-64.6667	-140.667	32.3333	19.3333	69.3333	0.0989564	0.248164
Md0860	BC2M31M258.4	1738	389	648	601	1325	1777	1079.67	1989	508	460	1267	799	1428	1075.17	1077.59	551.148		Md0860	658.333	-690.667	-431.667	-478.667	245.333	697.333	913.833	-567.167	-615.167	191.833	-276.167	352.833	0.790505	0.63955
Md0861	BC2M31M252.7	150	378	909	895	1116	244	615.333	187	475	637	798	936	391	570.667	594.718	317.608		Md0861	-465.333	-237.333	293.667	279.667	500.667	-371.333	-383.667	-95.6667	66.3333	227.333	365.333	-179.667	0.446127	0.521003
Md0862	BC2M31M246.3	721	499	1448	1446	1520	1538	1195.33	873	1384	1035	2260	1176	2220	1491.33	1331.95	513.629		Md0862	-474.333	-696.333	252.667	250.667	324.667	342.667	-618.333	-107.333	-456.333	768.667	-315.333	728.667	0.261345	0.413788
Md0863	BC2M31M242.1	16674	10870	25126	24191	25625	21716	20700.3	12501	19533	18139	24579	21284	23055	19848.5	20307.2	4690.18		Md0863	-4026.33	-9830.33	4425.67	3490.67	4924.67	1015.67	-7347.5	-315.5	-1709.5	4730.5	1435.5	3206.5	0.944354	0.676471
Md0864	BC2M31M224.2	8492	1024	3603	2508	4301	8358	4714.33	6481	3547	1906	4321	3536	5631	4237	4494.03	2265		Md0864	3777.67	-3690.33	-1111.33	-2206.33	-413.333	3643.67	2244	-690	-2331	84	-701	1394	0.865888	0.65843
Md0865	BC2M31M213.4	1478	217	870	125	488	1026	700.667	1084	753	222	502	263	907	621.833	664.282	406.664		Md0865	777.333	-483.667	169.333	-575.667	-212.667	325.333	462.167	131.167	-399.833	-119.833	-358.833	285.167	0.941046	0.675739
Md0866	BC2M31M182.9	501	318	715	597	809	940	646.667	680	489	755	926	566	1032	741.333	690.359	203.035		Md0866	-145.667	-328.667	68.3333	-49.6667	162.333	293.333	-61.3333	-252.333	13.6667	184.667	-175.333	290.667	0.407346	0.502339
Md0867	BC2M31M175.4	82	512	738	427	464	281	417.333	57	624	1385	940	1075	358	739.833	566.179	384.625		Md0867	-335.333	94.6667	320.667	9.66667	46.6667	-136.333	-682.833	-115.833	645.167	200.167	335.167	-381.833	0.00150866	0.0133164
Md0868	BC2M31M163.6	1588	312	549	427	720	1272	811.333	1728	616	537	934	1074	1483	1062	927.026	465.877		Md0868	776.667	-499.333	-262.333	-384.333	-91.3333	460.667	666	-446	-525	-128	12	421	0.00148163	0.0131368
Md0869	BC2M31M156.3	2320	396	554	835	1275	2920	1383.33	1143	1468	1271	1117	1113	2945	1509.5	1441.56	807.775		Md0869	936.667	-987.333	-829.333	-548.333	-108.333	1536.67	-366.5	-41.5	-238.5	-392.5	-396.5	1435.5	0.0869996	0.230064
Md0870	BC2M31M154.7	573	128	95	105	224	602	287.833	308	293	132	236	472	836	379.5	330.141	227.082		Md0870	285.167	-159.833	-192.833	-182.833	-63.8333	314.167	-71.5	-86.5	-247.5	-143.5	92.5	456.5	1.97147e-05	0.000496242
Md0871	BC2M31M152.0	270	300	693	1711	2294	1420	1114.67	432	467	1360	1800	1663	928	1108.33	1111.74	654.815		Md0871	-844.667	-814.667	-421.667	596.333	1179.33	305.333	-676.333	-641.333	251.667	691.667	554.667	-180.333	0.86535	0.658302
Md0872	BC2M31M146.9	567	292	1576	1874	2530	1663	1417	291	1088	1315	1582	2867	1462	1434.17	1424.92	765.887		Md0872	-850	-1125	159	457	1113	246	-1143.17	-346.167	-119.167	147.833	1432.83	27.8333	0.72265	0.620946
Md0873	BC2M31M142.2	669	96	140	202	302	831	373.333	402	242	203	607	479	552	414.167	392.179	224.134		Md0873	295.667	-277.333	-233.333	-171.333	-71.3333	457.667	-12.1667	-172.167	-211.167	192.833	64.8333	137.833	0.355896	0.474882
Md0874	BC2M31M139.0	159	140	630	621	767	163	413.333	217	317	274	1219	1012	534	595.5	497.41	343.344		Md0874	-254.333	-273.333	216.667	207.667	353.667	-250.333	-378.5	-278.5	-321.5	623.5	416.5	-61.5	0.190069	0.354337
Md0875	BC2M31M134.6	1665	756	1719	1638	1456	2245	1579.83	1739	1783	1426	3311	2487	3223	2328.17	1925.22	720.293		Md0875	85.1667	-823.833	139.167	58.1667	-123.833	665.167	-589.167	-545.167	-902.167	982.833	158.833	894.833	0.00590896	0.0367775
Md0876	BC2M31M133.7	603	255	424	742	764	804	598.667	529	947	1360	1738	1148	1297	1169.83	862.282	421.169		Md0876	4.33333	-343.667	-174.667	143.333	165.333	205.333	-640.833	-222.833	190.167	568.167	-21.8333	127.167	4.78333e-09	8.78214e-07
Md0877	BC2M31M116.8	793	205	556	274	675	1374	646.167	717	608	549	815	625	1156	745	691.782	312.403		Md0877	146.833	-441.167	-90.1667	-372.167	28.8333	727.833	-28	-137	-196	70	-120	411	0.353342	0.473429
Md0878	BC2M31M113.1	3298	1546	3505	2964	3170	4649	3188.67	3071	4217	4553	4012	3924	3743	3920	3526.21	815.028		Md0878	109.333	-1642.67	316.333	-224.667	-18.6667	1460.33	-849	297	633	92	4	-177	0.104379	0.255948
Md0879	BC2M31M96.1	1752	1078	2084	1519	2174	1908	1752.5	1300	2680	2682	2974	2731	2055	2403.67	2053.04	585.734		Md0879	-0.5	-674.5	331.5	-233.5	421.5	155.5	-1103.67	276.333	278.333	570.333	327.333	-348.667	0.00187785	0.0156942
Md0880	BC2M31M94.6	2519	731	1464	810	1955	2361	1640	2048	2732	1992	2530	1638	2021	2160.17	1880.08	619.723		Md0880	879	-909	-176	-830	315	721	-112.167	571.833	-168.167	369.833	-522.167	-139.167	0.145714	0.308322
Md0881	BC2M31M82.2	932	354	643	466	942	1036	728.833	723	633	524	1063	1316	1081	890	803.218	282.506		Md0881	203.167	-374.833	-85.8333	-262.833	213.167	307.167	-167	-257	-366	173	426	191	0.0603882	0.184043
Md0882	BC2M31M80.2	1165	296	503	271	397	724	559.333	1103	531	487	1236	775	562	782.333	662.256	322.005		Md0882	605.667	-263.333	-56.3333	-288.333	-162.333	164.667	320.667	-251.333	-295.333	453.667	-7.33333	-220.333	0.151926	0.31531
Md0883	BC2M31M79.0	1452	402	828	644	1326	1391	1007.17	1203	1068	1202	1790	1048	1174	1247.5	1118.09	358.174		Md0883	444.833	-605.167	-179.167	-363.167	318.833	383.833	-44.5	-179.5	-45.5	542.5	-199.5	-73.5	0.208979	0.371593
Md0884	BC2M31M73.2	550	658	841	703	1136	597	747.5	401	526	1296	1629	1567	436	975.833	852.885	418.587		Md0884	-197.5	-89.5	93.5	-44.5	388.5	-150.5	-574.833	-449.833	320.167	653.167	591.167	-539.833	0.136387	0.297441
Md0885	BC2M31M69.6	3239	487	971	704	1080	1686	1361.17	1846	1209	1067	1442	1270	1992	1471	1411.86	694.216		Md0885	1877.83	-874.167	-390.167	-657.167	-281.167	324.833	375	-262	-404	-29	-201	521	0.00230854	0.018318
Md0886	BC2M31M64.4	981	9201	5376	2468	1018	1342	3397.67	744	1290	8300	1247	1671	1001	2375.5	2925.9	2889.06		Md0886	-2416.67	5803.33	1978.33	-929.667	-2379.67	-2055.67	-1631.5	-1085.5	5924.5	-1128.5	-704.5	-1374.5	0.516936	0.551433
Md0887	BC2M31M63.5	29616	4995	3971	3925	2593	4108	8201.33	17251	16534	10347	3370	3271	8888	9943.5	9005.41	7899.95		Md0887	21414.7	-3206.33	-4230.33	-4276.33	-5608.33	-4093.33	7307.5	6590.5	403.5	-6573.5	-6672.5	-1055.5	0.0345943	0.128255
Md0888	BC2M32M489.0	70	403	559	1010	795	78	485.833	104	116	261	587	466	193	287.833	394.449	294.779		Md0888	-415.833	-82.8333	73.1667	524.167	309.167	-407.833	-183.833	-171.833	-26.8333	299.167	178.167	-94.8333	0.00857673	0.0482726
Md0889	BC2M32M444.4	819	245	459	684	980	452	606.5	936	373	221	425	467	199	436.833	528.192	260.995		Md0889	212.5	-361.5	-147.5	77.5	373.5	-154.5	499.167	-63.8333	-215.833	-11.8333	30.1667	-237.833	0.0266105	0.107436
Md0890	BC2M32M434.1	110	456	1111	1488	1100	167	738.667	93	296	588	786	784	101	441.333	601.436	450.394		Md0890	-628.667	-282.667	372.333	749.333	361.333	-571.667	-348.333	-145.333	146.667	344.667	342.667	-340.333	0.00242839	0.0190242
Md0891	BC2M32M427.5	1828	210	784	1006	1477	4718	1670.5	1574	311	421	1720	846	1876	1124.67	1418.58	1155.72		Md0891	157.5	-1460.5	-886.5	-664.5	-193.5	3047.5	449.333	-813.667	-703.667	595.333	-278.667	751.333	0.317325	0.45187
Md0892	BC2M32M402.3	639	320	367	867	890	630	618.833	763	286	262	520	446	380	442.833	537.603	215.67		Md0892	20.1667	-298.833	-251.833	248.167	271.167	11.1667	320.167	-156.833	-180.833	77.1667	3.16667	-62.8333	0.00175173	0.0148969
Md0893	BC2M32M385.0	674	208	715	1245	1677	1291	968.333	773	224	343	629	853	636	576.333	787.41	428.989		Md0893	-294.333	-760.333	-253.333	276.667	708.667	322.667	196.667	-352.333	-233.333	52.6667	276.667	59.6667	0.000767488	0.00800225
Md0894	BC2M32M373.9	1019	490	792	2310	2255	2420	1547.67	1071	860	463	889	1214	1365	977	1284.28	668.638		Md0894	-528.667	-1057.67	-755.667	762.333	707.333	872.333	94	-117	-514	-88	237	388	0.0296811	0.11571
Md0895	BC2M32M259.1	505	258	801	1259	934	650	734.5	531	432	403	687	823	447	553.833	651.115	266.357		Md0895	-229.5	-476.5	66.5	524.5	199.5	-84.5	-22.8333	-121.833	-150.833	133.167	269.167	-106.833	0.0806432	0.219858
Md0896	BC2M32M243.1	405	332	302	1000	2147	5371	1592.83	202	194	231	312	978	2133	675	1169.22	1452.68		Md0896	-1187.83	-1260.83	-1290.83	-592.833	554.167	3778.17	-473	-481	-444	-363	303	1458	0.0672856	0.196865
Md0897	BC2M32M241.3	3497	380	597	1004	1957	3346	1796.83	3258	632	542	878	898	2016	1370.67	1600.14	1142.2		Md0897	1700.17	-1416.83	-1199.83	-792.833	160.167	1549.17	1887.33	-738.667	-828.667	-492.667	-472.667	645.333	0.132364	0.292595
Md0898	BC2M32M237.2	2967	1057	3029	4221	4672	2298	3040.67	4117	1299	1367	3293	2301	1673	2341.67	2718.05	1178.55		Md0898	-73.6667	-1983.67	-11.6667	1180.33	1631.33	-742.667	1775.33	-1042.67	-974.667	951.333	-40.6667	-668.667	0.0166146	0.0774846
Md0899	BC2M32M232.2	1449	562	645	740	626	554	762.667	1535	438	262	537	429	367	594.667	685.128	385.262		Md0899	686.333	-200.667	-117.667	-22.6667	-136.667	-208.667	940.333	-156.667	-332.667	-57.6667	-165.667	-227.667	4.6416e-07	2.85978e-05
Md0900	BC2M32M230.2	144	243	193	209	329	102	203.333	166	124	233	376	440	63	233.667	217.333	109.099		Md0900	-59.3333	39.6667	-10.3333	5.66667	125.667	-101.333	-67.6667	-109.667	-0.666667	142.333	206.333	-170.667	0.531749	0.557287
Md0901	BC2M32M221.9	3977	3471	5908	7155	6076	4446	5172.17	2339	4080	4718	2412	5124	4908	3930.17	4598.94	1383.97		Md0901	-1195.17	-1701.17	735.833	1982.83	903.833	-726.167	-1591.17	149.833	787.833	-1518.17	1193.83	977.833	0.228435	0.388149
Md0902	BC2M32M216.8	953	307	396	718	976	1345	782.5	1026	376	337	513	633	555	573.333	685.962	317.693		Md0902	170.5	-475.5	-386.5	-64.5	193.5	562.5	452.667	-197.333	-236.333	-60.3333	59.6667	-18.3333	0.0731164	0.207178
Md0903	BC2M32M193.6	1141	596	1040	1094	1630	1807	1218	1664	1049	600	1074	903	974	1044	1137.69	372.111		Md0903	-77	-622	-178	-124	412	589	620	5	-444	30	-141	-70	0.187445	0.351843
Md0904	BC2M32M186.6	330	147	192	244	376	1150	406.5	340	230	254	399	363	576	360.333	385.192	255.431		Md0904	-76.5	-259.5	-214.5	-162.5	-30.5	743.5	-20.3333	-130.333	-106.333	38.6667	2.66667	215.667	0.663423	0.603204
Md0905	BC2M32M185.4	2911	645	692	1263	1401	1758	1445	2876	1099	919	1278	1357	1160	1448.17	1446.46	710.057		Md0905	1466	-800	-753	-182	-44	313	1427.83	-349.167	-529.167	-170.167	-91.1667	-288.167	0.950963	0.677929
Md0906	BC2M32M174.1	898	251	765	757	499	568	623	962	293	398	343	482	336	469	551.923	234.512		Md0906	275	-372	142	134	-124	-55	493	-176	-71	-126	13	-133	0.0304514	0.117731
Md0907	BC2M32M159.5	89	137	970	2113	3415	1172	1316	81	154	523	1366	2322	562	834.667	1093.85	1021.55		Md0907	-1227	-1179	-346	797	2099	-144	-753.667	-680.667	-311.667	531.333	1487.33	-272.667	0.00159665	0.0138957
Md0908	BC2M32M130.2	759	889	536	1396	1439	1120	1023.17	1045	642	680	3936	1528	1082	1485.5	1236.55	868.952		Md0908	-264.167	-134.167	-487.167	372.833	415.833	96.8333	-440.5	-843.5	-805.5	2450.5	42.5	-403.5	0.333946	0.462071
Md0909	BC2M32M111.1	1437	532	1467	1607	1243	1036	1220.33	1407	970	868	1504	1554	712	1169.17	1196.72	345.229		Md0909	216.667	-688.333	246.667	386.667	22.6667	-184.333	237.833	-199.167	-301.167	334.833	384.833	-457.167	0.774463	0.635301
Md0910	BC2M32M105.6	44	30	52	177	294	82	113.167	59	58	29	92	302	68	101.333	107.705	93.0988		Md0910	-69.1667	-83.1667	-61.1667	63.8333	180.833	-31.1667	-42.3333	-43.3333	-72.3333	-9.33333	200.667	-33.3333	0.368582	0.48197
Md0911	BC2M32M83.0	14846	11773	16668	15847	15788	15293	15035.8	11751	13827	15282	12352	12633	12834	13113.2	14148.4	1696.46		Md0911	-189.833	-3262.83	1632.17	811.167	752.167	257.167	-1362.17	713.833	2168.83	-761.167	-480.167	-279.167	0.0922275	0.238145
Md0912	BC2M32M80.1	17116	16460	23749	21384	17100	17220	18838.2	15376	22127	27973	16333	20115	19760	20280.7	19503.9	3583.54		Md0912	-1722.17	-2378.17	4910.83	2545.83	-1738.17	-1618.17	-4904.67	1846.33	7692.33	-3947.67	-165.667	-520.667	0.264395	0.41603
Md0913	BC2M32M71.1	2629	873	1390	1389	1771	1393	1574.17	1994	1249	1281	1307	1362	1286	1413.17	1499.86	432.017		Md0913	1054.83	-701.167	-184.167	-185.167	196.833	-181.167	580.833	-164.167	-132.167	-106.167	-51.1667	-127.167	0.598892	0.58196
Md0914	BC2M32M68.8	1410	641	897	861	1249	1476	1089	1541	656	784	1064	915	1037	999.5	1047.69	297.798		Md0914	321	-448	-192	-228	160	387	541.5	-343.5	-215.5	64.5	-84.5	37.5	0.249536	0.404902
Md0915	BC2M32M63.0	2445	1082	1263	1027	869	1113	1299.83	2070	1409	1186	788	931	1048	1238.67	1271.6	476.47		Md0915	1145.17	-217.833	-36.8333	-272.833	-430.833	-186.833	831.333	170.333	-52.6667	-450.667	-307.667	-190.667	0.98647	0.68563
Md0916	BC2M33M647.0	44	45	60	417	550	232	224.667	53	36	55	133	343	198	136.333	183.897	165.902		Md0916	-180.667	-179.667	-164.667	192.333	325.333	7.33333	-83.3333	-100.333	-81.3333	-3.33333	206.667	61.6667	0.0618728	0.186864
Md0917	BC2M33M562.2	22	66	105	169	222	138	120.333	21	51	33	137	107	54	67.1667	95.7949	61.3749		Md0917	-98.3333	-54.3333	-15.3333	48.6667	101.667	17.6667	-46.1667	-16.1667	-34.1667	69.8333	39.8333	-13.1667	0.000414261	0.00501894
Md0918	BC2M33M490.0	111	376	438	211	239	97	245.333	145	227	127	78	146	84	134.5	194.179	111.709		Md0918	-134.333	130.667	192.667	-34.3333	-6.33333	-148.333	10.5	92.5	-7.5	-56.5	11.5	-50.5	0.0042051	0.0286206
Md0919	BC2M33M473.5	1633	528	1229	1380	1166	1542	1246.33	1295	978	488	755	1088	1613	1036.17	1149.33	377.006		Md0919	386.667	-718.333	-17.3333	133.667	-80.3333	295.667	258.833	-58.1667	-548.167	-281.167	51.8333	576.833	0.405021	0.501168
Md0920	BC2M33M466.3	1294	1233	5444	5324	7024	1854	3695.5	1076	2446	6171	5074	8146	3115	4338	3992.04	2371.05		Md0920	-2401.5	-2462.5	1748.5	1628.5	3328.5	-1841.5	-3262	-1892	1833	736	3808	-1223	0.00390321	0.0270842
Md0921	BC2M33M429.5	72	103	698	606	597	90	361	23	185	362	472	400	101	257.167	313.077	232.67		Md0921	-289	-258	337	245	236	-271	-234.167	-72.1667	104.833	214.833	142.833	-156.167	0.122665	0.280504
Md0922	BC2M33M415.5	95	63	95	70	259	536	186.333	88	53	63	58	136	298	116	153.872	139.465		Md0922	-91.3333	-123.333	-91.3333	-116.333	72.6667	349.667	-28	-63	-53	-58	20	182	0.0588392	0.181063
Md0923	BC2M33M405.8	435	267	984	737	870	837	688.333	213	863	585	355	882	997	649.167	670.256	272.85		Md0923	-253.333	-421.333	295.667	48.6667	181.667	148.667	-436.167	213.833	-64.1667	-294.167	232.833	347.833	0.9888	0.686129
Md0924	BC2M33M383.3	1642	835	2803	3149	2532	1831	2132	780	2715	1745	1274	2401	2765	1946.67	2046.46	768.608		Md0924	-490	-1297	671	1017	400	-301	-1166.67	768.333	-201.667	-672.667	454.333	818.333	0.940737	0.67567
Md0925	BC2M33M356.5	492	6350	13851	13013	12451	3177	8222.33	214	8360	12821	11930	11599	3409	8055.5	8145.33	4956.25		Md0925	-7730.33	-1872.33	5628.67	4790.67	4228.67	-5045.33	-7841.5	304.5	4765.5	3874.5	3543.5	-4646.5	0.806214	0.643628
Md0926	BC2M33M354.2	122	941	3116	2848	2564	567	1693	94	1271	2385	2596	2191	382	1486.5	1597.69	1091.51		Md0926	-1571	-752	1423	1155	871	-1126	-1392.5	-215.5	898.5	1109.5	704.5	-1104.5	0.157372	0.321277
Md0927	BC2M33M342.2	982	266	944	1004	844	869	818.167	924	553	529	803	716	714	706.5	766.628	211.634		Md0927	163.833	-552.167	125.833	185.833	25.8333	50.8333	217.5	-153.5	-177.5	96.5	9.5	7.5	0.283496	0.429605
Md0928	BC2M33M336.1	11045	10725	16308	15794	13875	16996	14123.8	10874	9654	10419	14121	15200	15025	12548.8	13396.9	2521.08		Md0928	-3078.83	-3398.83	2184.17	1670.17	-248.833	2872.17	-1674.83	-2894.83	-2129.83	1572.17	2651.17	2476.17	0.110525	0.264479
Md0929	BC2M33M328.1	9674	3748	7770	9138	8503	7207	7673.33	8084	8019	6689	7342	9121	9198	8075.5	7858.95	1522.35		Md0929	2000.67	-3925.33	96.6667	1464.67	829.667	-466.333	8.5	-56.5	-1386.5	-733.5	1045.5	1122.5	0.462786	0.528557
Md0930	BC2M33M320.9	930	512	1743	1522	1825	2027	1426.5	509	1034	1279	1651	2200	1481	1359	1395.35	529.795		Md0930	-496.5	-914.5	316.5	95.5	398.5	600.5	-850	-325	-80	292	841	122	0.988243	0.686009
Md0931	BC2M33M280.3	1207	612	711	1055	881	651	852.833	1183	1227	880	840	987	1207	1054	945.679	217.416		Md0931	354.167	-240.833	-141.833	202.167	28.1667	-201.833	129	173	-174	-214	-67	153	0.108384	0.26154
Md0932	BC2M33M264.9	108	1409	2269	2647	1164	264	1310.17	113	2395	2935	1093	1427	268	1371.83	1338.63	985.894		Md0932	-1202.17	98.8333	958.833	1336.83	-146.167	-1046.17	-1258.83	1023.17	1563.17	-278.833	55.1667	-1103.83	0.868249	0.658995
Md0933	BC2M33M238.4	902	175	364	986	1734	2439	1100	826	522	504	1093	2022	1802	1128.17	1113	692.189		Md0933	-198	-925	-736	-114	634	1339	-302.167	-606.167	-624.167	-35.1667	893.833	673.833	0.782174	0.637355
Md0934	BC2M33M234.7	921	480	1343	1312	1927	2524	1417.83	696	975	1133	1541	2191	1475	1335.17	1379.68	578.907		Md0934	-496.833	-937.833	-74.8333	-105.833	509.167	1106.17	-639.167	-360.167	-202.167	205.833	855.833	139.833	0.842959	0.652865
Md0935	BC2M33M231.6	4641	2725	6827	5647	8507	8557	6150.67	3096	6468	6794	5740	7514	6289	5983.5	6073.51	1776.77		Md0935	-1509.67	-3425.67	676.333	-503.667	2356.33	2406.33	-2887.5	484.5	810.5	-243.5	1530.5	305.5	0.913873	0.669633
Md0936	BC2M33M227.2	176	46	243	149	572	182	228	79	93	304	1106	1140	162	480.667	344.615	369.588		Md0936	-52	-182	15	-79	344	-46	-401.667	-387.667	-176.667	625.333	659.333	-318.667	0.0900712	0.234845
Md0937	BC2M33M216.0	712	144	1858	1746	1082	4279	1636.83	441	690	901	2674	3676	3415	1966.17	1788.83	1335.32		Md0937	-924.833	-1492.83	221.167	109.167	-554.833	2642.17	-1525.17	-1276.17	-1065.17	707.833	1709.83	1448.83	0.491639	0.541048
Md0938	BC2M33M205.1	66	11	17	155	240	1500	331.5	73	108	84	82	80	433	143.333	244.654	397.159		Md0938	-265.5	-320.5	-314.5	-176.5	-91.5	1168.5	-70.3333	-35.3333	-59.3333	-61.3333	-63.3333	289.667	0.290815	0.434606
Md0939	BC2M33M200.6	8506	1930	4293	3639	3541	7290	4866.5	6061	4257	3152	4415	4150	6153	4698	4788.73	1788.07		Md0939	3639.5	-2936.5	-573.5	-1227.5	-1325.5	2423.5	1363	-441	-1546	-283	-548	1455	0.661317	0.602544
Md0940	BC2M33M181.2	11605	2692	4761	5500	4494	5882	5822.33	8912	7816	4577	4113	4775	6826	6169.83	5982.72	2345.21		Md0940	5782.67	-3130.33	-1061.33	-322.333	-1328.33	59.6667	2742.17	1646.17	-1592.83	-2056.83	-1394.83	656.167	0.389054	0.492958
Md0941	BC2M33M173.9	2738	349	616	720	609	1680	1118.67	1903	566	374	351	916	1235	890.833	1013.51	717.427		Md0941	1619.33	-769.667	-502.667	-398.667	-509.667	561.333	1012.17	-324.833	-516.833	-539.833	25.1667	344.167	0.491065	0.540806
Md0942	BC2M33M166.6	5559	2220	3530	3306	2534	3453	3433.67	4360	4140	3411	2450	2966	3408	3455.83	3443.9	883.577		Md0942	2125.33	-1213.67	96.3333	-127.667	-899.667	19.3333	904.167	684.167	-44.8333	-1005.83	-489.833	-47.8333	0.564113	0.569542
Md0943	BC2M33M141.9	7590	3614	4567	4874	4217	6118	5163.33	6617	8631	4416	3871	3916	5464	5485.83	5312.18	1534.6		Md0943	2426.67	-1549.33	-596.333	-289.333	-946.333	954.667	1131.17	3145.17	-1069.83	-1614.83	-1569.83	-21.8333	0.603114	0.583419
Md0944	BC2M33M132.4	2095	1553	3261	3808	3453	3442	2935.33	2014	2750	3022	3637	3154	3101	2946.33	2940.41	674.986		Md0944	-840.333	-1382.33	325.667	872.667	517.667	506.667	-932.333	-196.333	75.6667	690.667	207.667	154.667	0.920156	0.671059
Md0945	BC2M33M122.4	988	135	151	151	178	452	342.5	849	34	91	113	198	459	290.667	318.577	298.157		Md0945	645.5	-207.5	-191.5	-191.5	-164.5	109.5	558.333	-256.667	-199.667	-177.667	-92.6667	168.333	0.119745	0.276744
Md0946	BC2M33M118.2	1607	707	1032	1017	791	947	1016.83	978	1648	1577	1020	1164	891	1213	1107.37	308.897		Md0946	590.167	-309.833	15.1667	0.166667	-225.833	-69.8333	-235	435	364	-193	-49	-322	0.0488562	0.160848
Md0947	BC2M33M117.1	299	611	1095	1032	914	364	719.167	103	1154	1811	637	465	162	722	720.474	477.325		Md0947	-420.167	-108.167	375.833	312.833	194.833	-355.167	-619	432	1089	-85	-257	-560	0.861754	0.657438
Md0948	BC2M33M95.5	3371	837	1967	1310	1074	2196	1792.5	2921	1847	1958	1583	1160	1339	1801.33	1796.58	724.581		Md0948	1578.5	-955.5	174.5	-482.5	-718.5	403.5	1119.67	45.6667	156.667	-218.333	-641.333	-462.333	0.736381	0.624849
Md0949	BC2M33M92.3	372	291	760	858	745	815	640.167	479	426	573	971	806	696	658.5	648.628	206.698		Md0949	-268.167	-349.167	119.833	217.833	104.833	174.833	-179.5	-232.5	-85.5	312.5	147.5	37.5	0.992606	0.686943
Md0950	BC2M33M90.7	1325	440	887	1569	1898	1324	1240.5	599	801	866	1254	2117	871	1084.67	1168.58	491.828		Md0950	84.5	-800.5	-353.5	328.5	657.5	83.5	-485.667	-283.667	-218.667	169.333	1032.33	-213.667	0.786084	0.638388
Md0951	BC2M33M78.8	217	517	777	1030	660	293	582.333	132	958	1326	1015	858	219	751.333	660.333	374.039		Md0951	-365.333	-65.3333	194.667	447.667	77.6667	-289.333	-619.333	206.667	574.667	263.667	106.667	-532.333	0.0723392	0.20583
Md0952	BC2M33M69.9	906	865	1512	1736	904	1033	1159.33	704	1217	1109	1218	1052	872	1028.67	1099.03	281.708		Md0952	-253.333	-294.333	352.667	576.667	-255.333	-126.333	-324.667	188.333	80.3333	189.333	23.3333	-156.667	0.47654	0.534601
Md0953	BC2M33M67.7	2167	527	699	740	1071	2878	1347	1713	733	613	777	1068	2136	1173.33	1266.85	738.509		Md0953	820	-820	-648	-607	-276	1531	539.667	-440.333	-560.333	-396.333	-105.333	962.667	0.471138	0.532247
Md0954	BC2M33M64.0	4140	1993	3962	2778	3002	4926	3466.83	3629	4760	3350	2790	2531	3671	3455.17	3461.45	855.262		Md0954	673.167	-1473.83	495.167	-688.833	-464.833	1459.17	173.833	1304.83	-105.167	-665.167	-924.167	215.833	0.899676	0.666377
Md0955	BC2M34M609.6	248	1005	1083	1523	973	479	885.167	504	553	208	428	717	727	522.833	717.936	371.025		Md0955	-637.167	119.833	197.833	637.833	87.8333	-406.167	-18.8333	30.1667	-314.833	-94.8333	194.167	204.167	0.0395601	0.140185
Md0956	BC2M34M586.1	468	305	617	566	850	846	608.667	807	190	89	663	809	1304	643.667	624.821	320.977		Md0956	-140.667	-303.667	8.33333	-42.6667	241.333	237.333	163.333	-453.667	-554.667	19.3333	165.333	660.333	0.87159	0.659792
Md0957	BC2M34M567.5	1714	522	1579	1762	2286	2014	1646.17	2315	535	181	1940	2268	3335	1762.33	1699.78	863.496		Md0957	67.8333	-1124.17	-67.1667	115.833	639.833	367.833	552.667	-1227.33	-1581.33	177.667	505.667	1572.67	0.964537	0.680897
Md0958	BC2M34M540.4	334	1604	2089	2707	2158	1242	1689	387	808	373	1212	1544	1123	907.833	1328.46	738.333		Md0958	-1355	-85	400	1018	469	-447	-520.833	-99.8333	-534.833	304.167	636.167	215.167	0.00119025	0.0111415
Md0959	BC2M34M531.9	198	209	360	289	329	286	278.5	201	156	78	227	145	181	164.667	225.962	79.5714		Md0959	-80.5	-69.5	81.5	10.5	50.5	7.5	36.3333	-8.66667	-86.6667	62.3333	-19.6667	16.3333	0.00141058	0.0126603
Md0960	BC2M34M516.9	34	62	184	196	299	95	145	60	30	62	216	159	40	94.5	121.692	84.6989		Md0960	-111	-83	39	51	154	-50	-34.5	-64.5	-32.5	121.5	64.5	-54.5	0.0252047	0.103521
Md0961	BC2M34M482.0	411	255	401	769	348	259	407.167	200	271	152	309	336	177	240.833	330.397	157.379		Md0961	3.83333	-152.167	-6.16667	361.833	-59.1667	-148.167	-40.8333	30.1667	-88.8333	68.1667	95.1667	-63.8333	0.0755086	0.211282
Md0962	BC2M34M466.3	37	126	86	80	190	58	96.1667	98	52	94	85	3120	51	583.333	321.013	841.897		Md0962	-59.1667	29.8333	-10.1667	-16.1667	93.8333	-38.1667	-485.333	-531.333	-489.333	-498.333	2536.67	-532.333	0.331625	0.460674
Md0963	BC2M34M427.4	211	197	371	764	578	585	451	208	177	82	384	417	496	294	378.538	197.962		Md0963	-240	-254	-80	313	127	134	-86	-117	-212	90	123	202	0.00414455	0.028315
Md0964	BC2M34M414.7	233	159	252	402	210	379	272.5	415	132	70	391	342	246	266	269.5	110.827		Md0964	-39.5	-113.5	-20.5	129.5	-62.5	106.5	149	-134	-196	125	76	-20	0.417022	0.507146
Md0965	BC2M34M398.7	626	418	739	1005	1232	412	738.667	696	474	181	966	1102	484	650.5	697.974	309.088		Md0965	-112.667	-320.667	0.333333	266.333	493.333	-326.667	45.5	-176.5	-469.5	315.5	451.5	-166.5	0.299212	0.440214
Md0966	BC2M34M381.3	60	294	533	720	259	298	360.667	154	226	177	211	306	297	228.5	299.667	169.208		Md0966	-300.667	-66.6667	172.333	359.333	-101.667	-62.6667	-74.5	-2.5	-51.5	-17.5	77.5	68.5	0.101937	0.252472
Md0967	BC2M34M366.3	902	709	1025	1729	1545	1260	1195	1036	698	401	1589	1985	1396	1184.17	1190	455.061		Md0967	-293	-486	-170	534	350	65	-148.167	-486.167	-783.167	404.833	800.833	211.833	0.820202	0.647193
Md0968	BC2M34M356.9	47	342	346	652	392	82	310.167	24	119	301	174	541	97	209.333	263.628	194.677		Md0968	-263.167	31.8333	35.8333	341.833	81.8333	-228.167	-185.333	-90.3333	91.6667	-35.3333	331.667	-112.333	0.282818	0.429136
Md0969	BC2M34M348.2	62	54	326	667	371	520	333.333	79	608	207	781	363	251	381.5	355.564	233.992		Md0969	-271.333	-279.333	-7.33333	333.667	37.6667	186.667	-302.5	226.5	-174.5	399.5	-18.5	-130.5	0.697484	0.613594
Md0970	BC2M34M337.1	158	845	348	652	373	601	496.167	162	217	185	168	533	387	275.333	394.244	219.997		Md0970	-338.167	348.833	-148.167	155.833	-123.167	104.833	-113.333	-58.3333	-90.3333	-107.333	257.667	111.667	0.0517273	0.166851
Md0971	BC2M34M299.7	1087	3826	5073	4373	3181	637	3029.5	998	1914	2091	2618	2837	741	1866.5	2492.73	1416.74		Md0971	-1942.5	796.5	2043.5	1343.5	151.5	-2392.5	-868.5	47.5	224.5	751.5	970.5	-1125.5	0.0138312	0.0680552
Md0972	BC2M34M289.8	313	521	1264	914	398	456	644.333	692	470	407	1132	1231	758	781.667	707.718	330.344		Md0972	-331.333	-123.333	619.667	269.667	-246.333	-188.333	-89.6667	-311.667	-374.667	350.333	449.333	-23.6667	0.747624	0.627991
Md0973	BC2M34M275.4	386	436	693	839	666	992	668.667	530	281	366	598	966	759	583.333	629.282	225.593		Md0973	-282.667	-232.667	24.3333	170.333	-2.66667	323.333	-53.3333	-302.333	-217.333	14.6667	382.667	175.667	0.238008	0.395895
Md0974	BC2M34M258.0	1700	1479	1271	1301	662	290	1117.17	2411	968	806	722	968	1208	1180.5	1146.4	531.357		Md0974	582.833	361.833	153.833	183.833	-455.167	-827.167	1230.5	-212.5	-374.5	-458.5	-212.5	27.5	0.821762	0.647586
Md0975	BC2M34M241.9	1948	927	1052	1215	879	1586	1267.83	1269	609	523	1002	961	1378	957	1124.37	385.014		Md0975	680.167	-340.833	-215.833	-52.8333	-388.833	318.167	312	-348	-434	45	4	421	0.0162968	0.0764373
Md0976	BC2M34M230.8	10008	11913	10890	10870	7722	12269	10612	14143	7990	9270	12966	10974	14329	11612	11073.5	2064.83		Md0976	-604	1301	278	258	-2890	1657	2531	-3622	-2342	1354	-638	2717	0.782556	0.637456
Md0977	BC2M34M217.1	271	282	981	483	156	400	428.833	465	126	97	1209	1265	572	622.333	518.141	393.419		Md0977	-157.833	-146.833	552.167	54.1667	-272.833	-28.8333	-157.333	-496.333	-525.333	586.667	642.667	-50.3333	0.577063	0.574252
Md0978	BC2M34M210.7	2323	943	37	105	52	25	580.833	1809	511	88	60	93	144	450.833	520.833	746.465		Md0978	1742.17	362.167	-543.833	-475.833	-528.833	-555.833	1358.17	60.1667	-362.833	-390.833	-357.833	-306.833	0.588063	0.578172
Md0979	BC2M34M204.3	1556	3973	4543	3844	2340	3571	3304.5	2357	2144	2338	4717	3422	5688	3444.33	3369.04	1195.3		Md0979	-1748.5	668.5	1238.5	539.5	-964.5	266.5	-1087.33	-1300.33	-1106.33	1272.67	-22.3333	2243.67	0.992908	0.687008
Md0980	BC2M34M175.8	11228	4288	1144	875	503	2829	3477.83	12688	4259	983	1021	1166	1869	3664.33	3563.91	3955.46		Md0980	7750.17	810.167	-2333.83	-2602.83	-2974.83	-648.833	9023.67	594.667	-2681.33	-2643.33	-2498.33	-1795.33	0.79558	0.640877
Md0981	BC2M34M160.4	2102	154	65	46	40	112	419.833	1513	246	57	86	98	109	351.5	388.295	649.399		Md0981	1682.17	-265.833	-354.833	-373.833	-379.833	-307.833	1161.5	-105.5	-294.5	-265.5	-253.5	-242.5	0.0572978	0.178058
Md0982	BC2M34M145.6	3276	4007	3717	4994	3240	4398	3938.67	3103	3002	3833	4059	5040	4170	3867.83	3905.97	655.723		Md0982	-662.667	68.3333	-221.667	1055.33	-698.667	459.333	-764.833	-865.833	-34.8333	191.167	1172.17	302.167	0.921089	0.67127
Md0983	BC2M34M144.8	3530	9205	9236	9488	5621	3967	6841.17	3770	6518	8128	8381	9290	3721	6634.67	6745.86	2384.32		Md0983	-3311.17	2363.83	2394.83	2646.83	-1220.17	-2874.17	-2864.67	-116.667	1493.33	1746.33	2655.33	-2913.67	0.78155	0.637189
Md0984	BC2M34M132.3	285	2246	2080	1922	956	317	1301	272	1443	1784	1483	1513	276	1128.5	1221.38	728.219		Md0984	-1016	945	779	621	-345	-984	-856.5	314.5	655.5	354.5	384.5	-852.5	0.367327	0.481279
Md0985	BC2M34M124.0	473	1049	1242	1308	471	662	867.5	507	636	1245	1227	1099	1044	959.667	910.038	321.303		Md0985	-394.5	181.5	374.5	440.5	-396.5	-205.5	-452.667	-323.667	285.333	267.333	139.333	84.3333	0.568773	0.571249
Md0986	BC2M34M113.9	34	68	323	485	393	182	247.5	42	50	195	721	703	55	294.333	269.115	243.589		Md0986	-213.5	-179.5	75.5	237.5	145.5	-65.5	-252.333	-244.333	-99.3333	426.667	408.667	-239.333	0.553385	0.565558
Md0987	BC2M34M112.5	123	63	239	1054	821	928	538	66	78	183	661	1152	724	477.333	510	404.417		Md0987	-415	-475	-299	516	283	390	-411.333	-399.333	-294.333	183.667	674.667	246.667	0.610207	0.585846
Md0988	BC2M34M103.0	944	546	831	527	499	1087	739	982	715	695	865	828	1347	905.333	815.769	239.755		Md0988	205	-193	92	-212	-240	348	76.6667	-190.333	-210.333	-40.3333	-77.3333	441.667	0.028059	0.111384
Md0989	BC2M34M99.8	3470	1903	2720	4050	3779	4540	3410.33	5330	1866	2602	3588	5653	4529	3928	3649.26	1185.58		Md0989	59.6667	-1507.33	-690.333	639.667	368.667	1129.67	1402	-2062	-1326	-340	1725	601	0.547354	0.563285
Md0990	BC2M34M94.8	757	372	539	750	955	1033	734.333	1347	317	479	797	1368	910	869.667	796.795	330.204		Md0990	22.6667	-362.333	-195.333	15.6667	220.667	298.667	477.333	-552.667	-390.667	-72.6667	498.333	40.3333	0.644042	0.59705
Md0991	BC2M34M83.1	405	1047	1403	1295	823	802	962.5	482	855	1247	883	1127	825	903.167	935.115	293.496		Md0991	-557.5	84.5	440.5	332.5	-139.5	-160.5	-421.167	-48.1667	343.833	-20.1667	223.833	-78.1667	0.469256	0.531421
Md0992	BC2M34M74.9	237	636	466	471	316	551	446.167	324	350	315	697	643	438	461.167	453.09	144.687		Md0992	-209.167	189.833	19.8333	24.8333	-130.167	104.833	-137.167	-111.167	-146.167	235.833	181.833	-23.1667	0.99592	0.687651
Md0993	BC2M34M71.4	1402	1367	1545	1609	1066	1599	1431.33	1860	1214	1340	1680	1703	1870	1611.17	1514.33	239.601		Md0993	-29.3333	-64.3333	113.667	177.667	-365.333	167.667	248.833	-397.167	-271.167	68.8333	91.8333	258.833	0.419092	0.508161
Md0994	BC2M34M67.0	985	1910	1954	1477	1319	1936	1596.83	1636	1413	2035	1739	1683	2128	1772.33	1677.83	323.827		Md0994	-611.833	313.167	357.167	-119.833	-277.833	339.167	-136.333	-359.333	262.667	-33.3333	-89.3333	355.667	0.595715	0.580856
Md0995	BC2M34M65.5	900	807	870	1062	887	1350	979.333	794	864	987	1109	1254	1335	1057.17	1015.26	193.732		Md0995	-79.3333	-172.333	-109.333	82.6667	-92.3333	370.667	-263.167	-193.167	-70.1667	51.8333	196.833	277.833	0.0847451	0.226494
Md0996	BC2M34M63.5	2481	2446	2373	2129	1748	3893	2511.67	2900	2509	2421	1928	2272	3689	2619.83	2561.59	617.322		Md0996	-30.6667	-65.6667	-138.667	-382.667	-763.667	1381.33	280.167	-110.833	-198.833	-691.833	-347.833	1069.17	0.728894	0.62273
Md0997	BC2M41M526.0	57	1255	6269	6547	5075	188	3231.83	50	787	3774	6570	5392	222	2799.17	3032.14	2702		Md0997	-3174.83	-1976.83	3037.17	3315.17	1843.17	-3043.83	-2749.17	-2012.17	974.833	3770.83	2592.83	-2577.17	0.310135	0.447313
Md0998	BC2M41M439.4	4726	756	1240	1086	874	1422	1684	7912	790	765	900	1157	3059	2430.5	2028.54	2102.9		Md0998	3042	-928	-444	-598	-810	-262	5481.5	-1640.5	-1665.5	-1530.5	-1273.5	628.5	0.480475	0.5363
Md0999	BC2M41M430.0	354	704	649	981	1046	321	675.833	623	535	438	929	658	759	657	667.141	225.589		Md0999	-321.833	28.1667	-26.8333	305.167	370.167	-354.833	-34	-122	-219	272	1	102	0.583814	0.576667
Md1000	BC2M41M415.0	11990	11085	16732	18978	10424	11806	13502.5	17407	11768	13343	10875	14237	13527	13526.2	13513.4	2686.69		Md1000	-1512.5	-2417.5	3229.5	5475.5	-3078.5	-1696.5	3880.83	-1758.17	-183.167	-2651.17	710.833	0.833333	0.618068	0.588504
Md1001	BC2M41M404.3	3161	2621	4206	3337	3734	4273	3555.33	4458	2551	2498	3133	4268	4098	3501	3530.26	704.775		Md1001	-394.333	-934.333	650.667	-218.333	178.667	717.667	957	-950	-1003	-368	767	597	0.381603	0.489021
Md1002	BC2M41M384.4	1451	986	1668	1551	1359	1234	1374.83	1567	970	989	993	1565	1287	1228.5	1307.29	253.988		Md1002	76.1667	-388.833	293.167	176.167	-15.8333	-140.833	338.5	-258.5	-239.5	-235.5	336.5	58.5	0.258967	0.412025
Md1003	BC2M41M360.8	1951	385	924	393	337	1821	968.5	1516	448	352	817	829	1586	924.667	948.269	586.917		Md1003	982.5	-583.5	-44.5	-575.5	-631.5	852.5	591.333	-476.667	-572.667	-107.667	-95.6667	661.333	0.863632	0.657889
Md1004	BC2M41M243.4	91	79	50	164	1248	1650	547	88	165	122	48	259	1248	321.667	443	558.915		Md1004	-456	-468	-497	-383	701	1103	-233.667	-156.667	-199.667	-273.667	-62.6667	926.333	0.177824	0.342474
Md1005	BC2M41M233.7	895	1503	2442	1970	1468	886	1527.33	1238	1278	1737	1587	3029	2546	1902.5	1700.49	641.882		Md1005	-632.333	-24.3333	914.667	442.667	-59.3333	-641.333	-664.5	-624.5	-165.5	-315.5	1126.5	643.5	0.452425	0.523889
Md1006	BC2M41M215.7	539	65	398	650	1127	1246	670.833	1183	200	530	526	655	712	634.333	653.987	356.05		Md1006	-131.833	-605.833	-272.833	-20.8333	456.167	575.167	548.667	-434.333	-104.333	-108.333	20.6667	77.6667	0.22802	0.387808
Md1007	BC2M41M213.0	5253	4149	7013	5885	6987	9641	6488	2431	3955	5430	3428	6483	4324	4341.83	5497.46	1895.43		Md1007	-1235	-2339	525	-603	499	3153	-1910.83	-386.833	1088.17	-913.833	2141.17	-17.8333	0.0286188	0.112888
Md1008	BC2M41M212.1	3539	2765	4578	4096	4754	6355	4347.83	1456	2777	3805	2299	4054	2791	2863.67	3662.83	1264.99		Md1008	-808.833	-1582.83	230.167	-251.833	406.167	2007.17	-1407.67	-86.6667	941.333	-564.667	1190.33	-72.6667	0.0279951	0.111212
Md1009	BC2M41M188.9	285	6477	6569	3855	1446	256	3148	121	3808	4522	1131	1613	231	1904.33	2574	2325.21		Md1009	-2863	3329	3421	707	-1702	-2892	-1783.33	1903.67	2617.67	-773.333	-291.333	-1673.33	0.0219008	0.0939721
Md1010	BC2M41M188.0	192	4155	4405	2555	1085	335	2121.17	110	2634	3085	744	1069	244	1314.33	1748.78	1513.49		Md1010	-1929.17	2033.83	2283.83	433.833	-1036.17	-1786.17	-1204.33	1319.67	1770.67	-570.333	-245.333	-1070.33	0.0111731	0.0584276
Md1011	BC2M41M186.3	282	507	664	798	4242	14465	3493	223	386	404	299	1269	9143	1954	2782.69	4338.19		Md1011	-3211	-2986	-2829	-2695	749	10972	-1731	-1568	-1550	-1655	-685	7189	0.070987	0.203464
Md1012	BC2M41M185.2	245	389	639	671	3091	8540	2262.5	276	274	341	248	888	4966	1165.5	1756.19	2489.29		Md1012	-2017.5	-1873.5	-1623.5	-1591.5	828.5	6277.5	-889.5	-891.5	-824.5	-917.5	-277.5	3800.5	0.0506795	0.164679
Md1013	BC2M41M184.6	747	586	1357	978	1649	3471	1464.67	570	719	728	677	1100	2528	1053.67	1274.97	861.699		Md1013	-717.667	-878.667	-107.667	-486.667	184.333	2006.33	-483.667	-334.667	-325.667	-376.667	46.3333	1474.33	0.0108986	0.0573927
Md1014	BC2M41M183.5	493	359	836	565	924	1493	778.333	260	489	460	458	632	1194	582.167	687.795	351.428		Md1014	-285.333	-419.333	57.6667	-213.333	145.667	714.667	-322.167	-93.1667	-122.167	-124.167	49.8333	611.833	0.0383275	0.137288
Md1015	BC2M41M174.8	3606	1626	1899	1327	1267	1090	1802.5	3309	899	1233	1335	1499	1570	1640.83	1727.88	817.319		Md1015	1803.5	-176.5	96.5	-475.5	-535.5	-712.5	1668.17	-741.833	-407.833	-305.833	-141.833	-70.8333	0.577181	0.574295
Md1016	BC2M41M173.7	2913	1492	1719	1014	1103	1212	1575.5	2636	768	1144	1189	1237	1403	1396.17	1492.73	622.81		Md1016	1337.5	-83.5	143.5	-561.5	-472.5	-363.5	1239.83	-628.167	-252.167	-207.167	-159.167	6.83333	0.427787	0.512373
Md1017	BC2M41M170.2	5287	13132	17262	16286	10582	11438	12331.2	4550	15469	14540	8731	8188	6350	9638	11088.2	4234.38		Md1017	-7044.17	800.833	4930.83	3954.83	-1749.17	-893.167	-5088	5831	4902	-907	-1450	-3288	0.060504	0.184264
Md1018	BC2M41M169.1	3925	9899	11661	11147	7381	8542	8759.17	3681	10773	10749	5657	5797	5376	7005.5	7949.78	2826.47		Md1018	-4834.17	1139.83	2901.83	2387.83	-1378.17	-217.167	-3324.5	3767.5	3743.5	-1348.5	-1208.5	-1629.5	0.0560027	0.175502
Md1019	BC2M41M168.4	1824	4024	4792	4730	3147	3620	3689.5	1563	4695	4121	2272	2224	1942	2802.83	3280.27	1188.21		Md1019	-1865.5	334.5	1102.5	1040.5	-542.5	-69.5	-1239.83	1892.17	1318.17	-530.833	-578.833	-860.833	0.0534856	0.170449
Md1020	BC2M41M165.2	357	381	724	1416	2046	1915	1139.83	225	472	528	690	1950	1109	829	996.372	652.51		Md1020	-782.833	-758.833	-415.833	276.167	906.167	775.167	-604	-357	-301	-139	1121	280	0.0511965	0.165754
Md1021	BC2M41M164.2	195	197	435	766	1298	1572	743.833	144	235	334	409	1132	688	490.333	626.833	462.214		Md1021	-548.833	-546.833	-308.833	22.1667	554.167	828.167	-346.333	-255.333	-156.333	-81.3333	641.667	197.667	0.0671758	0.196666
Md1022	BC2M41M157.5	826	195	222	132	176	120	278.5	441	307	132	106	134	124	207.333	245.654	199.201		Md1022	547.5	-83.5	-56.5	-146.5	-102.5	-158.5	233.667	99.6667	-75.3333	-101.333	-73.3333	-83.3333	0.803303	0.642878
Md1023	BC2M41M156.6	519	173	165	122	123	98	200	253	251	106	116	83	66	145.833	175	119.357		Md1023	319	-27	-35	-78	-77	-102	107.167	105.167	-39.8333	-29.8333	-62.8333	-79.8333	0.623088	0.590183
Md1024	BC2M41M139.5	219	549	681	608	403	409	478.167	272	493	513	391	316	198	363.833	425.397	147.407		Md1024	-259.167	70.8333	202.833	129.833	-75.1667	-69.1667	-91.8333	129.167	149.167	27.1667	-47.8333	-165.833	5.9714e-06	0.000199941
Md1025	BC2M41M137.1	444	635	822	757	492	475	604.167	350	822	677	449	471	364	522.167	566.321	164.546		Md1025	-160.167	30.8333	217.833	152.833	-112.167	-129.167	-172.167	299.833	154.833	-73.1667	-51.1667	-158.167	0.327069	0.457905
Md1026	BC2M41M131.9	62	61	501	369	468	215	279.333	140	39	183	378	413	209	227	255.179	158.963		Md1026	-217.333	-218.333	221.667	89.6667	188.667	-64.3333	-87	-188	-44	151	186	-18	0.197489	0.361255
Md1027	BC2M41M131.0	64	118	434	323	473	241	275.5	100	33	179	357	372	165	201	241.115	143.999		Md1027	-211.5	-157.5	158.5	47.5	197.5	-34.5	-101	-168	-22	156	171	-36	0.0366161	0.133196
Md1028	BC2M41M111.2	169	5237	6465	3184	1913	415	2897.17	100	2998	4322	2895	1785	940	2173.33	2563.09	1965.12		Md1028	-2728.17	2339.83	3567.83	286.833	-984.167	-2482.17	-2073.33	824.667	2148.67	721.667	-388.333	-1233.33	0.128587	0.287957
Md1029	BC2M41M110.2	196	3648	4384	2421	1375	416	2073.33	125	2032	2917	2032	1184	677	1494.5	1806.18	1323.58		Md1029	-1877.33	1574.67	2310.67	347.667	-698.333	-1657.33	-1369.5	537.5	1422.5	537.5	-310.5	-817.5	0.0642862	0.191376
Md1030	BC2M41M109.2	95	1131	1259	780	531	207	667.167	74	554	812	561	371	238	435	560.013	371.41		Md1030	-572.167	463.833	591.833	112.833	-136.167	-460.167	-361	119	377	126	-64	-197	0.0106356	0.0563934
Md1031	BC2M41M102.7	927	434	746	297	525	898	637.833	890	428	302	539	439	603	533.5	589.679	218.751		Md1031	289.167	-203.833	108.167	-340.833	-112.833	260.167	356.5	-105.5	-231.5	5.5	-94.5	69.5	0.320115	0.453614
Md1032	BC2M41M101.7	825	739	893	641	524	822	740.667	765	501	432	588	552	583	570.167	661.974	144.447		Md1032	84.3333	-1.66667	152.333	-99.6667	-216.667	81.3333	194.833	-69.1667	-138.167	17.8333	-18.1667	12.8333	0.023413	0.0984067
Md1033	BC2M41M99.8	2526	1203	1793	827	876	2155	1563.33	1918	1260	831	1066	1060	1407	1257	1421.95	539.55		Md1033	962.667	-360.333	229.667	-736.333	-687.333	591.667	661	3	-426	-191	-197	150	0.330207	0.459815
Md1034	BC2M41M98.8	1853	801	1332	641	688	1573	1148	1549	945	571	747	779	1033	937.333	1050.77	410.568		Md1034	705	-347	184	-507	-460	425	611.667	7.66667	-366.333	-190.333	-158.333	95.6667	0.313798	0.449645
Md1035	BC2M41M91.6	1834	2230	1276	2591	2612	3839	2397	1577	758	1048	903	2013	2512	1468.5	1968.46	863.548		Md1035	-563	-167	-1121	194	215	1442	108.5	-710.5	-420.5	-565.5	544.5	1043.5	0.000128189	0.00206081
Md1036	BC2M41M90.5	1289	1512	832	1900	1900	2825	1709.67	1036	647	703	606	1381	1712	1014.17	1388.67	638.083		Md1036	-420.667	-197.667	-877.667	190.333	190.333	1115.33	21.8333	-367.167	-311.167	-408.167	366.833	697.833	0.000176796	0.00263084
Md1037	BC2M41M85.3	916	980	2332	2778	4440	3520	2494.33	911	809	1300	2403	4429	2857	2118.17	2320.72	1290.78		Md1037	-1578.33	-1514.33	-162.333	283.667	1945.67	1025.67	-1207.17	-1309.17	-818.167	284.833	2310.83	738.833	0.0131808	0.0657611
Md1038	BC2M41M84.3	606	654	1675	2015	3250	2476	1779.33	617	576	976	1744	3181	2161	1542.5	1670.03	946.852		Md1038	-1173.33	-1125.33	-104.333	235.667	1470.67	696.667	-925.5	-966.5	-566.5	201.5	1638.5	618.5	0.0123372	0.0627282
Md1039	BC2M41M67.8	1341	1174	982	990	1031	860	1063	1159	619	932	524	892	905	838.5	959.385	218.403		Md1039	278	111	-81	-73	-32	-203	320.5	-219.5	93.5	-314.5	53.5	66.5	0.0479549	0.158929
Md1040	BC2M41M65.9	6124	2746	2975	3891	2749	2303	3464.67	5196	4203	3492	2921	2593	2663	3511.33	3486.21	1122.02		Md1040	2659.33	-718.667	-489.667	426.333	-715.667	-1161.67	1684.67	691.667	-19.3333	-590.333	-918.333	-848.333	0.545411	0.562548
Md1041	BC2M42M461.9	2042	845	449	247	336	794	785.5	4344	313	390	383	605	1434	1244.83	997.5	1127.72		Md1041	1256.5	59.5	-336.5	-538.5	-449.5	8.5	3099.17	-931.833	-854.833	-861.833	-639.833	189.167	0.638193	0.595156
Md1042	BC2M42M433.9	345	424	313	340	857	1735	669	393	324	305	300	882	1466	611.667	642.538	474.957		Md1042	-324	-245	-356	-329	188	1066	-218.667	-287.667	-306.667	-311.667	270.333	854.333	0.131052	0.290994
Md1043	BC2M42M424.0	114	474	264	95	136	99	197	73	295	316	88	157	102	171.833	185.385	119.628		Md1043	-83	277	67	-102	-61	-98	-98.8333	123.167	144.167	-83.8333	-14.8333	-69.8333	0.587094	0.577829
Md1044	BC2M42M398.8	1894	332	453	216	445	756	682.667	1884	290	363	305	358	809	668.167	675.974	569.04		Md1044	1211.33	-350.667	-229.667	-466.667	-237.667	73.3333	1215.83	-378.167	-305.167	-363.167	-310.167	140.833	0.674988	0.606791
Md1045	BC2M42M321.8	1389	98	148	157	829	973	599	1386	161	139	203	447	837	528.833	566.615	475.428		Md1045	790	-501	-451	-442	230	374	857.167	-367.833	-389.833	-325.833	-81.8333	308.167	0.31004	0.447252
Md1046	BC2M42M307.7	623	56	67	59	113	405	220.5	601	61	41	120	120	313	209.333	215.346	207.195		Md1046	402.5	-164.5	-153.5	-161.5	-107.5	184.5	391.667	-148.333	-168.333	-89.3333	-89.3333	103.667	0.71917	0.619945
Md1047	BC2M42M300.9	665	143	63	41	93	232	206.167	740	76	45	78	70	148	192.833	200.013	231.215		Md1047	458.833	-63.1667	-143.167	-165.167	-113.167	25.8333	547.167	-116.833	-147.833	-114.833	-122.833	-44.8333	0.143071	0.305287
Md1048	BC2M42M297.2	316	38	50	35	45	158	107	373	48	37	65	51	148	120.333	113.154	111.26		Md1048	209	-69	-57	-72	-62	51	252.667	-72.3333	-83.3333	-55.3333	-69.3333	27.6667	0.552475	0.565217
Md1049	BC2M42M262.9	202	70	54	91	281	583	213.5	191	51	56	89	209	345	156.833	187.346	152.178		Md1049	-11.5	-143.5	-159.5	-122.5	67.5	369.5	34.1667	-105.833	-100.833	-67.8333	52.1667	188.167	0.143922	0.306268
Md1050	BC2M42M260.2	526	726	1219	1099	2157	401	1021.33	514	349	930	1245	1380	470	814.667	925.949	511.074		Md1050	-495.333	-295.333	197.667	77.6667	1135.67	-620.333	-300.667	-465.667	115.333	430.333	565.333	-344.667	0.139983	0.301693
Md1051	BC2M42M235.5	348	132	354	165	283	601	313.833	348	171	239	188	230	503	279.833	298.141	136.633		Md1051	34.1667	-181.833	40.1667	-148.833	-30.8333	287.167	68.1667	-108.833	-40.8333	-91.8333	-49.8333	223.167	0.18979	0.354074
Md1052	BC2M42M201.3	395	102	78	56	95	137	143.833	465	55	77	75	50	174	149.333	146.372	132.032		Md1052	251.167	-41.8333	-65.8333	-87.8333	-48.8333	-6.83333	315.667	-94.3333	-72.3333	-74.3333	-99.3333	24.6667	0.660896	0.602412
Md1053	BC2M42M200.3	326	91	69	47	72	116	120.167	384	46	67	72	50	146	127.5	123.551	107.713		Md1053	205.833	-29.1667	-51.1667	-73.1667	-48.1667	-4.16667	256.5	-81.5	-60.5	-55.5	-77.5	18.5	0.84303	0.652883
Md1054	BC2M42M186.2	658	59	89	73	143	280	217	584	62	77	52	76	189	173.333	196.846	201.439		Md1054	441	-158	-128	-144	-74	63	410.667	-111.333	-96.3333	-121.333	-97.3333	15.6667	0.0340627	0.126935
Md1055	BC2M42M185.2	460	47	72	51	88	181	149.833	418	59	63	47	58	129	129	140.218	139.446		Md1055	310.167	-102.833	-77.8333	-98.8333	-61.8333	31.1667	289	-70	-66	-82	-71	0	0.135023	0.295808
Md1056	BC2M42M131.4	617	199	211	114	194	265	266.667	434	93	156	154	197	299	222.167	246.128	142.161		Md1056	350.333	-67.6667	-55.6667	-152.667	-72.6667	-1.66667	211.833	-129.167	-66.1667	-68.1667	-25.1667	76.8333	0.547673	0.563406
Md1057	BC2M42M130.5	467	176	163	82	146	199	205.5	342	75	104	106	148	226	166.833	187.654	110.055		Md1057	261.5	-29.5	-42.5	-123.5	-59.5	-6.5	175.167	-91.8333	-62.8333	-60.8333	-18.8333	59.1667	0.395774	0.49645
Md1058	BC2M42M99.1	3264	9690	13634	8257	13045	6404	9049	1522	5596	11497	11065	7909	4044	6938.83	8075.08	3776.52		Md1058	-5785	641	4585	-792	3996	-2645	-5416.83	-1342.83	4558.17	4126.17	970.167	-2894.83	0.109875	0.26359
Md1059	BC2M42M98.2	2336	7124	9868	5785	9039	4487	6439.83	1193	3572	7663	7423	5216	2834	4650.17	5613.83	2644.28		Md1059	-4103.83	684.167	3428.17	-654.833	2599.17	-1952.83	-3457.17	-1078.17	3012.83	2772.83	565.833	-1816.17	0.0495461	0.162305
Md1060	BC2M42M97.1	2503	2549	3488	1983	3460	1871	2642.33	1822	1452	2488	2659	1588	1431	1906.67	2302.79	685.304		Md1060	-139.333	-93.3333	845.667	-659.333	817.667	-771.333	-84.6667	-454.667	581.333	752.333	-318.667	-475.667	0.0772603	0.214243
Md1061	BC2M42M68.0	1942	1687	1442	573	769	787	1200	1360	1272	2706	489	286	1067	1196.67	1198.46	661.636		Md1061	742	487	242	-627	-431	-413	163.333	75.3333	1509.33	-707.667	-910.667	-129.667	0.723942	0.621316
Md1062	BC2M43M602.6	188	612	176	258	269	174	279.5	134	317	167	186	343	130	212.833	248.731	128.903		Md1062	-91.5	332.5	-103.5	-21.5	-10.5	-105.5	-78.8333	104.167	-45.8333	-26.8333	130.167	-82.8333	0.260861	0.41343
Md1063	BC2M43M564.1	512	175	192	68	280	122	224.833	273	135	191	375	187	134	215.833	220.679	118.245		Md1063	287.167	-49.8333	-32.8333	-156.833	55.1667	-102.833	57.1667	-80.8333	-24.8333	159.167	-28.8333	-81.8333	0.596724	0.581207
Md1064	BC2M43M509.6	492	179	166	200	405	530	328.667	218	254	189	301	342	289	265.5	299.513	118.058		Md1064	163.333	-149.667	-162.667	-128.667	76.3333	201.333	-47.5	-11.5	-76.5	35.5	76.5	23.5	0.733693	0.624091
Md1065	BC2M43M494.4	564	540	338	239	717	471	478.167	312	473	288	619	615	484	465.167	472.167	143.485		Md1065	85.8333	61.8333	-140.167	-239.167	238.833	-7.16667	-153.167	7.83333	-177.167	153.833	149.833	18.8333	0.69347	0.612397
Md1066	BC2M43M474.4	107	80	51	87	416	873	269	55	90	59	57	143	368	128.667	204.231	235.772		Md1066	-162	-189	-218	-182	147	604	-73.6667	-38.6667	-69.6667	-71.6667	14.3333	239.333	0.119332	0.276208
Md1067	BC2M43M465.3	475	514	483	449	1021	412	559	338	494	483	821	797	400	555.5	557.385	198.198		Md1067	-84	-45	-76	-110	462	-147	-217.5	-61.5	-72.5	265.5	241.5	-155.5	0.810093	0.644623
Md1068	BC2M43M443.2	2773	561	422	594	871	141	893.667	1894	735	593	220	363	188	665.5	788.359	748.739		Md1068	1879.33	-332.667	-471.667	-299.667	-22.6667	-752.667	1228.5	69.5	-72.5	-445.5	-302.5	-477.5	0.494549	0.542269
Md1069	BC2M43M415.5	14184	10895	7744	12254	13759	12438	11879	12815	18007	13116	13288	16605	11090	14153.5	12928.8	2548.57		Md1069	2305	-984	-4135	375	1880	559	-1338.5	3853.5	-1037.5	-865.5	2451.5	-3063.5	0.0460584	0.154835
Md1070	BC2M43M396.7	637	323	269	156	514	187	347.667	307	340	351	688	593	322	433.5	387.282	168.009		Md1070	289.333	-24.6667	-78.6667	-191.667	166.333	-160.667	-126.5	-93.5	-82.5	254.5	159.5	-111.5	0.0681556	0.198433
Md1071	BC2M43M369.6	100	123	205	886	2436	769	753.167	133	165	354	825	2230	770	746.167	749.936	766.5		Md1071	-653.167	-630.167	-548.167	132.833	1682.83	15.8333	-613.167	-581.167	-392.167	78.8333	1483.83	23.8333	0.798429	0.641617
Md1072	BC2M43M346.2	924	1123	914	1737	2526	1846	1511.67	878	1875	1320	1923	2187	1444	1604.5	1554.51	518.114		Md1072	-587.667	-388.667	-597.667	225.333	1014.33	334.333	-726.5	270.5	-284.5	318.5	582.5	-160.5	0.583711	0.57663
Md1073	BC2M43M342.8	828	573	410	611	840	888	691.667	674	569	646	944	976	626	739.167	713.59	168.099		Md1073	136.333	-118.667	-281.667	-80.6667	148.333	196.333	-65.1667	-170.167	-93.1667	204.833	236.833	-113.167	0.397312	0.497242
Md1074	BC2M43M313.0	1338	1191	728	932	1220	2983	1398.67	1246	1032	1221	1055	1083	1950	1264.5	1336.74	571.373		Md1074	-60.6667	-207.667	-670.667	-466.667	-178.667	1584.33	-18.5	-232.5	-43.5	-209.5	-181.5	685.5	0.571111	0.5721
Md1075	BC2M43M265.6	501	313	246	373	603	258	382.333	314	415	375	493	445	283	387.5	384.718	105.464		Md1075	118.667	-69.3333	-136.333	-9.33333	220.667	-124.333	-73.5	27.5	-12.5	105.5	57.5	-104.5	0.416254	0.506768
Md1076	BC2M43M255.7	1027	337	320	677	1450	811	770.333	766	570	540	820	1131	626	742.167	757.333	312.671		Md1076	256.667	-433.333	-450.333	-93.3333	679.667	40.6667	23.8333	-172.167	-202.167	77.8333	388.833	-116.167	0.871163	0.65969
Md1077	BC2M43M250.2	138	109	65	134	126	635	201.167	132	92	79	157	130	362	158.667	181.551	155.163		Md1077	-63.1667	-92.1667	-136.167	-67.1667	-75.1667	433.833	-26.6667	-66.6667	-79.6667	-1.66667	-28.6667	203.333	0.375515	0.485751
Md1078	BC2M43M240.0	481	1519	1074	1459	2445	1613	1431.83	397	1002	1173	1886	1950	1489	1316.17	1378.45	567.407		Md1078	-950.833	87.1667	-357.833	27.1667	1013.17	181.167	-919.167	-314.167	-143.167	569.833	633.833	172.833	0.497048	0.543311
Md1079	BC2M43M231.4	88	222	319	339	487	135	265	75	366	344	452	288	72	266.167	265.538	139.355		Md1079	-177	-43	54	74	222	-130	-191.167	99.8333	77.8333	185.833	21.8333	-194.167	0.948805	0.677454
Md1080	BC2M43M225.9	860	203	153	192	655	685	458	536	295	192	361	224	493	350.167	408.231	226.816		Md1080	402	-255	-305	-266	197	227	185.833	-55.1667	-158.167	10.8333	-126.167	142.833	0.555633	0.566399
Md1081	BC2M43M225.0	782	153	127	128	509	335	339	560	367	179	459	221	493	379.833	357.846	198.3		Md1081	443	-186	-212	-211	170	-4	180.167	-12.8333	-200.833	79.1667	-158.833	113.167	0.375718	0.485862
Md1082	BC2M43M191.5	25	36	80	257	503	61	160.333	38	64	54	114	420	79	128.167	145.487	154.309		Md1082	-135.333	-124.333	-80.3333	96.6667	342.667	-99.3333	-90.1667	-64.1667	-74.1667	-14.1667	291.833	-49.1667	0.199611	0.363198
Md1083	BC2M43M190.5	37	77	56	241	452	62	154.167	48	43	62	113	375	83	120.667	138.705	134.97		Md1083	-117.167	-77.1667	-98.1667	86.8333	297.833	-92.1667	-72.6667	-77.6667	-58.6667	-7.66667	254.333	-37.6667	0.121035	0.278413
Md1084	BC2M43M177.8	1365	688	991	1265	1727	667	1117.17	719	2080	1214	1395	1441	826	1279.17	1191.94	422.99		Md1084	247.833	-429.167	-126.167	147.833	609.833	-450.167	-560.167	800.833	-65.1667	115.833	161.833	-453.167	0.250766	0.405843
Md1085	BC2M43M176.8	1023	542	711	922	1167	469	805.667	535	1344	805	921	967	604	862.667	831.974	260.963		Md1085	217.333	-263.667	-94.6667	116.333	361.333	-336.667	-327.667	481.333	-57.6667	58.3333	104.333	-258.667	0.326513	0.457565
Md1086	BC2M43M175.9	439	268	315	451	522	243	373	254	620	419	479	463	268	417.167	393.385	117.677		Md1086	66	-105	-58	78	149	-130	-163.167	202.833	1.83333	61.8333	45.8333	-149.167	0.201075	0.364529
Md1087	BC2M43M161.7	387	277	202	291	396	229	297	342	377	331	354	319	368	348.5	320.769	59.8584		Md1087	90	-20	-95	-6	99	-68	-6.5	28.5	-17.5	5.5	-29.5	19.5	0.0711928	0.203826
Md1088	BC2M43M160.6	310	232	174	262	354	208	256.667	338	279	347	282	312	338	316	284.051	56.2739		Md1088	53.3333	-24.6667	-82.6667	5.33333	97.3333	-48.6667	22	-37	31	-34	-4	22	0.0886164	0.232592
Md1089	BC2M43M153.4	682	906	1226	1342	2067	242	1077.5	258	2126	2159	1090	1106	199	1156.33	1113.88	686.24		Md1089	-395.5	-171.5	148.5	264.5	989.5	-835.5	-898.333	969.667	1002.67	-66.3333	-50.3333	-957.333	0.653125	0.599957
Md1090	BC2M43M152.5	671	948	1127	1222	1713	202	980.5	267	1999	2061	1008	1044	186	1094.17	1032.96	621.382		Md1090	-309.5	-32.5	146.5	241.5	732.5	-778.5	-827.167	904.833	966.833	-86.1667	-50.1667	-908.167	0.515835	0.550991
Md1091	BC2M43M151.6	339	433	494	562	749	133	451.667	136	883	885	455	475	122	492.667	470.59	257.393		Md1091	-112.667	-18.6667	42.3333	110.333	297.333	-318.667	-356.667	390.333	392.333	-37.6667	-17.6667	-370.667	0.526321	0.555161
Md1092	BC2M43M146.1	416	69	89	59	186	138	159.5	281	109	110	70	123	76	128.167	145.038	101.479		Md1092	256.5	-90.5	-70.5	-100.5	26.5	-21.5	152.833	-19.1667	-18.1667	-58.1667	-5.16667	-52.1667	0.625126	0.590861
Md1093	BC2M43M142.3	219	43	67	165	1094	3356	824	126	101	146	72	205	1591	373.5	616.077	953.581		Md1093	-605	-781	-757	-659	270	2532	-247.5	-272.5	-227.5	-301.5	-168.5	1217.5	0.144664	0.30712
Md1094	BC2M43M141.3	186	89	68	139	1085	3267	805.667	122	121	142	66	203	1586	373.333	606.128	930.978		Md1094	-619.667	-716.667	-737.667	-666.667	279.333	2461.33	-251.333	-252.333	-231.333	-307.333	-170.333	1212.67	0.138665	0.300143
Md1095	BC2M43M140.3	113	78	39	96	431	1096	308.833	88	100	116	80	122	598	184	251.218	302.985		Md1095	-195.833	-230.833	-269.833	-212.833	122.167	787.167	-96	-84	-68	-104	-62	414	0.191067	0.35528
Md1096	BC2M43M138.3	50	37	16	14	139	438	115.667	24	40	55	31	58	188	66	92.7436	116.16		Md1096	-65.6667	-78.6667	-99.6667	-101.667	23.3333	322.333	-42	-26	-11	-35	-8	122	0.304279	0.443534
Md1097	BC2M43M137.4	42	21	12	11	116	430	105.333	26	28	31	29	47	175	56	82.5641	115.253		Md1097	-63.3333	-84.3333	-93.3333	-94.3333	10.6667	324.667	-30	-28	-25	-27	-9	119	0.284874	0.430555
Md1098	BC2M43M134.3	43	27	20	20	116	287	85.5	26	33	44	27	32	163	54.1667	71.0385	77.9595		Md1098	-42.5	-58.5	-65.5	-65.5	30.5	201.5	-28.1667	-21.1667	-10.1667	-27.1667	-22.1667	108.833	0.244143	0.400731
Md1099	BC2M43M133.4	49	34	19	25	127	293	91.1667	20	30	26	37	35	147	49.1667	71.7821	78.5423		Md1099	-42.1667	-57.1667	-72.1667	-66.1667	35.8333	201.833	-29.1667	-19.1667	-23.1667	-12.1667	-14.1667	97.8333	0.158878	0.322902
Md1100	BC2M43M112.2	205	334	324	323	515	254	325.833	75	1001	435	244	358	101	369	345.756	230.837		Md1100	-120.833	8.16667	-1.83333	-2.83333	189.167	-71.8333	-294	632	66	-125	-11	-268	0.615986	0.587803
Md1101	BC2M43M111.2	250	374	222	304	405	214	294.833	109	1025	427	228	338	98	370.833	329.91	232.121		Md1101	-44.8333	79.1667	-72.8333	9.16667	110.167	-80.8333	-261.833	654.167	56.1667	-142.833	-32.8333	-272.833	0.409005	0.503171
Md1102	BC2M43M102.9	349	214	158	327	684	376	351.333	163	368	471	318	472	231	337.167	344.795	143.694		Md1102	-2.33333	-137.333	-193.333	-24.3333	332.667	24.6667	-174.167	30.8333	133.833	-19.1667	134.833	-106.167	0.833952	0.650638
Md1103	BC2M43M102.0	406	434	288	433	802	368	455.167	291	528	636	555	584	275	478.167	465.782	153.218		Md1103	-49.1667	-21.1667	-167.167	-22.1667	346.833	-87.1667	-187.167	49.8333	157.833	76.8333	105.833	-203.167	0.601929	0.58301
Md1104	BC2M43M94.9	746	131	146	209	146	304	280.333	387	238	225	241	227	326	274	277.41	159.029		Md1104	465.667	-149.333	-134.333	-71.3333	-134.333	23.6667	113	-36	-49	-33	-47	52	6.32127e-05	0.00120404
Md1105	BC2M43M93.8	722	135	137	208	152	324	279.667	364	247	234	286	226	302	276.5	278.205	151.106		Md1105	442.333	-144.667	-142.667	-71.6667	-127.667	44.3333	87.5	-29.5	-42.5	9.5	-50.5	25.5	0.00386074	0.0268655
Md1106	BC2M43M88.6	7402	6390	6261	9745	14023	9030	8808.5	4868	6911	8907	12720	10307	7296	8501.5	8666.81	2600.38		Md1106	-1406.5	-2418.5	-2547.5	936.5	5214.5	221.5	-3633.5	-1590.5	405.5	4218.5	1805.5	-1205.5	0.913995	0.669661
Md1107	BC2M43M88.0	7625	7545	6135	9758	13056	9117	8872.67	5497	6756	8694	13431	10239	7525	8690.33	8788.51	2405.46		Md1107	-1247.67	-1327.67	-2737.67	885.333	4183.33	244.333	-3193.33	-1934.33	3.66667	4740.67	1548.67	-1165.33	0.867901	0.658912
Md1108	BC2M43M87.1	2654	2562	2188	3264	4212	3189	3011.5	1876	2421	3145	4338	3641	2630	3008.5	3010.12	736.078		Md1108	-357.5	-449.5	-823.5	252.5	1200.5	177.5	-1132.5	-587.5	136.5	1329.5	632.5	-378.5	0.674057	0.606505
Md1109	BC2M43M86.1	1068	918	897	1233	1756	1226	1183	653	816	1116	1512	1295	888	1046.67	1120.08	299.213		Md1109	-115	-265	-286	50	573	43	-393.667	-230.667	69.3333	465.333	248.333	-158.667	0.582748	0.576287
Md1110	BC2M43M85.3	805	739	627	1099	1238	1059	927.833	495	809	1021	1278	1040	742	897.5	913.833	234.749		Md1110	-122.833	-188.833	-300.833	171.167	310.167	131.167	-402.5	-88.5	123.5	380.5	142.5	-155.5	0.841698	0.652555
Md1111	BC2M43M84.4	611	603	562	749	699	733	659.5	417	557	750	869	734	577	650.667	655.423	116.746		Md1111	-48.5	-56.5	-97.5	89.5	39.5	73.5	-233.667	-93.6667	99.3333	218.333	83.3333	-73.6667	0.641678	0.596287
Md1112	BC2M43M82.6	270	302	252	334	338	437	322.167	219	298	334	421	351	320	323.833	322.936	60.2721		Md1112	-52.1667	-20.1667	-70.1667	11.8333	15.8333	114.833	-104.833	-25.8333	10.1667	97.1667	27.1667	-3.83333	0.741799	0.626369
Md1113	BC2M43M74.7	305	343	287	352	272	379	323	266	237	377	410	423	334	341.167	331.385	56.9613		Md1113	-18	20	-36	29	-51	56	-75.1667	-104.167	35.8333	68.8333	81.8333	-7.16667	0.523933	0.554218
Md1114	BC2M44M614.1	16	36	155	528	624	64	237.167	29	39	226	1190	660	101	374.167	300.397	353.119		Md1114	-221.167	-201.167	-82.1667	290.833	386.833	-173.167	-345.167	-335.167	-148.167	815.833	285.833	-273.167	0.197355	0.361132
Md1115	BC2M44M597.4	1205	746	449	292	483	463	606.333	2321	660	427	1071	679	568	954.333	766.949	532.263		Md1115	598.667	139.667	-157.333	-314.333	-123.333	-143.333	1366.67	-294.333	-527.333	116.667	-275.333	-386.333	0.207251	0.370066
Md1116	BC2M44M563.5	3138	1287	1270	1143	1644	1257	1623.17	3337	1566	1500	2793	2156	1861	2202.17	1890.4	743.517		Md1116	1514.83	-336.167	-353.167	-480.167	20.8333	-366.167	1134.83	-636.167	-702.167	590.833	-46.1667	-341.167	0.01124	0.0586787
Md1117	BC2M44M517.9	2217	411	521	266	293	208	652.667	988	250	320	624	319	382	480.5	573.205	539.14		Md1117	1564.33	-241.667	-131.667	-386.667	-359.667	-444.667	507.5	-230.5	-160.5	143.5	-161.5	-98.5	0.707155	0.616451
Md1118	BC2M44M510.3	137	66	32	31	129	314	118.167	73	17	40	45	38	213	71	96.3974	86.3927		Md1118	18.8333	-52.1667	-86.1667	-87.1667	10.8333	195.833	2	-54	-31	-26	-33	142	0.0683691	0.198816
Md1119	BC2M44M506.4	900	276	178	195	399	185	355.5	752	542	354	404	337	185	429	389.423	223.575		Md1119	544.5	-79.5	-177.5	-160.5	43.5	-170.5	323	113	-75	-25	-92	-244	0.0623125	0.187693
Md1120	BC2M44M489.5	909	689	487	330	333	269	502.833	826	560	634	671	438	356	580.833	538.833	199.035		Md1120	406.167	186.167	-15.8333	-172.833	-169.833	-233.833	245.167	-20.8333	53.1667	90.1667	-142.833	-224.833	0.141574	0.303551
Md1121	BC2M44M484.3	6425	2535	2784	2493	3188	2104	3254.83	4643	3730	3645	4923	3811	2678	3905	3554.91	1199.25		Md1121	3170.17	-719.833	-470.833	-761.833	-66.8333	-1150.83	738	-175	-260	1018	-94	-1227	0.000874152	0.00882843
Md1122	BC2M44M416.0	770	430	390	400	429	370	464.833	722	525	514	535	498	407	533.5	496.526	123.458		Md1122	305.167	-34.8333	-74.8333	-64.8333	-35.8333	-94.8333	188.5	-8.5	-19.5	1.5	-35.5	-126.5	2.91978e-07	2.00939e-05
Md1123	BC2M44M408.6	7259	1083	1082	834	675	412	1890.83	3692	1000	1240	1075	706	984	1449.5	1687.14	1864.58		Md1123	5368.17	-807.833	-808.833	-1056.83	-1215.83	-1478.83	2242.5	-449.5	-209.5	-374.5	-743.5	-465.5	0.099619	0.249128
Md1124	BC2M44M406.8	3561	691	345	390	190	147	887.333	1684	384	448	371	441	210	589.667	749.949	936.444		Md1124	2673.67	-196.333	-542.333	-497.333	-697.333	-740.333	1094.33	-205.667	-141.667	-218.667	-148.667	-379.667	0.843751	0.65306
Md1125	BC2M44M400.0	1022	317	209	295	351	340	422.333	767	212	180	214	239	446	343	385.718	246		Md1125	599.667	-105.333	-213.333	-127.333	-71.3333	-82.3333	424	-131	-163	-129	-104	103	0.272422	0.42183
Md1126	BC2M44M362.8	13296	15526	12258	9826	5981	3574	10076.8	8488	10429	9187	9015	6882	6909	8485	9342.14	3185.02		Md1126	3219.17	5449.17	2181.17	-250.833	-4095.83	-6502.83	3	1944	702	530	-1603	-1576	0.520102	0.552698
Md1127	BC2M44M334.5	1822	102	282	167	95	269	456.167	1877	216	198	273	178	330	512	481.936	614.523		Md1127	1365.83	-354.167	-174.167	-289.167	-361.167	-187.167	1365	-296	-314	-239	-334	-182	0.121938	0.279573
Md1128	BC2M44M332.8	1464	148	272	112	112	129	372.833	1420	137	183	155	109	454	409.667	389.833	479.147		Md1128	1091.17	-224.833	-100.833	-260.833	-260.833	-243.833	1010.33	-272.667	-226.667	-254.667	-300.667	44.3333	0.456848	0.525894
Md1129	BC2M44M321.5	1207	1860	1274	822	578	343	1014	683	573	710	383	704	514	594.5	820.385	423.395		Md1129	193	846	260	-192	-436	-671	88.5	-21.5	115.5	-211.5	109.5	-80.5	0.134385	0.295042
Md1130	BC2M44M254.0	4350	1778	1767	1525	1196	1658	2045.67	3254	1771	1341	2426	1642	2294	2121.33	2080.59	865.45		Md1130	2304.33	-267.667	-278.667	-520.667	-849.667	-387.667	1132.67	-350.333	-780.333	304.667	-479.333	172.667	0.189454	0.353756
Md1131	BC2M44M246.7	3994	2088	1914	1584	1385	1023	1998	2551	1574	2064	2174	1662	912	1822.83	1917.15	775.951		Md1131	1996	90	-84	-414	-613	-975	728.167	-248.833	241.167	351.167	-160.833	-910.833	0.673651	0.60638
Md1132	BC2M44M242.5	274	519	522	478	854	1201	641.333	128	289	288	171	508	1047	405.167	532.333	330.513		Md1132	-367.333	-122.333	-119.333	-163.333	212.667	559.667	-277.167	-116.167	-117.167	-234.167	102.833	641.833	2.50854e-14	8.38423e-11
Md1133	BC2M44M230.8	2766	2303	1375	670	1018	709	1473.5	2554	1283	992	873	742	712	1192.67	1343.88	735.905		Md1133	1292.5	829.5	-98.5	-803.5	-455.5	-764.5	1361.33	90.3333	-200.667	-319.667	-450.667	-480.667	0.157931	0.321882
Md1134	BC2M44M226.2	87	993	566	246	124	29	340.833	75	273	693	473	165	103	297	320.603	287.608		Md1134	-253.833	652.167	225.167	-94.8333	-216.833	-311.833	-222	-24	396	176	-132	-194	0.768278	0.633639
Md1135	BC2M44M218.1	188	68	67	238	1214	3225	833.333	118	37	16	247	348	2927	615.5	732.795	1097.5		Md1135	-645.333	-765.333	-766.333	-595.333	380.667	2391.67	-497.5	-578.5	-599.5	-368.5	-267.5	2311.5	0.130861	0.29076
Md1136	BC2M44M209.0	817	123	136	113	106	106	233.5	518	167	87	506	239	91	268	249.423	224.971		Md1136	583.5	-110.5	-97.5	-120.5	-127.5	-127.5	250	-101	-181	238	-29	-177	0.2014	0.364824
Md1137	BC2M44M185.2	764	935	1005	1158	359	204	737.5	557	804	436	665	344	202	501.333	628.5	307.717		Md1137	26.5	197.5	267.5	420.5	-378.5	-533.5	55.6667	302.667	-65.3333	163.667	-157.333	-299.333	0.0449698	0.15245
Md1138	BC2M44M181.1	639	466	872	1038	780	160	659.167	558	513	564	1074	612	164	580.833	623.013	278.906		Md1138	-20.1667	-193.167	212.833	378.833	120.833	-499.167	-22.8333	-67.8333	-16.8333	493.167	31.1667	-416.833	0.262316	0.414503
Md1139	BC2M44M180.0	1182	1001	1755	1837	1524	312	1268.5	1068	1055	1054	2259	1236	323	1165.83	1221.12	547.556		Md1139	-86.5	-267.5	486.5	568.5	255.5	-956.5	-97.8333	-110.833	-111.833	1093.17	70.1667	-842.833	0.592837	0.57985
Md1140	BC2M44M179.0	1389	1079	1943	2100	1768	298	1429.5	1096	1115	1152	2540	1497	431	1305.17	1372.12	626.612		Md1140	-40.5	-350.5	513.5	670.5	338.5	-1131.5	-209.167	-190.167	-153.167	1234.83	191.833	-874.167	0.664123	0.603423
Md1141	BC2M44M178.1	1037	844	1552	1563	1352	223	1095.17	857	899	787	1972	1177	347	1006.5	1054.24	485.142		Md1141	-58.1667	-251.167	456.833	467.833	256.833	-872.167	-149.5	-107.5	-219.5	965.5	170.5	-659.5	0.72092	0.620449
Md1142	BC2M44M177.0	609	464	957	985	775	155	657.5	491	538	528	1168	709	189	603.833	632.731	293.913		Md1142	-48.5	-193.5	299.5	327.5	117.5	-502.5	-112.833	-65.8333	-75.8333	564.167	105.167	-414.833	0.697394	0.613567
Md1143	BC2M44M150.1	715	693	704	601	558	244	585.833	644	428	170	535	328	308	402.167	501.064	185.75		Md1143	129.167	107.167	118.167	15.1667	-27.8333	-341.833	241.833	25.8333	-232.167	132.833	-74.1667	-94.1667	0.0412527	0.144099
Md1144	BC2M44M137.3	341	401	444	617	647	190	440	524	391	145	540	402	236	373	409.077	154.145		Md1144	-99	-39	4	177	207	-250	151	18	-228	167	29	-137	0.0796595	0.218239
Md1145	BC2M44M105.5	235	295	473	264	175	133	262.5	139	236	176	379	179	105	202.333	234.731	103.808		Md1145	-27.5	32.5	210.5	1.5	-87.5	-129.5	-63.3333	33.6667	-26.3333	176.667	-23.3333	-97.3333	0.433717	0.515201
Md1146	BC2M44M96.8	1710	929	1716	1298	1387	869	1318.17	971	1015	468	868	884	1056	877	1114.55	356.637		Md1146	391.833	-389.167	397.833	-20.1667	68.8333	-449.167	94	138	-409	-9	7	179	0.135905	0.296866
Md1147	BC2M44M93.5	2026	1452	1898	1681	1220	502	1463.17	848	1522	722	1240	802	490	937.333	1220.47	511.202		Md1147	562.833	-11.1667	434.833	217.833	-243.167	-961.167	-89.3333	584.667	-215.333	302.667	-135.333	-447.333	0.0734003	0.207669
Md1148	BC2M44M87.4	1578	342	366	562	1076	604	754.667	1434	1233	451	1115	622	393	874.667	810.051	426.535		Md1148	823.333	-412.667	-388.667	-192.667	321.333	-150.667	559.333	358.333	-423.667	240.333	-252.667	-481.667	0.482031	0.536968
Md1149	BC2M44M81.5	722	592	432	362	548	532	531.333	649	406	366	468	340	527	459.333	498.103	116.198		Md1149	190.667	60.6667	-99.3333	-169.333	16.6667	0.666667	189.667	-53.3333	-93.3333	8.66667	-119.333	67.6667	0.217174	0.378706
Md1150	BC2M44M79.3	1444	622	435	393	620	690	700.667	894	542	455	586	340	584	566.833	638.897	282.951		Md1150	743.333	-78.6667	-265.667	-307.667	-80.6667	-10.6667	327.167	-24.8333	-111.833	19.1667	-226.833	17.1667	0.515142	0.550713
Md1151	BC2M44M75.4	6179	8478	9951	8440	7106	4278	7405.33	6731	9562	3973	8780	4782	4793	6436.83	6958.33	2040.43		Md1151	-1226.33	1072.67	2545.67	1034.67	-299.333	-3127.33	294.167	3125.17	-2463.83	2343.17	-1654.83	-1643.83	0.333245	0.46165
Md1152	BC2M44M74.0	1244	2534	2350	1705	1337	728	1649.67	1729	2936	1177	2754	978	903	1746.17	1694.21	734.515		Md1152	-405.667	884.333	700.333	55.3333	-312.667	-921.667	-17.1667	1189.83	-569.167	1007.83	-768.167	-843.167	0.959896	0.679886
Md1153	BC2M44M66.4	21929	8646	13983	15696	14776	11655	14447.5	10968	10251	5860	10145	9289	10255	9461.33	12146.2	4047.88		Md1153	7481.5	-5801.5	-464.5	1248.5	328.5	-2792.5	1506.67	789.667	-3601.33	683.667	-172.333	793.667	0.0280445	0.111345
Md1154	BC2M44M64.4	7916	3081	3624	5110	6079	5383	5198.83	5373	4770	3020	4861	3557	4514	4349.17	4806.68	1335.6		Md1154	2717.17	-2117.83	-1574.83	-88.8333	880.167	184.167	1023.83	420.833	-1329.17	511.833	-792.167	164.833	0.448456	0.522075
Md1155	BC3M11M382.5	17	108	280	338	89	35	144.5	20	138	57	300	205	27	124.5	135.269	112.62		Md1155	-127.5	-36.5	135.5	193.5	-55.5	-109.5	-104.5	13.5	-67.5	175.5	80.5	-97.5	0.660066	0.602152
Md1156	BC3M11M334.8	1313	135	127	311	201	337	404	724	730	370	224	379	370	466.167	432.692	324.426		Md1156	909	-269	-277	-93	-203	-67	257.833	263.833	-96.1667	-242.167	-87.1667	-96.1667	0.0966996	0.244849
Md1157	BC3M11M296.5	584	162	143	620	277	341	354.5	431	540	378	163	319	239	345	350.115	158.896		Md1157	229.5	-192.5	-211.5	265.5	-77.5	-13.5	86	195	33	-182	-26	-106	0.894254	0.665121
Md1158	BC3M11M292.7	1058	179	96	652	279	375	439.833	350	523	559	335	586	466	469.833	453.679	242.075		Md1158	618.167	-260.833	-343.833	212.167	-160.833	-64.8333	-119.833	53.1667	89.1667	-134.833	116.167	-3.83333	0.196418	0.360269
Md1159	BC3M11M287.4	393	139	291	2118	1951	937	971.5	223	514	894	911	2234	549	887.5	932.731	724.452		Md1159	-578.5	-832.5	-680.5	1146.5	979.5	-34.5	-664.5	-373.5	6.5	23.5	1346.5	-338.5	0.839272	0.651957
Md1160	BC3M11M260.5	496	58	53	119	72	111	151.5	304	175	112	127	138	93	158.167	154.577	120.966		Md1160	344.5	-93.5	-98.5	-32.5	-79.5	-40.5	145.833	16.8333	-46.1667	-31.1667	-20.1667	-65.1667	0.0493887	0.161974
Md1161	BC3M11M244.6	475	67	97	409	273	454	295.833	245	281	180	161	346	287	250	274.679	126.992		Md1161	179.167	-228.833	-198.833	113.167	-22.8333	158.167	-5	31	-70	-89	96	37	0.916394	0.670206
Md1162	BC3M11M215.9	5893	6093	5469	27515	14113	11615	11783	8809	19211	17042	13654	12421	8544	13280.2	12474	6189.75		Md1162	-5890	-5690	-6314	15732	2330	-168	-4471.17	5930.83	3761.83	373.833	-859.167	-4736.17	0.808829	0.644299
Md1163	BC3M11M214.8	2873	2509	2272	10318	6264	5438	4945.67	3679	9013	7604	5959	5476	3658	5898.17	5385.28	2481.47		Md1163	-2072.67	-2436.67	-2673.67	5372.33	1318.33	492.333	-2219.17	3114.83	1705.83	60.8333	-422.167	-2240.17	0.641075	0.596091
Md1164	BC3M11M213.6	895	670	594	3095	1898	1567	1453.17	995	2750	2086	1834	1615	1005	1714.17	1573.63	766.22		Md1164	-558.167	-783.167	-859.167	1641.83	444.833	113.833	-719.167	1035.83	371.833	119.833	-99.1667	-709.167	0.645177	0.597416
Md1165	BC3M11M206.7	202	71	77	1194	354	257	359.167	174	633	512	286	239	128	328.667	345.09	302.497		Md1165	-157.167	-288.167	-282.167	834.833	-5.16667	-102.167	-154.667	304.333	183.333	-42.6667	-89.6667	-200.667	0.905183	0.667646
Md1166	BC3M11M198.8	66	163	103	364	103	30	138.167	18	536	407	74	140	24	199.833	166.628	163.963		Md1166	-72.1667	24.8333	-35.1667	225.833	-35.1667	-108.167	-181.833	336.167	207.167	-125.833	-59.8333	-175.833	0.48149	0.536736
Md1167	BC3M11M190.0	83	105	176	472	336	66	206.333	37	322	380	328	166	45	213	209.41	143.769		Md1167	-123.333	-101.333	-30.3333	265.667	129.667	-140.333	-176	109	167	115	-47	-168	0.83555	0.651035
Md1168	BC3M11M176.4	216	52	82	336	341	265	215.333	72	177	285	166	253	114	177.833	198.026	97.6257		Md1168	0.666667	-163.333	-133.333	120.667	125.667	49.6667	-105.833	-0.833333	107.167	-11.8333	75.1667	-63.8333	0.830804	0.649855
Md1169	BC3M11M116.7	339	116	124	402	330	292	267.167	178	589	571	338	266	233	362.5	311.167	146.092		Md1169	71.8333	-151.167	-143.167	134.833	62.8333	24.8333	-184.5	226.5	208.5	-24.5	-96.5	-129.5	0.252133	0.406885
Md1170	BC3M11M110.6	132	98	388	2360	2999	1207	1197.33	112	205	484	619	2441	730	765.167	997.872	993.742		Md1170	-1065.33	-1099.33	-809.333	1162.67	1801.67	9.66667	-653.167	-560.167	-281.167	-146.167	1675.83	-35.1667	0.126358	0.285179
Md1171	BC3M11M109.5	982	126	222	1289	2690	5099	1734.67	608	471	837	725	1128	2695	1077.33	1431.28	1374.1		Md1171	-752.667	-1608.67	-1512.67	-445.667	955.333	3364.33	-469.333	-606.333	-240.333	-352.333	50.6667	1617.67	0.209898	0.372402
Md1172	BC3M11M108.9	268	66	127	632	974	1617	614	220	195	340	271	564	991	430.167	529.154	444.193		Md1172	-346	-548	-487	18	360	1003	-210.167	-235.167	-90.1667	-159.167	133.833	560.833	0.194794	0.358765
Md1173	BC3M11M104.5	1186	344	434	1117	1019	1211	885.167	822	1355	1402	991	824	1142	1089.33	979.397	319.121		Md1173	300.833	-541.167	-451.167	231.833	133.833	325.833	-267.333	265.667	312.667	-98.3333	-265.333	52.6667	0.24788	0.403629
Md1174	BC3M11M103.7	434	125	142	300	356	466	303.833	305	401	451	368	263	427	369.167	333.987	109.69		Md1174	130.167	-178.833	-161.833	-3.83333	52.1667	162.167	-64.1667	31.8333	81.8333	-1.16667	-106.167	57.8333	0.199905	0.363466
Md1175	BC3M11M100.0	243	96	123	273	293	228	209.333	145	406	380	290	250	194	277.5	240.795	91.4263		Md1175	33.6667	-113.333	-86.3333	63.6667	83.6667	18.6667	-132.5	128.5	102.5	12.5	-27.5	-83.5	0.179311	0.343945
Md1176	BC3M11M99.1	298	77	122	285	337	247	227.667	204	477	493	333	258	226	331.833	275.744	118.858		Md1176	70.3333	-150.667	-105.667	57.3333	109.333	19.3333	-127.833	145.167	161.167	1.16667	-73.8333	-105.833	0.153721	0.317293
Md1177	BC3M11M87.8	654	98	114	322	345	355	314.667	442	381	305	181	184	256	291.5	303.974	147.92		Md1177	339.333	-216.667	-200.667	7.33333	30.3333	40.3333	150.5	89.5	13.5	-110.5	-107.5	-35.5	0.874578	0.660502
Md1178	BC3M11M85.7	1813	51	174	633	846	953	745	1071	482	327	394	535	668	579.5	668.615	452.94		Md1178	1068	-694	-571	-112	101	208	491.5	-97.5	-252.5	-185.5	-44.5	88.5	0.732568	0.623773
Md1179	BC3M11M78.7	22	48	43	173	245	108	106.5	58	56	50	59	178	110	85.1667	96.6538	66.0913		Md1179	-84.5	-58.5	-63.5	66.5	138.5	1.5	-27.1667	-29.1667	-35.1667	-26.1667	92.8333	24.8333	0.184577	0.349087
Md1180	BC3M11M66.5	488	172	167	451	586	411	379.167	345	356	330	305	274	291	316.833	350.397	117.766		Md1180	108.833	-207.167	-212.167	71.8333	206.833	31.8333	28.1667	39.1667	13.1667	-11.8333	-42.8333	-25.8333	0.628933	0.592121
Md1181	BC3M11M64.3	907	327	283	738	803	644	617	670	703	788	459	429	485	589	604.077	192.512		Md1181	290	-290	-334	121	186	27	81	114	199	-130	-160	-104	0.938434	0.675159
Md1182	BC3M12M661.6	21	26	80	43	59	23	42	21	32	56	34	24		33.4	38.4167	18.4955		Md1182	-21	-16	38	1	17	-19	-12.4	-1.4	22.6	0.6	-9.4	-33.4	0.0826225	0.223083
Md1183	BC3M12M588.6	415	250	256	255	267	123	261	154	234	244	120	160		182.4	228.25	81.2719		Md1183	154	-11	-5	-6	6	-138	-28.4	51.6	61.6	-62.4	-22.4	-182.4	0.0317061	0.120978
Md1184	BC3M12M568.6	136	92	96	120	159	234	139.5	77	59	93	121	64		82.8	115.875	48.3783		Md1184	-3.5	-47.5	-43.5	-19.5	19.5	94.5	-5.8	-23.8	10.2	38.2	-18.8	-82.8	0.142694	0.304851
Md1185	BC3M12M508.6	1055	446	499	476	475	571	587	469	500	484	924	404		556.2	574.167	202.025		Md1185	468	-141	-88	-111	-112	-16	-87.2	-56.2	-72.2	367.8	-152.2	-556.2	0.376023	0.486026
Md1186	BC3M12M403.3	138	93	142	143	147	305	161.333	74	125	147	229	119		138.8	151.944	61.2262		Md1186	-23.3333	-68.3333	-19.3333	-18.3333	-14.3333	143.667	-64.8	-13.8	8.2	90.2	-19.8	-138.8	0.324495	0.456326
Md1187	BC3M12M360.0	922	555	728	417	340	399	560.167	670	544	465	563	372		522.8	544.597	167.318		Md1187	361.833	-5.16667	167.833	-143.167	-220.167	-161.167	147.2	21.2	-57.8	40.2	-150.8	-522.8	0.780881	0.637012
Md1188	BC3M12M342.0	2567	291	247	166	269	358	649.667	1426	322	256	295	236		507	590.222	710.339		Md1188	1917.33	-358.667	-402.667	-483.667	-380.667	-291.667	919	-185	-251	-212	-271	-507	0.322077	0.454833
Md1189	BC3M12M317.8	723	457	426	284	128	235	375.5	601	370	329	483	178		392.2	382.458	171.184		Md1189	347.5	81.5	50.5	-91.5	-247.5	-140.5	208.8	-22.2	-63.2	90.8	-214.2	-392.2	0.815224	0.645931
Md1190	BC3M12M290.0	15	31	59	55	72	17	41.5	33	26	32	71	50		42.4	41.875	19.4821		Md1190	-26.5	-10.5	17.5	13.5	30.5	-24.5	-9.4	-16.4	-10.4	28.6	7.6	-42.4	0.32823	0.458614
Md1191	BC3M12M276.3	218	78	72	83	56	91	99.6667	206	63	55	196	86		121.2	108.639	60.7862		Md1191	118.333	-21.6667	-27.6667	-16.6667	-43.6667	-8.66667	84.8	-58.2	-66.2	74.8	-35.2	-121.2	0.36161	0.478102
Md1192	BC3M12M240.4	734	459	640	502	457	1042	639	540	429	494	492	350		461	564.833	183.347		Md1192	95	-180	1	-137	-182	403	79	-32	33	31	-111	-461	0.0221555	0.0947271
Md1193	BC3M12M236.0	1332	1111	1367	822	601	696	988.167	901	808	1020	828	580		827.4	921.181	255.694		Md1193	343.833	122.833	378.833	-166.167	-387.167	-292.167	73.6	-19.4	192.6	0.6	-247.4	-827.4	0.0715438	0.204441
Md1194	BC3M12M220.8	63	128	130	64	68	64	86.1667	44	69	96	100	53		72.4	80.4306	27.9396		Md1194	-23.1667	41.8333	43.8333	-22.1667	-18.1667	-22.1667	-28.4	-3.4	23.6	27.6	-19.4	-72.4	0.371192	0.483401
Md1195	BC3M12M217.5	353	107	70	56	55	114	125.833	151	64	50	58	64		77.4	105.653	84.6683		Md1195	227.167	-18.8333	-55.8333	-69.8333	-70.8333	-11.8333	73.6	-13.4	-27.4	-19.4	-13.4	-77.4	0.268741	0.419188
Md1196	BC3M12M213.4	534	242	164	209	131	242	253.667	254	197	160	168	97		175.2	220.972	110.775		Md1196	280.333	-11.6667	-89.6667	-44.6667	-122.667	-11.6667	78.8	21.8	-15.2	-7.2	-78.2	-175.2	0.000839047	0.00855948
Md1197	BC3M12M209.4	4415	2341	2619	1987	2576	5239	3196.17	2287	2100	2480	3688	2462		2603.4	2949.18	1007.24		Md1197	1218.83	-855.167	-577.167	-1209.17	-620.167	2042.83	-316.4	-503.4	-123.4	1084.6	-141.4	-2603.4	0.518386	0.552013
Md1198	BC3M12M208.6	2272	1164	1280	1068	1459	2804	1674.5	1273	1171	1276	1818	1256		1358.8	1542.96	524.397		Md1198	597.5	-510.5	-394.5	-606.5	-215.5	1129.5	-85.8	-187.8	-82.8	459.2	-102.8	-1358.8	0.512202	0.549528
Md1199	BC3M12M205.9	2597	788	1190	1157	1073	1987	1465.33	1427	849	947	1198	793		1042.8	1289.28	534.105		Md1199	1131.67	-677.333	-275.333	-308.333	-392.333	521.667	384.2	-193.8	-95.8	155.2	-249.8	-1042.8	0.245454	0.401752
Md1200	BC3M12M204.9	2151	677	1045	948	1024	1908	1292.17	1041	703	780	959	696		835.8	1102.01	472.11		Md1200	858.833	-615.167	-247.167	-344.167	-268.167	615.833	205.2	-132.8	-55.8	123.2	-139.8	-835.8	0.130355	0.29014
Md1201	BC3M12M204.1	1164	342	555	527	505	1005	683	617	416	439	567	393		486.4	601.083	247.89		Md1201	481	-341	-128	-156	-178	322	130.6	-70.4	-47.4	80.6	-93.4	-486.4	0.567559	0.570806
Md1202	BC3M12M191.1	825	817	908	1000	1109	804	910.5	941	1333	1653	2236	1487		1530	1168.62	436.444		Md1202	-85.5	-93.5	-2.5	89.5	198.5	-106.5	-589	-197	123	706	-43	-1530	0.00013499	0.00214336
Md1203	BC3M12M189.6	1313	316	397	312	277	239	475.667	723	601	508	552	373		551.4	507.222	291.925		Md1203	837.333	-159.667	-78.6667	-163.667	-198.667	-236.667	171.6	49.6	-43.4	0.6	-178.4	-551.4	9.57448e-05	0.00165092
Md1204	BC3M12M155.1	28	56	223	538	746	175	294.333	27	28	162	434	508		231.8	268.278	238.817		Md1204	-266.333	-238.333	-71.3333	243.667	451.667	-119.333	-204.8	-203.8	-69.8	202.2	276.2	-231.8	0.019476	0.0866137
Md1205	BC3M12M154.1	24	44	75	235	330	81	131.5	15	19	78	153	184		89.8	114.125	97.1204		Md1205	-107.5	-87.5	-56.5	103.5	198.5	-50.5	-74.8	-70.8	-11.8	63.2	94.2	-89.8	0.0580502	0.179529
Md1206	BC3M12M133.9	55	28	66	108	102	31	65	47	17	44	170	111		77.8	70.3333	44.4284		Md1206	-10	-37	1	43	37	-34	-30.8	-60.8	-33.8	92.2	33.2	-77.8	0.610275	0.585869
Md1207	BC3M12M128.7	151	96	89	70	70	50	87.6667	121	82	61	107	65		87.2	87.4722	28.3914		Md1207	63.3333	8.33333	1.33333	-17.6667	-17.6667	-37.6667	33.8	-5.2	-26.2	19.8	-22.2	-87.2	0.858185	0.656577
Md1208	BC3M12M120.6	644	156	313	201	266	399	329.833	411	139	251	286	244		266.2	303.319	136.426		Md1208	314.167	-173.833	-16.8333	-128.833	-63.8333	69.1667	144.8	-127.2	-15.2	19.8	-22.2	-266.2	0.898404	0.666083
Md1209	BC3M12M119.8	275	93	139	99	130	194	155	215	113	136	139	104		141.4	149.333	53.918		Md1209	120	-62	-16	-56	-25	39	73.6	-28.4	-5.4	-2.4	-37.4	-141.4	0.587151	0.57785
Md1210	BC3M12M110.2	524	384	332	338	279	418	379.167	544	375	404	499	402		444.8	406.514	79.8703		Md1210	144.833	4.83333	-47.1667	-41.1667	-100.167	38.8333	99.2	-69.8	-40.8	54.2	-42.8	-444.8	0.0182696	0.082828
Md1211	BC3M12M109.2	277	189	190	179	155	241	205.167	286	176	204	265	174		221	211.764	44.2637		Md1211	71.8333	-16.1667	-15.1667	-26.1667	-50.1667	35.8333	65	-45	-17	44	-47	-221	0.207883	0.370626
Md1212	BC3M12M101.0	532	104	90	93	107	221	191.167	355	113	98	203	161		186	189.014	132.883		Md1212	340.833	-87.1667	-101.167	-98.1667	-84.1667	29.8333	169	-73	-88	17	-25	-186	0.0604556	0.184172
Md1213	BC3M12M87.4	152	76	91	571	1110	1179	529.833	56	45	131	399	1626		451.4	497.153	533.047		Md1213	-377.833	-453.833	-438.833	41.1667	580.167	649.167	-395.4	-406.4	-320.4	-52.4	1174.6	-451.4	0.554283	0.565895
Md1214	BC3M12M86.6	117	84	81	326	562	657	304.5	61	49	96	270	697		234.6	275.375	240.807		Md1214	-187.5	-220.5	-223.5	21.5	257.5	352.5	-173.6	-185.6	-138.6	35.4	462.4	-234.6	0.730132	0.623082
Md1215	BC3M12M72.5	1100	541	963	1120	1109	1265	1016.33	720	588	906	1839	973		1005.2	1011.69	340.963		Md1215	83.6667	-475.333	-53.3333	103.667	92.6667	248.667	-285.2	-417.2	-99.2	833.8	-32.2	-1005.2	0.463812	0.529013
Md1216	BC3M13M495.6	1876	558	994	1009	2325	2141	1483.83	3930	4106	1260	2384	1947	2517	2690.67	2040.83	1063.97		Md1216	392.167	-925.833	-489.833	-474.833	841.167	657.167	1239.33	1415.33	-1430.67	-306.667	-743.667	-173.667	0.131309	0.291309
Md1217	BC3M13M470.0	53	270	535	859	923	514	525.667	73	835	1870	986	1879	343	997.667	743.513	586.349		Md1217	-472.667	-255.667	9.33333	333.333	397.333	-11.6667	-924.667	-162.667	872.333	-11.6667	881.333	-654.667	0.0386473	0.138043
Md1218	BC3M13M381.6	1101	5885	15083	25759	26560	4252	13106.7	461	15094	27268	21859	25576	4275	15755.5	14329.2	10306.7		Md1218	-12005.7	-7221.67	1976.33	12652.3	13453.3	-8854.67	-15294.5	-661.5	11512.5	6103.5	9820.5	-11480.5	0.289359	0.433619
Md1219	BC3M13M284.6	988	129	130	105	197	293	307	710	197	151	119	122	366	277.5	293.385	266.045		Md1219	681	-178	-177	-202	-110	-14	432.5	-80.5	-126.5	-158.5	-155.5	88.5	0.447993	0.521862
Md1220	BC3M13M240.6	2224	153	330	252	443	2552	992.333	2726	420	645	1241	801	1508	1223.5	1099.03	895.022		Md1220	1231.67	-839.333	-662.333	-740.333	-549.333	1559.67	1502.5	-803.5	-578.5	17.5	-422.5	284.5	0.594411	0.580401
Md1221	BC3M13M233.2	29718	22198	29105	27383	29674	19157	26205.8	29603	26009	18659	14513	16661	18748	20698.8	23664.1	5537		Md1221	3512.17	-4007.83	2899.17	1177.17	3468.17	-7048.83	8904.17	5310.17	-2039.83	-6185.83	-4037.83	-1950.83	0.0583079	0.180031
Md1222	BC3M13M212.7	928	566	996	1562	1833	494	1063.17	899	1389	2120	1062	1608	547	1270.83	1159.01	510.657		Md1222	-135.167	-497.167	-67.1667	498.833	769.833	-569.167	-371.833	118.167	849.167	-208.833	337.167	-723.833	0.410383	0.503859
Md1223	BC3M13M208.4	3324	1224	2450	2897	4017	1325	2539.5	3326	2349	1668	842	1358	1350	1815.5	2205.35	991.421		Md1223	784.5	-1315.5	-89.5	357.5	1477.5	-1214.5	1510.5	533.5	-147.5	-973.5	-457.5	-465.5	0.204693	0.367788
Md1224	BC3M13M173.5	2157	424	421	851	720	1720	1048.83	1019	1037	1076	756	956	1388	1038.67	1044.14	484.875		Md1224	1108.17	-624.833	-627.833	-197.833	-328.833	671.167	-19.6667	-1.66667	37.3333	-282.667	-82.6667	349.333	0.265283	0.416678
Md1225	BC3M13M161.9	681	129	103	148	294	1128	413.833	434	187	147	208	274	562	302	362.218	291.045		Md1225	267.167	-284.833	-310.833	-265.833	-119.833	714.167	132	-115	-155	-94	-28	260	0.484068	0.53784
Md1226	BC3M13M158.8	147	186	161	295	577	201	261.167	207	408	271	132	463	328	301.5	279.782	133.917		Md1226	-114.167	-75.1667	-100.167	33.8333	315.833	-60.1667	-94.5	106.5	-30.5	-169.5	161.5	26.5	0.624269	0.590576
Md1227	BC3M13M143.6	168	211	197	453	330	110	244.833	94	385	424	169	244	73	231.5	238.679	124.962		Md1227	-76.8333	-33.8333	-47.8333	208.167	85.1667	-134.833	-137.5	153.5	192.5	-62.5	12.5	-158.5	0.989652	0.686311
Md1228	BC3M13M137.4	968	261	192	173	197	508	383.167	719	568	345	174	170	264	373.333	378.628	248.234		Md1228	584.833	-122.167	-191.167	-210.167	-186.167	124.833	345.667	194.667	-28.3333	-199.333	-203.333	-109.333	0.68084	0.608583
Md1229	BC3M13M129.4	960	456	459	477	233	370	492.5	294	940	426	535	378	568	523.5	506.808	217.109		Md1229	467.5	-36.5	-33.5	-15.5	-259.5	-122.5	-229.5	416.5	-97.5	11.5	-145.5	44.5	0.0519652	0.167342
Md1230	BC3M13M126.4	473	668	658	921	896	519	689.167	178	886	1038	666	676	206	608.333	651.859	260.035		Md1230	-216.167	-21.1667	-31.1667	231.833	206.833	-170.167	-430.333	277.667	429.667	57.6667	67.6667	-402.333	0.787144	0.638667
Md1231	BC3M13M88.4	1009	453	303	455	288	387	482.5	346	592	821	242	336	347	447.333	466.269	223.13		Md1231	526.5	-29.5	-179.5	-27.5	-194.5	-95.5	-101.333	144.667	373.667	-205.333	-111.333	-100.333	0.457475	0.526177
Md1232	BC3M13M83.2	1303	578	283	331	367	716	596.333	554	700	564	288	474	549	521.5	561.795	265.449		Md1232	706.667	-18.3333	-313.333	-265.333	-229.333	119.667	32.5	178.5	42.5	-233.5	-47.5	27.5	0.43283	0.51478
Md1233	BC3M13M80.0	4521	1001	3038	2576	3527	9854	4086.17	1545	4193	6592	8198	5754	8021	5717.17	4838.94	2695.99		Md1233	434.833	-3085.17	-1048.17	-1510.17	-559.167	5767.83	-4172.17	-1524.17	874.833	2480.83	36.8333	2303.83	0.0377033	0.135805
Md1234	BC3M13M78.8	1409	416	1076	839	1250	3135	1354.17	574	1309	2028	2658	1828	2838	1872.5	1593.4	859.028		Md1234	54.8333	-938.167	-278.167	-515.167	-104.167	1780.83	-1298.5	-563.5	155.5	785.5	-44.5	965.5	0.0205864	0.090023
Md1235	BC3M13M77.8	771	153	420	333	596	2449	787	266	619	1355	1953	1315	2209	1286.17	1017.38	771.063		Md1235	-16	-634	-367	-454	-191	1662	-1020.17	-667.167	68.8333	666.833	28.8333	922.833	0.0210204	0.0913372
Md1236	BC3M13M70.0	1195	1092	862	1082	1101	1817	1191.5	586	1030	1229	822	681	677	837.5	1028.12	321.306		Md1236	3.5	-99.5	-329.5	-109.5	-90.5	625.5	-251.5	192.5	391.5	-15.5	-156.5	-160.5	0.220477	0.381514
Md1237	BC3M13M68.8	1931	416	623	1469	1804	1395	1273	611	1697	1699	1532	1586	657	1297	1284.08	521.822		Md1237	658	-857	-650	196	531	122	-686	400	402	235	289	-640	0.447076	0.52144
Md1238	BC3M14M578.4	165	81	127	58	35	94	93.3333	126	78	51	73	36	106	78.3333	86.4103	38.085		Md1238	71.6667	-12.3333	33.6667	-35.3333	-58.3333	0.666667	47.6667	-0.333333	-27.3333	-5.33333	-42.3333	27.6667	0.543399	0.561781
Md1239	BC3M14M537.8	32	274	281	191	121	38	156.167	36	139	146	112	50	105	98	129.321	82.9697		Md1239	-124.167	117.833	124.833	34.8333	-35.1667	-118.167	-62	41	48	14	-48	7	0.0560135	0.175523
Md1240	BC3M14M524.9	23	44	155	59	57	24	60.3333	13	12	46	78	41	31	36.8333	49.4872	37.3657		Md1240	-37.3333	-16.3333	94.6667	-1.33333	-3.33333	-36.3333	-23.8333	-24.8333	9.16667	41.1667	4.16667	-5.83333	0.244565	0.40106
Md1241	BC3M14M516.2	516	466	351	141	150	471	349.167	533	261	159	147	63	603	294.333	323.859	181.643		Md1241	166.833	116.833	1.83333	-208.167	-199.167	121.833	238.667	-33.3333	-135.333	-147.333	-231.333	308.667	0.273814	0.422822
Md1242	BC3M14M474.1	5556	4993	8290	8023	5433	2472	5794.5	5135	5373	4575	5263	1136	5838	4553.33	5221.65	1890.38		Md1242	-238.5	-801.5	2495.5	2228.5	-361.5	-3322.5	581.667	819.667	21.6667	709.667	-3417.33	1284.67	0.32922	0.459216
Md1243	BC3M14M402.8	102	210	1490	923	1114	125	660.667	86	107	1055	1343	264	222	512.833	592.436	525.309		Md1243	-558.667	-450.667	829.333	262.333	453.333	-535.667	-426.833	-405.833	542.167	830.167	-248.833	-290.833	0.425684	0.511362
Md1244	BC3M14M308.9	1543	2675	1875	521	469	1243	1387.67	2137	1572	1400	1095	401	3326	1655.17	1511.13	853.845		Md1244	155.333	1287.33	487.333	-866.667	-918.667	-144.667	481.833	-83.1667	-255.167	-560.167	-1254.17	1670.83	0.709937	0.617265
Md1245	BC3M14M281.7	432	2743	1793	1391	1378	3160	1816.17	579	669	1136	1187	523	3097	1198.5	1531.09	953.742		Md1245	-1384.17	926.833	-23.1667	-425.167	-438.167	1343.83	-619.5	-529.5	-62.5	-11.5	-675.5	1898.5	0.0306108	0.118147
Md1246	BC3M14M280.9	1427	2743	2665	1391	1378	2066	1945	2185	1178	1786	922	523	3097	1615.17	1792.77	754.553		Md1246	-518	798	720	-554	-567	121	569.833	-437.167	170.833	-693.167	-1092.17	1481.83	0.205418	0.368436
Md1247	BC3M14M259.7	7050	4658	4092	2744	1988	4789	4220.17	10663	2643	3842	2168	1168	6313	4466.17	4333.71	2542.66		Md1247	2829.83	437.833	-128.167	-1476.17	-2232.17	568.833	6196.83	-1823.17	-624.167	-2298.17	-3298.17	1846.83	0.454681	0.524914
Md1248	BC3M14M249.5	1677	1965	2718	1463	1120	2824	1961.17	2094	1574	2005	1684	638	3426	1903.5	1934.55	735.264		Md1248	-284.167	3.83333	756.833	-498.167	-841.167	862.833	190.5	-329.5	101.5	-219.5	-1265.5	1522.5	0.531299	0.557112
Md1249	BC3M14M239.1	763	819	1159	691	357	485	712.333	993	682	703	375	125	879	626.167	672.564	279.524		Md1249	50.6667	106.667	446.667	-21.3333	-355.333	-227.333	366.833	55.8333	76.8333	-251.167	-501.167	252.833	0.304863	0.443914
Md1250	BC3M14M223.0	320	167	378	126	35	69	182.5	253	134	260	21	37	165	145	165.192	112.617		Md1250	137.5	-15.5	195.5	-56.5	-147.5	-113.5	108	-11	115	-124	-108	20	0.416605	0.50694
Md1251	BC3M14M210.8	64	118	232	378	284	136	202	171	66	175	405	209	231	209.5	205.462	104.557		Md1251	-138	-84	30	176	82	-66	-38.5	-143.5	-34.5	195.5	-0.5	21.5	0.698967	0.614035
Md1252	BC3M14M206.0	24	271	162	123	35	51	111	76	126	184	83	31	51	91.8333	102.154	71.7842		Md1252	-87	160	51	12	-76	-60	-15.8333	34.1667	92.1667	-8.83333	-60.8333	-40.8333	0.259486	0.412411
Md1253	BC3M14M196.4	1806	707	818	661	774	1613	1063.17	2179	645	1269	648	343	2005	1181.5	1117.78	597.775		Md1253	742.833	-356.167	-245.167	-402.167	-289.167	549.833	997.5	-536.5	87.5	-533.5	-838.5	823.5	0.677155	0.607456
Md1254	BC3M14M168.4	157	259	247	136	66	142	167.833	208	214	188	127	50	203	165	166.526	63.0243		Md1254	-10.8333	91.1667	79.1667	-31.8333	-101.833	-25.8333	43	49	23	-38	-115	38	0.51288	0.549801
Md1255	BC3M14M150.7	11014	11395	8518	6861	24510	10883	12196.8	19195	12288	12411	7850	3841	12644	11371.5	11815.9	5271.34		Md1255	-1182.83	-801.833	-3678.83	-5335.83	12313.2	-1313.83	7823.5	916.5	1039.5	-3521.5	-7530.5	1272.5	0.563138	0.569183
Md1256	BC3M14M149.9	4185	4223	3600	2811	9032	4293	4690.67	7406	4760	4819	2672	1284	5297	4373	4544.05	1986.73		Md1256	-505.667	-467.667	-1090.67	-1879.67	4341.33	-397.667	3033	387	446	-1701	-3089	924	0.545612	0.562624
Md1257	BC3M14M148.9	1362	1256	1071	941	2465	1495	1431.67	2186	1586	2011	1044	453	1642	1487	1457.21	543.954		Md1257	-69.6667	-175.667	-360.667	-490.667	1033.33	63.3333	699	99	524	-443	-1034	155	0.844359	0.653209
Md1258	BC3M14M148.1	388	600	466	320	1480	521	629.167	1035	536	743	269	121	600	550.667	592.936	350.585		Md1258	-241.167	-29.1667	-163.167	-309.167	850.833	-108.167	484.333	-14.6667	192.333	-281.667	-429.667	49.3333	0.441305	0.518767
Md1259	BC3M14M147.2	396	498	336	240	1150	465	514.167	990	352	462	232	92	486	435.667	477.936	292.239		Md1259	-118.167	-16.1667	-178.167	-274.167	635.833	-49.1667	554.333	-83.6667	26.3333	-203.667	-343.667	50.3333	0.323325	0.455604
Md1260	BC3M14M120.2	75	27	48	42	60	475	121.167	124	37	48	23	40	300	95.3333	109.244	132.402		Md1260	-46.1667	-94.1667	-73.1667	-79.1667	-61.1667	353.833	28.6667	-58.3333	-47.3333	-72.3333	-55.3333	204.667	0.23057	0.389899
Md1261	BC3M14M104.7	668	461	586	378	263	792	524.667	775	293	431	299	194	806	466.333	497.744	213.094		Md1261	143.333	-63.6667	61.3333	-146.667	-261.667	267.333	308.667	-173.333	-35.3333	-167.333	-272.333	339.667	0.00549888	0.0348844
Md1262	BC3M14M104.0	291	276	280	232	156	332	261.167	290	142	230	158	76	327	203.833	234.705	78.8234		Md1262	29.8333	14.8333	18.8333	-29.1667	-105.167	70.8333	86.1667	-61.8333	26.1667	-45.8333	-127.833	123.167	0.00109335	0.0104512
Md1263	BC3M14M101.9	472	292	528	333	233	229	347.833	627	289	487	423	176	400	400.333	372.064	132.146		Md1263	124.167	-55.8333	180.167	-14.8333	-114.833	-118.833	226.667	-111.333	86.6667	22.6667	-224.333	-0.333333	0.457856	0.526349
Md1264	BC3M14M92.0	189	300	443	311	250	173	277.667	383	219	395	176	109	126	234.667	257.821	105.474		Md1264	-88.6667	22.3333	165.333	33.3333	-27.6667	-104.667	148.333	-15.6667	160.333	-58.6667	-125.667	-108.667	9.31736e-06	0.000280525
Md1265	BC3M14M90.9	104	326	617	274	138	98	259.5	212	194	414	125	66	66	179.5	222.577	158.937		Md1265	-155.5	66.5	357.5	14.5	-121.5	-161.5	32.5	14.5	234.5	-54.5	-113.5	-113.5	8.43538e-05	0.00149937
Md1266	BC3M14M88.5	441	175	243	351	154	159	253.833	207	302	398	204	82	215	234.667	244.987	103.103		Md1266	187.167	-78.8333	-10.8333	97.1667	-99.8333	-94.8333	-27.6667	67.3333	163.333	-30.6667	-152.667	-19.6667	0.681488	0.60878
Md1267	BC3M14M87.6	893	726	1342	1270	428	522	863.5	960	910	1154	1375	303	558	876.667	869.577	351.754		Md1267	29.5	-137.5	478.5	406.5	-435.5	-341.5	83.3333	33.3333	277.333	498.333	-573.667	-318.667	0.972525	0.682629
Md1268	BC3M14M86.9	434	380	617	572	200	275	413	490	438	589	545	136	268	411	412.077	154.255		Md1268	21	-33	204	159	-213	-138	79	27	178	134	-275	-143	0.4991	0.544164
Md1269	BC3M14M85.8	152	191	492	420	289	125	278.167	83	204	897	626	139	128	346.167	309.551	239.719		Md1269	-126.167	-87.1667	213.833	141.833	10.8333	-153.167	-263.167	-142.167	550.833	279.833	-207.167	-218.167	0.319441	0.453194
Md1270	BC3M14M85.0	88	222	889	944	555	151	474.833	140	224	1271	857	206	270	494.667	483.987	385.639		Md1270	-386.833	-252.833	414.167	469.167	80.1667	-323.833	-354.667	-270.667	776.333	362.333	-288.667	-224.667	0.911174	0.669018
Md1271	BC3M14M84.5	204	354	755	773	480	277	473.833	430	510	953	595	193	581	543.667	506.064	227.095		Md1271	-269.833	-119.833	281.167	299.167	6.16667	-196.833	-113.667	-33.6667	409.333	51.3333	-350.667	37.3333	0.736199	0.624798
Md1272	BC3M14M80.1	959	1128	1674	944	346	689	956.667	1152	1204	1275	669	309	1257	977.667	966.359	385.196		Md1272	2.33333	171.333	717.333	-12.6667	-610.667	-267.667	174.333	226.333	297.333	-308.667	-668.667	279.333	0.936383	0.674702
Md1273	BC3M14M77.8	1086	1088	1756	984	406	593	985.5	1235	1220	1201	604	337	1251	974.667	980.5	398.34		Md1273	100.5	102.5	770.5	-1.5	-579.5	-392.5	260.333	245.333	226.333	-370.667	-637.667	276.333	0.839964	0.652127
Md1274	BC3M14M75.2	166	466	509	234	98	107	263.333	137	300	433	251	115	188	237.333	251.333	140.114		Md1274	-97.3333	202.667	245.667	-29.3333	-165.333	-156.333	-100.333	62.6667	195.667	13.6667	-122.333	-49.3333	0.556136	0.566587
Md1275	BC3M14M69.4	110	820	1927	1329	742	231	859.833	164	574	2971	1319	336	386	958.333	905.295	818.429		Md1275	-749.833	-39.8333	1067.17	469.167	-117.833	-628.833	-794.333	-384.333	2012.67	360.667	-622.333	-572.333	0.671385	0.605681
Md1276	BC3M14M68.2	111	459	856	510	381	178	415.833	172	322	1468	573	175	234	490.667	450.372	368.641		Md1276	-304.833	43.1667	440.167	94.1667	-34.8333	-237.833	-318.667	-168.667	977.333	82.3333	-315.667	-256.667	0.589075	0.578529
Md1277	BC3M14M62.4	596	563	769	390	311	476	517.5	962	583	671	410	214	442	547	531.115	196.744		Md1277	78.5	45.5	251.5	-127.5	-206.5	-41.5	415	36	124	-137	-333	-105	0.150511	0.313735
Md1278	BC3M14M60.1	266	1068	961	534	233	184	541	352	617	727	271	149	243	393.167	472.769	300.424		Md1278	-275	527	420	-7	-308	-357	-41.1667	223.833	333.833	-122.167	-244.167	-150.167	0.0239309	0.0999
Md1279	BC3M21M430.6	197	59	61	260	5174	4519	1711.67	44	66	78	137	1490	3167	830.333	1304.9	1834.4		Md1279	-1514.67	-1652.67	-1650.67	-1451.67	3462.33	2807.33	-786.333	-764.333	-752.333	-693.333	659.667	2336.67	0.149239	0.312312
Md1280	BC3M21M413.7	1176	227	200	75	270	545	415.5	724	166	224	202	208	371	315.833	369.5	298.806		Md1280	760.5	-188.5	-215.5	-340.5	-145.5	129.5	408.167	-149.833	-91.8333	-113.833	-107.833	55.1667	0.560327	0.568145
Md1281	BC3M21M410.0	1835	465	373	180	498	504	642.5	1755	624	547	583	558	902	828.167	728.192	500.819		Md1281	1192.5	-177.5	-269.5	-462.5	-144.5	-138.5	926.833	-204.167	-281.167	-245.167	-270.167	73.8333	0.000524845	0.00600373
Md1282	BC3M21M406.9	6426	1066	1330	965	3366	2845	2666.33	4204	2300	1852	2024	2017	3902	2716.5	2689.49	1511.45		Md1282	3759.67	-1600.33	-1336.33	-1701.33	699.667	178.667	1487.5	-416.5	-864.5	-692.5	-699.5	1185.5	0.291708	0.435209
Md1283	BC3M21M334.5	2130	795	687	684	1662	2792	1458.33	1728	862	999	1412	1161	2467	1438.17	1449.03	686.294		Md1283	671.667	-663.333	-771.333	-774.333	203.667	1333.67	289.833	-576.167	-439.167	-26.1667	-277.167	1028.83	0.798844	0.641725
Md1284	BC3M21M327.8	28565	19116	21319	27672	32171	34473	27219.3	18211	21908	22247	19863	18316	26004	21091.5	24391.1	5358.71		Md1284	1345.67	-8103.33	-5900.33	452.667	4951.67	7253.67	-2880.5	816.5	1155.5	-1228.5	-2775.5	4912.5	0.0896876	0.234253
Md1285	BC3M21M280.5	2617	3897	3867	2672	3546	3500	3349.83	3517	4745	5562	4648	3936	7108	4919.33	4074.22	1218.73		Md1285	-732.833	547.167	517.167	-677.833	196.167	150.167	-1402.33	-174.333	642.667	-271.333	-983.333	2188.67	0.00214303	0.0173264
Md1286	BC3M21M269.4	13604	8932	9098	10374	8041	9773	9970.33	8995	11362	10852	11068	8462	13237	10662.7	10289.9	1718.91		Md1286	3633.67	-1038.33	-872.333	403.667	-1929.33	-197.333	-1667.67	699.333	189.333	405.333	-2200.67	2574.33	0.00176443	0.0149779
Md1287	BC3M21M231.8	989	169	195	668	2860	5932	1802.17	325	245	223	337	1396	3782	1051.33	1455.63	1759.34		Md1287	-813.167	-1633.17	-1607.17	-1134.17	1057.83	4129.83	-726.333	-806.333	-828.333	-714.333	344.667	2730.67	0.0831487	0.223933
Md1288	BC3M21M229.8	2422	218	297	1760	9630	19466	5632.17	631	449	368	973	4456	11776	3108.83	4467.55	5868.19		Md1288	-3210.17	-5414.17	-5335.17	-3872.17	3997.83	13833.8	-2477.83	-2659.83	-2740.83	-2135.83	1347.17	8667.17	0.0943674	0.241376
Md1289	BC3M21M185.0	45	625	780	608	608	88	459	33	388	772	725	859	124	483.5	470.308	304.116		Md1289	-414	166	321	149	149	-371	-450.5	-95.5	288.5	241.5	375.5	-359.5	0.692321	0.612053
Md1290	BC3M21M176.3	6096	1302	1090	2405	2261	1367	2420.17	4139	2815	1720	1947	2194	1839	2442.33	2430.4	1350.25		Md1290	3675.83	-1118.17	-1330.17	-15.1667	-159.167	-1053.17	1696.67	372.667	-722.333	-495.333	-248.333	-603.333	0.212626	0.374784
Md1291	BC3M21M171.6	44	36	128	541	543	180	245.333	48	61	139	244	486	225	200.5	224.641	186.058		Md1291	-201.333	-209.333	-117.333	295.667	297.667	-65.3333	-152.5	-139.5	-61.5	43.5	285.5	24.5	0.385955	0.491329
Md1292	BC3M21M159.5	1259	67	132	510	1692	5738	1566.33	611	112	98	276	836	3806	956.5	1284.87	1690.72		Md1292	-307.333	-1499.33	-1434.33	-1056.33	125.667	4171.67	-345.5	-844.5	-858.5	-680.5	-120.5	2849.5	0.101854	0.252354
Md1293	BC3M21M154.4	1302	834	972	3003	887	760	1293	1124	1519	1423	1339	1276	782	1243.83	1270.31	580.244		Md1293	9	-459	-321	1710	-406	-533	-119.833	275.167	179.167	95.1667	32.1667	-461.833	0.955958	0.679025
Md1294	BC3M21M147.1	776	4228	3967	8469	2133	1723	3549.33	621	5241	4312	6145	5780	3498	4266.17	3880.18	2239.47		Md1294	-2773.33	678.667	417.667	4919.67	-1416.33	-1826.33	-3645.17	974.833	45.8333	1878.83	1513.83	-768.167	0.360863	0.477684
Md1295	BC3M21M131.8	1876	615	724	708	555	621	849.833	1388	159	374	1201	868	1431	903.5	874.603	476.981		Md1295	1026.17	-234.833	-125.833	-141.833	-294.833	-228.833	484.5	-744.5	-529.5	297.5	-35.5	527.5	0.507731	0.547712
Md1296	BC3M21M122.0	4505	1901	2760	2808	1257	1743	2495.67	1983	3180	2034	2366	2629	1710	2317	2413.21	824.976		Md1296	2009.33	-594.667	264.333	312.333	-1238.67	-752.667	-334	863	-283	49	312	-607	0.507041	0.547431
Md1297	BC3M21M113.9	870	2115	2737	3594	2385	365	2011	339	2920	3749	3353	2514	588	2243.83	2118.46	1216.76		Md1297	-1141	104	726	1583	374	-1646	-1904.83	676.167	1505.17	1109.17	270.167	-1655.83	0.092889	0.239148
Md1298	BC3M21M110.9	934	2744	3174	5529	3319	667	2727.83	358	2854	4499	3893	2982	758	2557.33	2649.14	1577.21		Md1298	-1793.83	16.1667	446.167	2801.17	591.167	-2060.83	-2199.33	296.667	1941.67	1335.67	424.667	-1799.33	0.850934	0.654817
Md1299	BC3M21M86.8	379	171	165	379	402	1235	455.167	310	190	372	591	484	1145	515.333	482.936	338.002		Md1299	-76.1667	-284.167	-290.167	-76.1667	-53.1667	779.833	-205.333	-325.333	-143.333	75.6667	-31.3333	629.667	0.13437	0.295023
Md1300	BC3M21M80.6	17827	7431	8137	8743	7459	6411	9334.67	15174	8699	7158	7956	8788	10819	9765.67	9533.59	3325.69		Md1300	8492.33	-1903.67	-1197.67	-591.667	-1875.67	-2923.67	5408.33	-1066.67	-2607.67	-1809.67	-977.667	1053.33	0.281006	0.427879
Md1301	BC3M21M77.6	1817	538	540	606	560	383	740.667	2936	564	460	761	824	1406	1158.5	933.513	725.406		Md1301	1076.33	-202.667	-200.667	-134.667	-180.667	-357.667	1777.5	-594.5	-698.5	-397.5	-334.5	247.5	0.154976	0.31867
Md1302	BC3M22M460.0	552	80	81	219	250	52	205.667	594	191	394	239	608	914	490	336.897	258.902		Md1302	346.333	-125.667	-124.667	13.3333	44.3333	-153.667	104	-299	-96	-251	118	424	0.0229264	0.0969918
Md1303	BC3M22M404.8	1556	153	135	313	551	142	475	1303	245	566	589	1169	1300	862	653.615	503.159		Md1303	1081	-322	-340	-162	76	-333	441	-617	-296	-273	307	438	0.00480656	0.0315923
Md1304	BC3M22M395.0	767	358	148	363	420	112	361.333	1237	457	916	431	769	1825	939.167	628.026	478.543		Md1304	405.667	-3.33333	-213.333	1.66667	58.6667	-249.333	297.833	-482.167	-23.1667	-508.167	-170.167	885.833	0.0496007	0.16242
Md1305	BC3M22M370.8	1107	377	212	356	362	89	417.167	1242	592	836	724	809	1092	882.5	631.936	367.858		Md1305	689.833	-40.1667	-205.167	-61.1667	-55.1667	-328.167	359.5	-290.5	-46.5	-158.5	-73.5	209.5	8.35205e-05	0.0014881
Md1306	BC3M22M310.0	55	169	870	2010	2571	57	955.333	80	190	2538	7089	4179	316	2398.67	1621.49	2091.18		Md1306	-900.333	-786.333	-85.3333	1054.67	1615.67	-898.333	-2318.67	-2208.67	139.333	4690.33	1780.33	-2082.67	0.0558915	0.175281
Md1307	BC3M22M277.5	1671	575	447	1743	1855	1211	1250.33	2028	750	1664	2162	2107	3758	2078.17	1632.41	859.754		Md1307	420.667	-675.333	-803.333	492.667	604.667	-39.3333	-50.1667	-1328.17	-414.167	83.8333	28.8333	1679.83	0.0389356	0.138722
Md1308	BC3M22M273.8	6021	2047	2204	3277	5540	2777	3644.33	6727	3035	6596	6033	6956	6610	5992.83	4728.26	1904.74		Md1308	2376.67	-1597.33	-1440.33	-367.333	1895.67	-867.333	734.167	-2957.83	603.167	40.1667	963.167	617.167	5.06394e-05	0.00101717
Md1309	BC3M22M259.6	3749	592	450	476	420	737	1070.67	3538	984	649	861	513	3961	1751	1384.67	1365.54		Md1309	2678.33	-478.667	-620.667	-594.667	-650.667	-333.667	1787	-767	-1102	-890	-1238	2210	0.148377	0.311342
Md1310	BC3M22M258.7	2130	460	595	406	511	374	746	1692	984	964	861	1207	3961	1611.5	1145.46	992.3		Md1310	1384	-286	-151	-340	-235	-372	80.5	-627.5	-647.5	-750.5	-404.5	2349.5	0.0681992	0.198511
Md1311	BC3M22M208.3	27192	14797	15532	21332	27409	24329	21765.2	31498	20517	27076	27546	29692	34398	28454.5	24852.6	5858.67		Md1311	5426.83	-6968.17	-6233.17	-433.167	5643.83	2563.83	3043.5	-7937.5	-1378.5	-908.5	1237.5	5943.5	1.40153e-05	0.000382756
Md1312	BC3M22M194.6	5246	954	1078	1128	1093	3407	2151	7318	1190	1807	6110	2411	6505	4223.5	3107.54	2353.2		Md1312	3095	-1197	-1073	-1023	-1058	1256	3094.5	-3033.5	-2416.5	1886.5	-1812.5	2281.5	0.0176701	0.0809132
Md1313	BC3M22M188.7	6568	1610	1634	1549	2318	2858	2756.17	5820	1465	2274	3764	2784	5894	3666.83	3176.47	1793.86		Md1313	3811.83	-1146.17	-1122.17	-1207.17	-438.167	101.833	2153.17	-2201.83	-1392.83	97.1667	-882.833	2227.17	0.0364333	0.132754
Md1314	BC3M22M175.9	2037	515	648	4257	11148	8497	4517	1877	650	1425	4674	11455	13192	5545.5	4991.69	4555.07		Md1314	-2480	-4002	-3869	-260	6631	3980	-3668.5	-4895.5	-4120.5	-871.5	5909.5	7646.5	0.142607	0.30475
Md1315	BC3M22M169.9	4416	3205	8268	15814	18759	3184	8941	4504	4913	15582	22268	16571	5415	11542.2	10141.5	6709.08		Md1315	-4525	-5736	-673	6873	9818	-5757	-7038.17	-6629.17	4039.83	10725.8	5028.83	-6127.17	0.0723297	0.205813
Md1316	BC3M22M156.4	260	2750	2441	3775	1365	271	1810.33	149	2915	2357	3705	2392	1527	2174.17	1978.26	1225.87		Md1316	-1550.33	939.667	630.667	1964.67	-445.333	-1539.33	-2025.17	740.833	182.833	1530.83	217.833	-647.167	0.106836	0.259394
Md1317	BC3M22M155.4	282	1597	1824	2971	2114	246	1505.67	179	1868	2670	3061	1884	752	1735.67	1611.82	997.572		Md1317	-1223.67	91.3333	318.333	1465.33	608.333	-1259.67	-1556.67	132.333	934.333	1325.33	148.333	-983.667	0.104173	0.255657
Md1318	BC3M22M154.7	250	551	1070	3159	2967	181	1363	193	532	2087	3624	2240	327	1500.5	1426.46	1247.17		Md1318	-1113	-812	-293	1796	1604	-1182	-1307.5	-968.5	586.5	2123.5	739.5	-1173.5	0.53852	0.559911
Md1319	BC3M22M151.2	787	853	989	1144	1291	305	894.833	645	1939	1435	1816	1761	1041	1439.5	1146.22	485.824		Md1319	-107.833	-41.8333	94.1667	249.167	396.167	-589.833	-794.5	499.5	-4.5	376.5	321.5	-398.5	3.54748e-09	6.99471e-07
Md1320	BC3M22M136.0	369	266	307	375	399	726	407	439	252	422	544	481	1579	619.5	505.077	345.474		Md1320	-38	-141	-100	-32	-8	319	-180.5	-367.5	-197.5	-75.5	-138.5	959.5	0.122066	0.279738
Md1321	BC3M22M106.1	172	797	784	572	700	322	557.833	256	398	503	431	430	873	481.833	522.756	217.69		Md1321	-385.833	239.167	226.167	14.1667	142.167	-235.833	-225.833	-83.8333	21.1667	-50.8333	-51.8333	391.167	0.524599	0.554482
Md1322	BC3M22M88.4	524	329	1327	912	2124	746	993.667	702	1182	1107	2857	1492	1636	1496	1225.51	688.397		Md1322	-469.667	-664.667	333.333	-81.6667	1130.33	-247.667	-794	-314	-389	1361	-4	140	0.212628	0.374786
Md1323	BC3M22M82.6	6081	4318	4572	3142	3475	1340	3821.33	5191	4815	6939	5962	3845	3813	5094.17	4408.79	1453		Md1323	2259.67	496.667	750.667	-679.333	-346.333	-2481.33	96.8333	-279.167	1844.83	867.833	-1249.17	-1281.17	0.00116098	0.0109345
Md1324	BC3M23M500.0	844	229	98	132	134	610	341.167	1686	323	152	47	232	574	502.333	415.551	448.044		Md1324	502.833	-112.167	-243.167	-209.167	-207.167	268.833	1183.67	-179.333	-350.333	-455.333	-270.333	71.6667	0.494253	0.542145
Md1325	BC3M23M431.8	29	32	20	23	46	141	48.5	50	17	16	16	44	150	48.8333	48.6538	44.8207		Md1325	-19.5	-16.5	-28.5	-25.5	-2.5	92.5	1.16667	-31.8333	-32.8333	-32.8333	-4.83333	101.167	0.328763	0.458938
Md1326	BC3M23M381.7	31	46	87	75	111	50	66.6667	46	59	199	125	158	24	101.833	82.8974	52.0926		Md1326	-35.6667	-20.6667	20.3333	8.33333	44.3333	-16.6667	-55.8333	-42.8333	97.1667	23.1667	56.1667	-77.8333	0.0858309	0.22822
Md1327	BC3M23M328.4	154	145	140	130	173	733	245.833	197	189	231	178	208	640	273.833	258.756	193.847		Md1327	-91.8333	-100.833	-105.833	-115.833	-72.8333	487.167	-76.8333	-84.8333	-42.8333	-95.8333	-65.8333	366.167	0.420586	0.50889
Md1328	BC3M23M300.0	1002	338	284	782	579	976	660.167	1649	400	264	652	362	1588	819.167	733.551	462.384		Md1328	341.833	-322.167	-376.167	121.833	-81.1667	315.833	829.833	-419.167	-555.167	-167.167	-457.167	768.833	0.67322	0.606247
Md1329	BC3M23M268.4	490	185	129	226	209	578	302.833	640	743	170	250	265	691	459.833	375.295	220.089		Md1329	187.167	-117.833	-173.833	-76.8333	-93.8333	275.167	180.167	283.167	-289.833	-209.833	-194.833	231.167	0.116855	0.272965
Md1330	BC3M23M205.7	92	514	397	262	217	79	260.167	117	482	285	232	175	224	252.5	256.628	137.125		Md1330	-168.167	253.833	136.833	1.83333	-43.1667	-181.167	-135.5	229.5	32.5	-20.5	-77.5	-28.5	0.738722	0.625507
Md1331	BC3M23M200.2	1511	250	511	780	1156	2811	1169.83	3258	766	418	1072	1130	3076	1620	1377.6	1017.12		Md1331	341.167	-919.833	-658.833	-389.833	-13.8333	1641.17	1638	-854	-1202	-548	-490	1456	0.0872973	0.230532
Md1332	BC3M23M169.5	1780	3031	3933	5571	4958	1944	3536.17	2044	3551	4286	5670	4055	2115	3620.17	3574.94	1348.01		Md1332	-1756.17	-505.167	396.833	2034.83	1421.83	-1592.17	-1576.17	-69.1667	665.833	2049.83	434.833	-1505.17	0.847011	0.65386
Md1333	BC3M23M150.2	7107	157	814	1027	3925	16260	4881.67	9075	698	697	1609	2271	11714	4344	4633.51	5042.03		Md1333	2225.33	-4724.67	-4067.67	-3854.67	-956.667	11378.3	4731	-3646	-3647	-2735	-2073	7370	0.282061	0.428612
Md1334	BC3M23M121.4	4001	2842	4016	4887	3584	6167	4249.5	5587	6644	4299	4634	4367	6273	5300.67	4734.65	1130.81		Md1334	-248.5	-1407.5	-233.5	637.5	-665.5	1917.5	286.333	1343.33	-1001.67	-666.667	-933.667	972.333	0.198123	0.361837
Md1335	BC3M23M120.0	7448	15935	18653	16950	17441	8008	14072.5	4719	19353	16254	16573	11298	6602	12466.5	13331.3	5062		Md1335	-6624.5	1862.5	4580.5	2877.5	3368.5	-6064.5	-7747.5	6886.5	3787.5	4106.5	-1168.5	-5864.5	0.371321	0.483472
Md1336	BC3M23M116.6	2038	6031	10552	10313	10058	2598	6931.67	1141	7153	9136	5528	5585	1107	4941.67	6013.21	3452.51		Md1336	-4893.67	-900.667	3620.33	3381.33	3126.33	-4333.67	-3800.67	2211.33	4194.33	586.333	643.333	-3834.67	0.0437887	0.149831
Md1337	BC3M23M109.8	15674	31978	37163	35913	37314	21767	29968.2	9843	33569	31721	31759	21912	18643	24574.5	27478.8	8914.21		Md1337	-14294.2	2009.83	7194.83	5944.83	7345.83	-8201.17	-14731.5	8994.5	7146.5	7184.5	-2662.5	-5931.5	0.057127	0.177722
Md1338	BC3M23M109.3	3131	8275	13090	13377	12951	4239	9177.17	1589	9156	11446	7286	6748	1751	6329.33	7862.78	4221.38		Md1338	-6046.17	-902.167	3912.83	4199.83	3773.83	-4938.17	-4740.33	2826.67	5116.67	956.667	418.667	-4578.33	0.0221173	0.094614
Md1339	BC3M23M108.7	2809	9738	13488	16494	14597	4308	10239	1600	14006	13762	12809	7941	3665	8963.83	9650.46	5091.99		Md1339	-7430	-501	3249	6255	4358	-5931	-7363.83	5042.17	4798.17	3845.17	-1022.83	-5298.83	0.485635	0.538508
Md1340	BC3M23M100.4	901	146	104	193	400	4639	1063.83	1926	200	117	166	214	4084	1117.83	1088.76	1549.16		Md1340	-162.833	-917.833	-959.833	-870.833	-663.833	3575.17	808.167	-917.833	-1000.83	-951.833	-903.833	2966.17	0.20816	0.370871
Md1341	BC3M23M69.3	1904	2383	1949	3626	3265	2880	2667.83	3347	6548	3395	4655	2099	3850	3982.33	3274.53	1272.52		Md1341	-763.833	-284.833	-718.833	958.167	597.167	212.167	-635.333	2565.67	-587.333	672.667	-1883.33	-132.333	0.130022	0.28973
Md1342	BC3M23M64.9	6058	1368	1042	1327	2315	5943	3008.83	6485	2666	1466	1480	2098	5500	3282.5	3135.14	2072.13		Md1342	3049.17	-1640.83	-1966.83	-1681.83	-693.833	2934.17	3202.5	-616.5	-1816.5	-1802.5	-1184.5	2217.5	0.422552	0.509847
Md1343	BC3M24M538.5	258	50	50	111	97	1231	299.5	565	52	97	321	120	584	289.833	295.038	336.225		Md1343	-41.5	-249.5	-249.5	-188.5	-202.5	931.5	275.167	-237.833	-192.833	31.1667	-169.833	294.167	0.622129	0.589863
Md1344	BC3M24M491.1	92	1122	405	967	144	59	464.833	225	208	483	147	872	896	471.833	468.064	373.122		Md1344	-372.833	657.167	-59.8333	502.167	-320.833	-405.833	-246.833	-263.833	11.1667	-324.833	400.167	424.167	0.960803	0.680084
Md1345	BC3M24M398.6	140	3664	7387	9599	6572	356	4619.67	151	6235	12305	10761	9738	791	6663.5	5562.97	4321.17		Md1345	-4479.67	-955.667	2767.33	4979.33	1952.33	-4263.67	-6512.5	-428.5	5641.5	4097.5	3074.5	-5872.5	0.00180922	0.0152621
Md1346	BC3M24M387.9	7982	677	229	691	592	481	1775.33	9311	1597	557	798	711	996	2328.33	2030.56	2979.41		Md1346	6206.67	-1098.33	-1546.33	-1084.33	-1183.33	-1294.33	6982.67	-731.333	-1771.33	-1530.33	-1617.33	-1332.33	0.00825469	0.0469497
Md1347	BC3M24M372.5	151	350	630	391	400	521	407.167	754	450	507	381	794	511	566.167	480.551	172		Md1347	-256.167	-57.1667	222.833	-16.1667	-7.16667	113.833	187.833	-116.167	-59.1667	-185.167	227.833	-55.1667	0.426584	0.511795
Md1348	BC3M24M369.6	1010	984	570	941	466	435	734.333	2083	1368	1094	761	1110	595	1168.5	934.718	443.348		Md1348	275.667	249.667	-164.333	206.667	-268.333	-299.333	914.5	199.5	-74.5	-407.5	-58.5	-573.5	0.0356419	0.13083
Md1349	BC3M24M353.5	366	247	309	433	185	396	322.667	233	623	263	401	294	486	383.333	350.667	118.862		Md1349	43.3333	-75.6667	-13.6667	110.333	-137.667	73.3333	-150.333	239.667	-120.333	17.6667	-89.3333	102.667	0.190092	0.35436
Md1350	BC3M24M344.1	1397	523	255	207	559	508	574.833	2066	342	576	256	570	754	760.667	660.603	519.366		Md1350	822.167	-51.8333	-319.833	-367.833	-15.8333	-66.8333	1305.33	-418.667	-184.667	-504.667	-190.667	-6.66667	0.317195	0.451788
Md1351	BC3M24M337.1	1554	181	270	192	604	791	598.667	2447	836	514	436	959	527	953.167	762.282	625.219		Md1351	955.333	-417.667	-328.667	-406.667	5.33333	192.333	1493.83	-117.167	-439.167	-517.167	5.83333	-426.167	0.0958503	0.24359
Md1352	BC3M24M335.0	2427	1267	856	1719	1707	1374	1558.33	4818	2301	1988	1840	2027	1552	2421	1956.49	958.053		Md1352	868.667	-291.333	-702.333	160.667	148.667	-184.333	2397	-120	-433	-581	-394	-869	0.0105184	0.0559452
Md1353	BC3M24M313.0	2496	1601	902	1569	1383	1337	1548	4556	1798	1921	2125	2212	2019	2438.5	1959	886.961		Md1353	948	53	-646	21	-165	-211	2117.5	-640.5	-517.5	-313.5	-226.5	-419.5	2.09068e-06	8.99369e-05
Md1354	BC3M24M311.0	932	643	467	700	476	474	615.333	1654	819	755	923	626	766	923.833	757.718	311.36		Md1354	316.667	27.6667	-148.333	84.6667	-139.333	-141.333	730.167	-104.833	-168.833	-0.833333	-297.833	-157.833	3.69185e-15	0
Md1355	BC3M24M307.3	4350	1630	2042	3541	2805	1956	2720.67	3813	3660	2892	2237	4386	3088	3346	3009.28	900.641		Md1355	1629.33	-1090.67	-678.667	820.333	84.3333	-764.667	467	314	-454	-1109	1040	-258	0.136726	0.297845
Md1356	BC3M24M292.2	5522	1330	929	975	1460	2470	2114.33	5294	1549	1586	1468	1040	3227	2360.67	2228.03	1550.16		Md1356	3407.67	-784.333	-1185.33	-1139.33	-654.333	355.667	2933.33	-811.667	-774.667	-892.667	-1320.67	866.333	0.105787	0.257928
Md1357	BC3M24M286.0	279	384	233	666	866	218	441	450	552	628	407	476	604	519.5	477.231	185.516		Md1357	-162	-57	-208	225	425	-223	-69.5	32.5	108.5	-112.5	-43.5	84.5	0.713583	0.618328
Md1358	BC3M24M280.0	1036	1428	993	1800	864	332	1075.5	881	1551	1625	1767	858	770	1242	1152.35	443.75		Md1358	-39.5	352.5	-82.5	724.5	-211.5	-743.5	-361	309	383	525	-384	-472	0.0772122	0.214162
Md1359	BC3M24M274.8	18148	11199	12405	10472	9800	16134	13026.3	18631	12639	10656	16824	10600	14527	13979.5	13466.3	3079.16		Md1359	5121.67	-1827.33	-621.333	-2554.33	-3226.33	3107.67	4651.5	-1340.5	-3323.5	2844.5	-3379.5	547.5	0.476238	0.534471
Md1360	BC3M24M264.3	728	248	39	404	679	418	419.333	480	515	304	141	205	148	298.833	363.718	208.147		Md1360	308.667	-171.333	-380.333	-15.3333	259.667	-1.33333	181.167	216.167	5.16667	-157.833	-93.8333	-150.833	0.532438	0.557556
Md1361	BC3M24M224.1	53	926	1879	2839	2375	498	1428.33	74	1040	1852	2239	1466	700	1228.5	1336.1	882.31		Md1361	-1375.33	-502.333	450.667	1410.67	946.667	-930.333	-1154.5	-188.5	623.5	1010.5	237.5	-528.5	0.261175	0.413662
Md1362	BC3M24M222.0	60	367	830	768	351	82	409.667	50	474	713	436	282	165	353.333	383.667	263.558		Md1362	-349.667	-42.6667	420.333	358.333	-58.6667	-327.667	-303.333	120.667	359.667	82.6667	-71.3333	-188.333	0.40759	0.502461
Md1363	BC3M24M210.2	284	638	137	397	483	58	332.833	325	363	285	341	319	141	295.667	315.679	150.708		Md1363	-48.8333	305.167	-195.833	64.1667	150.167	-274.833	29.3333	67.3333	-10.6667	45.3333	23.3333	-154.667	0.496379	0.543032
Md1364	BC3M24M207.8	326	1049	739	544	608	182	574.667	432	316	339	206	441	522	376	482.974	234.544		Md1364	-248.667	474.333	164.333	-30.6667	33.3333	-392.667	56	-60	-37	-170	65	146	0.139745	0.301415
Md1365	BC3M24M196.8	1742	527	398	558	442	1011	779.667	1645	757	464	907	464	967	867.333	820.128	440.728		Md1365	962.333	-252.667	-381.667	-221.667	-337.667	231.333	777.667	-110.333	-403.333	39.6667	-403.333	99.6667	0.0837861	0.224959
Md1366	BC3M24M195.6	1840	593	398	545	655	1060	848.5	1557	838	408	1069	371	999	873.667	860.115	449.002		Md1366	991.5	-255.5	-450.5	-303.5	-193.5	211.5	683.333	-35.6667	-465.667	195.333	-502.667	125.333	0.529643	0.556465
Md1367	BC3M24M191.6	601	1201	897	1282	1553	1406	1156.67	1043	1813	1708	1649	728	2295	1539.33	1333.28	472.336		Md1367	-555.667	44.3333	-259.667	125.333	396.333	249.333	-496.333	273.667	168.667	109.667	-811.333	755.667	0.235079	0.393552
Md1368	BC3M24M190.2	146	405	433	1270	613	187	509	161	521	605	1264	918	274	623.833	562	379.524		Md1368	-363	-104	-76	761	104	-322	-462.833	-102.833	-18.8333	640.167	294.167	-349.833	0.00871147	0.0488215
Md1369	BC3M24M189.0	172	254	205	964	199	70	310.667	186	343	349	969	489	161	416.167	359.359	289.494		Md1369	-138.667	-56.6667	-105.667	653.333	-111.667	-240.667	-230.167	-73.1667	-67.1667	552.833	72.8333	-255.167	0.00862431	0.0484668
Md1370	BC3M24M184.5	120	719	796	492	663	56	474.333	121	622	1037	352	97	202	405.167	442.41	313.754		Md1370	-354.333	244.667	321.667	17.6667	188.667	-418.333	-284.167	216.833	631.833	-53.1667	-308.167	-203.167	0.553407	0.565567
Md1371	BC3M24M183.0	146	1104	683	523	486	354	549.333	198	1389	187	440	151	275	440	498.872	376.785		Md1371	-403.333	554.667	133.667	-26.3333	-63.3333	-195.333	-242	949	-253	0	-289	-165	0.286049	0.431361
Md1372	BC3M24M175.1	2508	268	497	334	586	1416	934.833	2228	532	375	575	278	1272	876.667	907.987	743.786		Md1372	1573.17	-666.833	-437.833	-600.833	-348.833	481.167	1351.33	-344.667	-501.667	-301.667	-598.667	395.333	0.903164	0.667182
Md1373	BC3M24M171.4	2118	514	458	482	197	191	660	2297	929	709	537	94	722	881.333	762.154	683.868		Md1373	1458	-146	-202	-178	-463	-469	1415.67	47.6667	-172.333	-344.333	-787.333	-159.333	0.0466239	0.156064
Md1374	BC3M24M169.2	465	866	894	925	361	206	619.5	808	2103	830	737	702	420	933.333	764.346	461.826		Md1374	-154.5	246.5	274.5	305.5	-258.5	-413.5	-125.333	1169.67	-103.333	-196.333	-231.333	-513.333	0.219302	0.380519
Md1375	BC3M24M163.3	1352	420	248	263	91	141	419.167	1236	507	230	269	204	151	432.833	425.474	404.134		Md1375	932.833	0.833333	-171.167	-156.167	-328.167	-278.167	803.167	74.1667	-202.833	-163.833	-228.833	-281.833	0.119755	0.276757
Md1376	BC3M24M155.2	8262	371	268	329	1030	346	1767.67	6001	922	579	201	269	671	1440.5	1616.67	2527.63		Md1376	6494.33	-1396.67	-1499.67	-1438.67	-737.667	-1421.67	4560.5	-518.5	-861.5	-1239.5	-1171.5	-769.5	0.79792	0.641485
Md1377	BC3M24M134.8	4126	464	670	277	218	296	1008.5	765	687	647	99	277	731	534.333	789.654	1037.12		Md1377	3117.5	-544.5	-338.5	-731.5	-790.5	-712.5	230.667	152.667	112.667	-435.333	-257.333	196.667	0.32666	0.457655
Md1378	BC3M24M133.7	488	1037	450	557	105	111	458	247	1268	1263	389	251	111	588.167	518.077	414.404		Md1378	30	579	-8	99	-353	-347	-341.167	679.833	674.833	-199.167	-337.167	-477.167	0.219806	0.380947
Md1379	BC3M24M132.3	1415	1728	1565	1351	1177	717	1325.5	2115	1244	1611	1518	1534	1833	1642.5	1471.81	340.541		Md1379	89.5	402.5	239.5	25.5	-148.5	-608.5	472.5	-398.5	-31.5	-124.5	-108.5	190.5	0.35449	0.474083
Md1380	BC3M24M119.2	162	1415	3969	4040	2708	400	2115.67	141	2630	3636	4927	4379	791	2750.67	2408.74	1704.89		Md1380	-1953.67	-700.667	1853.33	1924.33	592.333	-1715.67	-2609.67	-120.667	885.333	2176.33	1628.33	-1959.67	0.0264607	0.107023
Md1381	BC3M24M112.6	83	886	2601	2551	1958	225	1384	72	728	1961	2937	1804	241	1290.5	1340.85	1033.26		Md1381	-1301	-498	1217	1167	574	-1159	-1218.5	-562.5	670.5	1646.5	513.5	-1049.5	0.505972	0.546994
Md1382	BC3M24M87.5	1739	1201	4059	1640	356	3069	2010.67	3260	925	3964	3511	1797	5860	3219.5	2568.59	1542.26		Md1382	-271.667	-809.667	2048.33	-370.667	-1654.67	1058.33	40.5	-2294.5	744.5	291.5	-1422.5	2640.5	0.0506448	0.164607
Md1383	BC3M24M79.3	456	1127	1181	817	793	382	792.667	450	2360	1951	2027	910	634	1388.67	1067.74	648.055		Md1383	-336.667	334.333	388.333	24.3333	0.333333	-410.667	-938.667	971.333	562.333	638.333	-478.667	-754.667	0.00213298	0.0172656
Md1384	BC3M31M345.6	182	95	98	317	377	674	290.5	538	243	282	551	951	309	479	377.5	243.577		Md1384	-108.5	-195.5	-192.5	26.5	86.5	383.5	59	-236	-197	72	472	-170	0.303103	0.442768
Md1385	BC3M31M327.9	164	210	198	338	473	500	313.833	150	200	440	543	412	501	374.333	341.756	144.335		Md1385	-149.833	-103.833	-115.833	24.1667	159.167	186.167	-224.333	-174.333	65.6667	168.667	37.6667	126.667	0.221228	0.382149
Md1386	BC3M31M307.1	292	206	182	368	277	307	272	1291	596	474	448	391	316	586	416.923	285.993		Md1386	20	-66	-90	96	5	35	705	10	-112	-138	-195	-270	0.0123945	0.0629363
Md1387	BC3M31M261.9	168	81	144	585	1007	1866	641.833	151	231	204	424	1058	1032	516.667	584.064	528.594		Md1387	-473.833	-560.833	-497.833	-56.8333	365.167	1224.17	-365.667	-285.667	-312.667	-92.6667	541.333	515.333	0.412738	0.50503
Md1388	BC3M31M250.6	591	231	224	385	181	495	351.167	1414	413	366	139	191	608	521.833	429.936	332.735		Md1388	239.833	-120.167	-127.167	33.8333	-170.167	143.833	892.167	-108.833	-155.833	-382.833	-330.833	86.1667	0.601636	0.582909
Md1389	BC3M31M221.8	861	742	530	719	703	748	717.167	2196	982	1025	1444	710	841	1199.67	939.859	438.588		Md1389	143.833	24.8333	-187.167	1.83333	-14.1667	30.8333	996.333	-217.667	-174.667	244.333	-489.667	-358.667	0.018387	0.0832002
Md1390	BC3M31M219.8	202	410	410	665	506	531	454	647	1029	775	532	668	407	676.333	556.615	205.881		Md1390	-252	-44	-44	211	52	77	-29.3333	352.667	98.6667	-144.333	-8.33333	-269.333	0.218543	0.379874
Md1391	BC3M31M209.2	840	319	553	1532	1535	4934	1618.83	1425	786	890	1405	1467	2537	1418.33	1526.29	1172.6		Md1391	-778.833	-1299.83	-1065.83	-86.8333	-83.8333	3315.17	6.66667	-632.333	-528.333	-13.3333	48.6667	1118.67	0.493662	0.541897
Md1392	BC3M31M193.9	235	284	256	417	422	951	427.5	673	437	312	661	569	921	595.5	505.038	237.15		Md1392	-192.5	-143.5	-171.5	-10.5	-5.5	523.5	77.5	-158.5	-283.5	65.5	-26.5	325.5	0.0146332	0.0708342
Md1393	BC3M31M189.6	243	332	320	280	882	802	476.5	257	488	703	614	917	558	589.5	528.654	240.266		Md1393	-233.5	-144.5	-156.5	-196.5	405.5	325.5	-332.5	-101.5	113.5	24.5	327.5	-31.5	0.239706	0.397244
Md1394	BC3M31M180.9	384	765	1103	2023	2234	685	1199	1020	2259	2320	2412	2142	705	1809.67	1480.85	756.111		Md1394	-815	-434	-96	824	1035	-514	-789.667	449.333	510.333	602.333	332.333	-1104.67	0.0579051	0.179246
Md1395	BC3M31M178.4	2386	1742	1770	2951	1823	2133	2134.17	6829	3778	3803	2706	2972	2586	3779	2893.32	1365.76		Md1395	251.833	-392.167	-364.167	816.833	-311.167	-1.16667	3050	-1	24	-1073	-807	-1193	0.0149314	0.0718541
Md1396	BC3M31M141.8	18604	15253	20084	24062	18390	19595	19331.3	20359	17639	21140	17339	24209	19210	19982.7	19631.9	2497.59		Md1396	-727.333	-4078.33	752.667	4730.67	-941.333	263.667	376.333	-2343.67	1157.33	-2643.67	4226.33	-772.667	0.834633	0.650808
Md1397	BC3M31M129.7	280	325	627	731	512	1604	679.833	949	1047	881	858	812	1452	999.833	827.526	385.47		Md1397	-399.833	-354.833	-52.8333	51.1667	-167.833	924.167	-50.8333	47.1667	-118.833	-141.833	-187.833	452.167	0.0776135	0.214835
Md1398	BC3M31M123.1	1975	1662	2455	2909	2950	4115	2677.67	2350	1875	2169	1607	3256	2163	2236.67	2474.13	706.282		Md1398	-702.667	-1015.67	-222.667	231.333	272.333	1437.33	113.333	-361.667	-67.6667	-629.667	1019.33	-73.6667	0.171292	0.335901
Md1399	BC3M31M119.8	2005	1562	2502	2836	2000	2337	2207	3274	2793	2906	2303	3167	2963	2901	2527.31	511.397		Md1399	-202	-645	295	629	-207	130	373	-108	5	-598	266	62	0.0698596	0.201474
Md1400	BC3M31M111.3	1828	1180	1716	1732	1196	1402	1509	2185	2153	1787	1397	2001	2020	1923.83	1700.46	341.586		Md1400	319	-329	207	223	-313	-107	261.167	229.167	-136.833	-526.833	77.1667	96.1667	0.079798	0.218467
Md1401	BC3M31M89.5	801	121	313	676	1050	1217	696.333	784	140	636	627	738	845	628.333	664.949	319.135		Md1401	104.667	-575.333	-383.333	-20.3333	353.667	520.667	155.667	-488.333	7.66667	-1.33333	109.667	216.667	0.531408	0.557155
Md1402	BC3M31M80.8	4152	3193	4355	2838	3096	6134	3961.33	3505	4674	3466	4111	4309	5092	4192.83	4068.18	901.276		Md1402	190.667	-768.333	393.667	-1123.33	-865.333	2172.67	-687.833	481.167	-726.833	-81.8333	116.167	899.167	0.469266	0.531426
Md1403	BC3M31M77.3	210	2403	8284	6554	6209	703	4060.5	201	1426	6964	7752	5577	1011	3821.83	3950.35	3066.67		Md1403	-3850.5	-1657.5	4223.5	2493.5	2148.5	-3357.5	-3620.83	-2395.83	3142.17	3930.17	1755.17	-2810.83	0.535607	0.558786
Md1404	BC3M32M287.7	368	431	347	876	1255	262	589.833	378	234	467	822	656	100	442.833	521.987	314.93		Md1404	-221.833	-158.833	-242.833	286.167	665.167	-327.833	-64.8333	-208.833	24.1667	379.167	213.167	-342.833	0.13302	0.293392
Md1405	BC3M32M220.9	16029	31449	24133	25448	23008	19738	23300.8	14319	23387	19693	15901	19586	18372	18543	21104.9	4665.62		Md1405	-7271.83	8148.17	832.167	2147.17	-292.833	-3562.83	-4224	4844	1150	-2642	1043	-171	0.000366603	0.00457502
Md1406	BC3M32M186.7	1981	6832	5097	5015	4312	3871	4518	1737	4842	4154	4288	3410	3442	3645.5	4115.31	1327.15		Md1406	-2537	2314	579	497	-206	-647	-1908.5	1196.5	508.5	642.5	-235.5	-203.5	0.00015581	0.00239011
Md1407	BC3M32M159.5	469	1447	2883	4950	5412	3139	3050	566	847	2185	3637	4191	2043	2244.83	2678.38	1609.68		Md1407	-2581	-1603	-167	1900	2362	89	-1678.83	-1397.83	-59.8333	1392.17	1946.17	-201.833	4.64868e-12	4.46811e-09
Md1408	BC3M32M149.7	82	396	196	288	101	76	189.833	117	184	154	395	221	65	189.333	189.603	111.776		Md1408	-107.833	206.167	6.16667	98.1667	-88.8333	-113.833	-72.3333	-5.33333	-35.3333	205.667	31.6667	-124.333	0.899474	0.666331
Md1409	BC3M32M145.6	21	214	145	220	57	27	114	42	111	215	37	61	54	86.6667	101.385	74.9039		Md1409	-93	100	31	106	-57	-87	-44.6667	24.3333	128.333	-49.6667	-25.6667	-32.6667	0.424342	0.510714
Md1410	BC3M32M136.2	2833	1958	1117	1503	1532	1104	1674.5	2345	1530	1122	1282	1367	1418	1510.67	1598.88	510.251		Md1410	1158.5	283.5	-557.5	-171.5	-142.5	-570.5	834.333	19.3333	-388.667	-228.667	-143.667	-92.6667	0.425657	0.511349
Md1411	BC3M32M106.4	52	52	139	539	791	266	306.5	38	41	120	644	584	122	258.167	284.192	265.186		Md1411	-254.5	-254.5	-167.5	232.5	484.5	-40.5	-220.167	-217.167	-138.167	385.833	325.833	-136.167	0.312968	0.449119
Md1412	BC3M32M104.4	621	375	302	341	339	507	414.167	498	474	324	358	468	438	426.667	419.936	91.9434		Md1412	206.833	-39.1667	-112.167	-73.1667	-75.1667	92.8333	71.3333	47.3333	-102.667	-68.6667	41.3333	11.3333	0.254308	0.408533
Md1413	BC3M32M97.0	483	76	83	156	191	180	194.833	345	112	71	141	105	99	145.5	172.064	118.873		Md1413	288.167	-118.833	-111.833	-38.8333	-3.83333	-14.8333	199.5	-33.5	-74.5	-4.5	-40.5	-46.5	0.170459	0.33505
Md1414	BC3M32M89.1	1821	623	458	322	381	1427	838.667	1188	1187	411	144	321	1499	791.667	816.974	546.631		Md1414	982.333	-215.667	-380.667	-516.667	-457.667	588.333	396.333	395.333	-380.667	-647.667	-470.667	707.333	0.588165	0.578208
Md1415	BC3M32M74.0	575	482	319	225	391	342	389	614	500	660	461	322	367	487.333	434.385	128.134		Md1415	186	93	-70	-164	2	-47	126.667	12.6667	172.667	-26.3333	-165.333	-120.333	0.149583	0.312698
Md1416	BC3M32M69.2	24281	19680	15402	18988	18057	22585	19832.2	18343	17573	15165	13253	12336	16827	15582.8	17870.9	3397.22		Md1416	4448.83	-152.167	-4430.17	-844.167	-1775.17	2752.83	2760.17	1990.17	-417.833	-2329.83	-3246.83	1244.17	0.000721755	0.00763932
Md1417	BC3M33M573.4	163	61	112	223	279	621	243.167	275	206	318	501	734	801	472.5	349.013	238.43		Md1417	-80.1667	-182.167	-131.167	-20.1667	35.8333	377.833	-197.5	-266.5	-154.5	28.5	261.5	328.5	4.40276e-06	0.000158546
Md1418	BC3M33M550.0	56	77	67	90	157	88	89.1667	50	57	102	208	417	80	152.333	118.321	99.8779		Md1418	-33.1667	-12.1667	-22.1667	0.833333	67.8333	-1.16667	-102.333	-95.3333	-50.3333	55.6667	264.667	-72.3333	0.136796	0.297929
Md1419	BC3M33M541.4	310	57	85	116	108	113	131.5	420	119	146	417	230	544	312.667	215.115	156.734		Md1419	178.5	-74.5	-46.5	-15.5	-23.5	-18.5	107.333	-193.667	-166.667	104.333	-82.6667	231.333	0.00780884	0.0450917
Md1420	BC3M33M514.8	46	92	532	439	606	136	308.5	49	228	741	1639	1229	172	676.333	478.269	485.06		Md1420	-262.5	-216.5	223.5	130.5	297.5	-172.5	-627.333	-448.333	64.6667	962.667	552.667	-504.333	0.0398642	0.140894
Md1421	BC3M33M484.8	1366	164	993	904	1088	1613	1021.33	1871	1653	2302	3717	2980	3537	2676.67	1785.33	1073.45		Md1421	344.667	-857.333	-28.3333	-117.333	66.6667	591.667	-805.667	-1023.67	-374.667	1040.33	303.333	860.333	4.06752e-13	6.99232e-10
Md1422	BC3M33M360.8	1614	345	1406	651	623	1486	1020.83	2450	2331	2013	1874	1703	3248	2269.83	1597.29	818.807		Md1422	593.167	-675.833	385.167	-369.833	-397.833	465.167	180.167	61.1667	-256.833	-395.833	-566.833	978.167	6.45802e-08	6.37087e-06
Md1423	BC3M33M308.7	1165	64	57	94	95	1659	522.333	2196	172	71	162	88	1045	622.333	568.487	718.174		Md1423	642.667	-458.333	-465.333	-428.333	-427.333	1136.67	1573.67	-450.333	-551.333	-460.333	-534.333	422.667	0.518438	0.552034
Md1424	BC3M33M283.2	408	33	40	82	132	794	248.167	863	97	53	110	351	531	334.167	287.859	286.117		Md1424	159.833	-215.167	-208.167	-166.167	-116.167	545.833	528.833	-237.167	-281.167	-224.167	16.8333	196.833	0.875585	0.660741
Md1425	BC3M33M275.1	389	147	530	612	774	998	575	536	1151	1311	1184	1005	1410	1099.5	817.077	387.931		Md1425	-186	-428	-45	37	199	423	-563.5	51.5	211.5	84.5	-94.5	310.5	9.79451e-06	0.000291394
Md1426	BC3M33M270.2	1983	189	488	1008	1389	2340	1232.83	2569	709	757	1151	1883	2269	1556.33	1382.14	764.16		Md1426	750.167	-1043.83	-744.833	-224.833	156.167	1107.17	1012.67	-847.333	-799.333	-405.333	326.667	712.667	0.0143613	0.069898
Md1427	BC3M33M242.4	222	249	1385	772	1110	329	677.833	207	564	1130	1228	1263	509	816.833	741.987	434.769		Md1427	-455.833	-428.833	707.167	94.1667	432.167	-348.833	-609.833	-252.833	313.167	411.167	446.167	-307.833	0.154058	0.317663
Md1428	BC3M33M240.0	1371	2764	9611	8307	8145	5100	5883	805	5820	10898	10828	10341	6592	7547.33	6651.15	3460.36		Md1428	-4512	-3119	3728	2424	2262	-783	-6742.33	-1727.33	3350.67	3280.67	2793.67	-955.333	1.00583e-10	4.64162e-08
Md1429	BC3M33M220.7	162	328	959	1533	1486	1162	938.333	113	661	1478	1118	1430	1007	967.833	951.949	500.406		Md1429	-776.333	-610.333	20.6667	594.667	547.667	223.667	-854.833	-306.833	510.167	150.167	462.167	39.1667	0.788793	0.639101
Md1430	BC3M33M205.5	53	114	599	533	646	288	372.167	51	177	555	627	619	239	378	374.859	232.034		Md1430	-319.167	-258.167	226.833	160.833	273.833	-84.1667	-327	-201	177	249	241	-139	0.802994	0.642799
Md1431	BC3M33M204.4	93	186	497	332	322	96	254.333	36	385	948	466	443	200	413	327.564	238.889		Md1431	-161.333	-68.3333	242.667	77.6667	67.6667	-158.333	-377	-28	535	53	30	-213	0.00171066	0.0146341
Md1432	BC3M33M195.2	281	62	92	66	106	61	111.333	612	120	73	121	108	110	190.667	147.949	150.305		Md1432	169.667	-49.3333	-19.3333	-45.3333	-5.33333	-50.3333	421.333	-70.6667	-117.667	-69.6667	-82.6667	-80.6667	0.0652761	0.193202
Md1433	BC3M33M155.5	2181	618	833	662	617	1347	1043	2291	1012	1061	1310	1186	2163	1503.83	1255.69	595.515		Md1433	1138	-425	-210	-381	-426	304	787.167	-491.833	-442.833	-193.833	-317.833	659.167	1.7868e-07	1.38258e-05
Md1434	BC3M33M144.8	364	126	269	262	546	587	359	678	326	249	395	297	771	452.667	402.231	188.041		Md1434	5	-233	-90	-97	187	228	225.333	-126.667	-203.667	-57.6667	-155.667	318.333	0.555606	0.566389
Md1435	BC3M33M139.5	65	114	397	355	374	111	236	56	190	547	513	525	134	327.5	278.231	182.022		Md1435	-171	-122	161	119	138	-125	-271.5	-137.5	219.5	185.5	197.5	-193.5	2.99282e-05	0.000681771
Md1436	BC3M33M103.4	1046	127	189	120	59	156	282.833	1257	193	158	194	165	648	435.833	353.449	384.184		Md1436	763.167	-155.833	-93.8333	-162.833	-223.833	-126.833	821.167	-242.833	-277.833	-241.833	-270.833	212.167	0.118544	0.27518
Md1437	BC3M33M95.8	1501	282	603	834	1587	1550	1059.5	1529	482	818	1375	1624	1292	1186.67	1118.19	467.016		Md1437	441.5	-777.5	-456.5	-225.5	527.5	490.5	342.333	-704.667	-368.667	188.333	437.333	105.333	0.258711	0.411834
Md1438	BC3M34M388.6	1113	596	307	161	197	538	485.333	629	554	177	690	121	420	431.833	460.641	276.964		Md1438	627.667	110.667	-178.333	-324.333	-288.333	52.6667	197.167	122.167	-254.833	258.167	-310.833	-11.8333	0.794373	0.640562
Md1439	BC3M34M327.0	929	180	149	81	126	452	319.5	960	458	201	227	270	621	456.167	382.577	292.34		Md1439	609.5	-139.5	-170.5	-238.5	-193.5	132.5	503.833	1.83333	-255.167	-229.167	-186.167	164.833	1.25126e-05	0.000351103
Md1440	BC3M34M317.7	1897	632	635	549	752	1124	931.5	2964	620	865	1010	601	1477	1256.17	1081.35	687.929		Md1440	965.5	-299.5	-296.5	-382.5	-179.5	192.5	1707.83	-636.167	-391.167	-246.167	-655.167	220.833	0.120632	0.277892
Md1441	BC3M34M300.4	726	562	458	334	508	647	539.167	1284	333	529	384	353	780	610.5	572.09	257.672		Md1441	186.833	22.8333	-81.1667	-205.167	-31.1667	107.833	673.5	-277.5	-81.5	-226.5	-257.5	169.5	0.710763	0.617506
Md1442	BC3M34M278.3	367	73	69	75	105	174	143.833	785	60	65	75	95	150	205	172.064	201.807		Md1442	223.167	-70.8333	-74.8333	-68.8333	-38.8333	30.1667	580	-145	-140	-130	-110	-55	0.0134752	0.0668039
Md1443	BC3M34M271.4	2732	720	782	634	1142	2141	1358.5	3405	775	783	2377	877	2563	1796.67	1560.73	951.262		Md1443	1373.5	-638.5	-576.5	-724.5	-216.5	782.5	1608.33	-1021.67	-1013.67	580.333	-919.667	766.333	0.270825	0.420687
Md1444	BC3M34M259.3	943	263	243	187	214	317	361.167	1550	267	184	278	222	517	503	426.628	394.178		Md1444	581.833	-98.1667	-118.167	-174.167	-147.167	-44.1667	1047	-236	-319	-225	-281	14	0.274793	0.423516
Md1445	BC3M34M256.3	1304	1199	1269	1277	1178	1582	1301.5	862	1258	941	645	326	693	787.5	1064.27	347.894		Md1445	2.5	-102.5	-32.5	-24.5	-123.5	280.5	74.5	470.5	153.5	-142.5	-461.5	-94.5	0.00292427	0.0218533
Md1446	BC3M34M219.8	738	520	548	448	628	609	581.833	959	665	510	604	611	762	685.167	629.526	131.878		Md1446	156.167	-61.8333	-33.8333	-133.833	46.1667	27.1667	273.833	-20.1667	-175.167	-81.1667	-74.1667	76.8333	0.0695272	0.200884
Md1447	BC3M34M208.1	1368	594	712	431	731	945	796.833	1108	1040	700	551	723	1017	856.5	824.372	258.928		Md1447	571.167	-202.833	-84.8333	-365.833	-65.8333	148.167	251.5	183.5	-156.5	-305.5	-133.5	160.5	0.142868	0.305052
Md1448	BC3M34M203.3	2001	385	492	416	798	879	828.5	2310	557	401	639	564	1101	928.667	874.731	609.779		Md1448	1172.5	-443.5	-336.5	-412.5	-30.5	50.5	1381.33	-371.667	-527.667	-289.667	-364.667	172.333	0.531925	0.557356
Md1449	BC3M34M194.0	1358	818	923	1053	1176	1273	1100.17	1361	1191	529	1478	1275	1290	1187.33	1140.4	259.192		Md1449	257.833	-282.167	-177.167	-47.1667	75.8333	172.833	173.667	3.66667	-658.333	290.667	87.6667	102.667	0.478665	0.535521
Md1450	BC3M34M179.6	2202	1557	1642	817	1164	2134	1586	1702	1444	1109	1694	1655	2078	1613.67	1598.77	405.247		Md1450	616	-29	56	-769	-422	548	88.3333	-169.667	-504.667	80.3333	41.3333	464.333	0.5899	0.578819
Md1451	BC3M34M171.2	449	2247	2482	1701	1489	1594	1660.33	658	1001	1940	1393	1894	1223	1351.5	1517.79	584.014		Md1451	-1211.33	586.667	821.667	40.6667	-171.333	-66.3333	-693.5	-350.5	588.5	41.5	542.5	-128.5	0.118064	0.274554
Md1452	BC3M34M166.9	2202	1137	1167	362	643	490	1000.17	1723	1075	704	388	394	250	755.667	887.321	580.319		Md1452	1201.83	136.833	166.833	-638.167	-357.167	-510.167	967.333	319.333	-51.6667	-367.667	-361.667	-505.667	0.0195572	0.0868655
Md1453	BC3M34M145.4	4234	2999	3273	1999	2564	2805	2979	3834	2924	2400	1514	1897	2334	2483.83	2750.46	760.923		Md1453	1255	20	294	-980	-415	-174	1350.17	440.167	-83.8333	-969.833	-586.833	-149.833	9.62654e-05	0.00165774
Md1454	BC3M34M140.4	1262	839	1072	879	892	781	954.167	908	1101	881	544	558	871	810.5	887.859	196.935		Md1454	307.833	-115.167	117.833	-75.1667	-62.1667	-173.167	97.5	290.5	70.5	-266.5	-252.5	60.5	0.395033	0.496068
Md1455	BC3M34M136.7	51	416	61	148	55	71	133.667	61	212	325	108	79	61	141	137.051	115.091		Md1455	-82.6667	282.333	-72.6667	14.3333	-78.6667	-62.6667	-80	71	184	-33	-62	-80	0.92803	0.672834
Md1456	BC3M34M130.1	76	116	197	307	431	20	191.167	111	175	220	258	213	67	174	183.244	110.396		Md1456	-115.167	-75.1667	5.83333	115.833	239.833	-171.167	-63	1	46	84	39	-107	0.589511	0.578683
Md1457	BC3M34M119.7	7399	6249	6702	6160	5562	5089	6193.5	4826	6588	5635	5602	6521	6568	5956.67	6084.19	713.815		Md1457	1205.5	55.5	508.5	-33.5	-631.5	-1104.5	-1130.67	631.333	-321.667	-354.667	564.333	611.333	0.62353	0.59033
Md1458	BC3M34M106.1	6952	6616	6124	4860	4574	4024	5525	5473	6240	5536	4509	5502	6327	5597.83	5558.62	883.194		Md1458	1427	1091	599	-665	-951	-1501	-124.833	642.167	-61.8333	-1088.83	-95.8333	729.167	0.485653	0.538515
Md1459	BC3M34M103.8	523	694	957	526	663	634	666.167	651	693	826	769	469	697	684.167	674.474	129.919		Md1459	-143.167	27.8333	290.833	-140.167	-3.16667	-32.1667	-33.1667	8.83333	141.833	84.8333	-215.167	12.8333	0.958422	0.679564
Md1460	BC3M34M97.6	216	1302	297	367	80	141	400.5	70	1119	1149	428	271	90	521.167	456.192	436.652		Md1460	-184.5	901.5	-103.5	-33.5	-320.5	-259.5	-451.167	597.833	627.833	-93.1667	-250.167	-431.167	0.334759	0.462558
Md1461	BC3M34M92.9	413	887	1113	1023	659	437	755.333	679	993	1350	827	517	468	805.667	778.564	288.406		Md1461	-342.333	131.667	357.667	267.667	-96.3333	-318.333	-126.667	187.333	544.333	21.3333	-288.667	-337.667	0.927918	0.672809
Md1462	BC3M34M85.5	756	859	685	464	519	986	711.5	722	587	530	560	425	1159	663.833	689.5	213.239		Md1462	44.5	147.5	-26.5	-247.5	-192.5	274.5	58.1667	-76.8333	-133.833	-103.833	-238.833	495.167	0.536988	0.55932
Md1463	BC3M34M75.9	1055	3726	3637	2799	2443	1225	2480.83	1029	2054	3452	2707	2217	1245	2117.33	2313.06	962.43		Md1463	-1425.83	1245.17	1156.17	318.167	-37.8333	-1255.83	-1088.33	-63.3333	1334.67	589.667	99.6667	-872.333	0.168683	0.333226
Md1464	BC3M34M74.8	2477	2822	2669	2078	1877	2763	2447.67	2998	2825	2517	2605	2195	3673	2802.17	2611.28	451.276		Md1464	29.3333	374.333	221.333	-369.667	-570.667	315.333	195.833	22.8333	-285.167	-197.167	-607.167	870.833	0.0891854	0.233476
Md1465	BC3M34M71.7	311	1960	2010	1342	943	309	1145.83	288	715	1828	1057	559	223	778.333	976.218	652.127		Md1465	-834.833	814.167	864.167	196.167	-202.833	-836.833	-490.333	-63.3333	1049.67	278.667	-219.333	-555.333	0.0360827	0.131904
Md1466	BC3M34M66.3	520	258	68	166	201	476	281.5	120	372	202	394	399	806	382.167	327.962	198.905		Md1466	238.5	-23.5	-213.5	-115.5	-80.5	194.5	-262.167	-10.1667	-180.167	11.8333	16.8333	423.833	1.65884e-07	1.30654e-05
Md1467	BC3M34M63.1	54	837	147	114	48	64	210.667	76	509	289	62	48	112	182.667	197.744	232.309		Md1467	-156.667	626.333	-63.6667	-96.6667	-162.667	-146.667	-106.667	326.333	106.333	-120.667	-134.667	-70.6667	0.631484	0.592962
Md1468	BC3M34M57.6	87	157	136	69	398	48	149.167	87	110	71	140	463	89	160	154.167	127.821		Md1468	-62.1667	7.83333	-13.1667	-80.1667	248.833	-101.167	-73	-50	-89	-20	303	-71	0.65119	0.599341
Md1469	BC3M34M54.4	970	331	467	199	281	228	412.667	1100	285	217	325	402	251	430	420.667	285.401		Md1469	557.333	-81.6667	54.3333	-213.667	-131.667	-184.667	670	-145	-213	-105	-28	-179	0.940023	0.675512
Md1470	BC3M34M52.2	138	94	89	358	291	440	235	136	375	250	628	574	446	401.5	311.846	177.399		Md1470	-97	-141	-146	123	56	205	-265.5	-26.5	-151.5	226.5	172.5	44.5	0.000188816	0.00276557
Md1471	BC3M34M47.4	307	195	312	510	296	275	315.833	164	472	547	273	226	305	331.167	322.91	117.156		Md1471	-8.83333	-120.833	-3.83333	194.167	-19.8333	-40.8333	-167.167	140.833	215.833	-58.1667	-105.167	-26.1667	0.623066	0.590176
Md1472	BC3M34M44.3	1779	368	1521	641	631	1305	1040.83	1437	959	1691	794	1232	759	1145.33	1089.06	443.358		Md1472	738.167	-672.833	480.167	-399.833	-409.833	264.167	291.667	-186.333	545.667	-351.333	86.6667	-386.333	0.353646	0.473602
Md1473	BC3M41M543.4	582	548	436	698	828	677	628.167	753	1094	472	636	570	456	663.5	644.474	177.783		Md1473	-46.1667	-80.1667	-192.167	69.8333	199.833	48.8333	89.5	430.5	-191.5	-27.5	-93.5	-207.5	0.954785	0.678768
Md1474	BC3M41M418.4	56	105	172	174	189	39	122.5	44	171	185	218	105	24	124.5	123.423	66.3098		Md1474	-66.5	-17.5	49.5	51.5	66.5	-83.5	-80.5	46.5	60.5	93.5	-19.5	-100.5	0.854099	0.655587
Md1475	BC3M41M407.2	63	146	132	127	98	53	103.167	39	363	156	90	102	30	130	115.551	84.3342		Md1475	-40.1667	42.8333	28.8333	23.8333	-5.16667	-50.1667	-91	233	26	-40	-28	-100	0.423455	0.510284
Md1476	BC3M41M295.8	351	197	221	282	618	602	378.5	331	642	239	335	377	266	365	372.269	152.841		Md1476	-27.5	-181.5	-157.5	-96.5	239.5	223.5	-34	277	-126	-30	12	-99	0.928662	0.672976
Md1477	BC3M41M253.5	496	229	224	224	215	370	293	421	1328	297	334	206	361	491.167	384.462	297.152		Md1477	203	-64	-69	-69	-78	77	-70.1667	836.833	-194.167	-157.167	-285.167	-130.167	0.234891	0.3934
Md1478	BC3M41M247.5	1443	1101	1211	2298	1733	2343	1688.17	1419	3651	1342	1030	834	927	1533.83	1616.94	772.252		Md1478	-245.167	-587.167	-477.167	609.833	44.8333	654.833	-114.833	2117.17	-191.833	-503.833	-699.833	-606.833	0.805881	0.643542
Md1479	BC3M41M240.0	1180	334	267	330	379	409	483.167	956	931	416	344	273	291	535.167	507.167	304.957		Md1479	696.833	-149.167	-216.167	-153.167	-104.167	-74.1667	420.833	395.833	-119.167	-191.167	-262.167	-244.167	0.415399	0.506346
Md1480	BC3M41M183.5	116	65	211	320	433	124	211.5	96	170	195	386	302	92	206.833	209.346	118.064		Md1480	-95.5	-146.5	-0.5	108.5	221.5	-87.5	-110.833	-36.8333	-11.8333	179.167	95.1667	-114.833	0.968958	0.681857
Md1481	BC3M41M168.0	263	58	119	139	255	1173	334.5	256	205	100	182	89	361	198.833	271.885	286.765		Md1481	-71.5	-276.5	-215.5	-195.5	-79.5	838.5	57.1667	6.16667	-98.8333	-16.8333	-109.833	162.167	0.34344	0.467701
Md1482	BC3M41M161.5	239	1891	2664	2475	2232	214	1619.17	42	3776	3165	2345	1474	200	1833.67	1718.17	1228.7		Md1482	-1380.17	271.833	1044.83	855.833	612.833	-1405.17	-1791.67	1942.33	1331.33	511.333	-359.667	-1633.67	0.504521	0.546399
Md1483	BC3M41M160.6	102	756	1141	1069	997	92	692.833	31	1519	1274	1060	654	105	773.833	730.218	505.88		Md1483	-590.833	63.1667	448.167	376.167	304.167	-600.833	-742.833	745.167	500.167	286.167	-119.833	-668.833	0.538396	0.559863
Md1484	BC3M41M159.6	67	341	464	496	472	62	317	38	789	512	420	293	52	350.667	332.538	227.797		Md1484	-250	24	147	179	155	-255	-312.667	438.333	161.333	69.3333	-57.6667	-298.667	0.666773	0.60425
Md1485	BC3M41M138.1	811	179	306	298	562	1154	551.667	741	977	377	482	319	623	586.5	567.744	288.924		Md1485	259.333	-372.667	-245.667	-253.667	10.3333	602.333	154.5	390.5	-209.5	-104.5	-267.5	36.5	0.803049	0.642813
Md1486	BC3M41M84.5	260	214	504	419	496	316	368.167	136	843	580	258	294	137	374.667	371.167	198.067		Md1486	-108.167	-154.167	135.833	50.8333	127.833	-52.1667	-238.667	468.333	205.333	-116.667	-80.6667	-237.667	0.835817	0.651102
Md1487	BC3M41M68.3	1066	321	437	464	635	764	614.5	706	1243	560	417	326	355	601.167	608.346	283.191		Md1487	451.5	-293.5	-177.5	-150.5	20.5	149.5	104.833	641.833	-41.1667	-184.167	-275.167	-246.167	0.812482	0.645233
Md1488	BC3M42M418.2	73	35	61	209	806	783	327.833	31	30	50	87	269	528	165.833	253.064	282.06		Md1488	-254.833	-292.833	-266.833	-118.833	478.167	455.167	-134.833	-135.833	-115.833	-78.8333	103.167	362.167	0.0598964	0.183101
Md1489	BC3M42M405.0	353	324	560	749	1884	1224	849	198	459	722	591	878	1012	643.333	754.077	446.83		Md1489	-496	-525	-289	-100	1035	375	-445.333	-184.333	78.6667	-52.3333	234.667	368.667	0.307279	0.445478
Md1490	BC3M42M352.0	36	20	219	464	384	76	199.833	20	79	198	432	275	74	179.667	190.526	158.058		Md1490	-163.833	-179.833	19.1667	264.167	184.167	-123.833	-159.667	-100.667	18.3333	252.333	95.3333	-105.667	0.437422	0.516949
Md1491	BC3M42M342.9	61	26	362	417	869	117	308.667	26	143	197	616	505	108	265.833	288.897	257.315		Md1491	-247.667	-282.667	53.3333	108.333	560.333	-191.667	-239.833	-122.833	-68.8333	350.167	239.167	-157.833	0.65961	0.602008
Md1492	BC3M42M334.8	2709	985	1807	1901	1447	1428	1712.83	2078	3147	1831	1752	1558	1865	2038.5	1863.14	553.569		Md1492	996.167	-727.833	94.1667	188.167	-265.833	-284.833	39.5	1108.5	-207.5	-286.5	-480.5	-173.5	0.220672	0.381679
Md1493	BC3M42M333.2	1882	516	1252	1322	498	964	1072.33	1419	2024	1283	1220	1558	1230	1455.67	1249.26	442.259		Md1493	809.667	-556.333	179.667	249.667	-574.333	-108.333	-36.6667	568.333	-172.667	-235.667	102.333	-225.667	0.0769941	0.213795
Md1494	BC3M42M313.8	694	101	362	450	697	500	467.333	440	632	289	419	377	503	443.333	456.256	163.459		Md1494	226.667	-366.333	-105.333	-17.3333	229.667	32.6667	-3.33333	188.667	-154.333	-24.3333	-66.3333	59.6667	0.874534	0.660492
Md1495	BC3M42M309.5	1315	377	955	1041	1878	1192	1126.33	1121	1219	859	1109	1242	1091	1106.83	1117.33	328.761		Md1495	188.667	-749.333	-171.333	-85.3333	751.667	65.6667	14.1667	112.167	-247.833	2.16667	135.167	-15.8333	0.948486	0.677384
Md1496	BC3M42M305.5	2817	902	2217	2777	3192	2728	2438.83	2014	3598	2390	2413	1997	2418	2471.67	2453.99	648.021		Md1496	378.167	-1536.83	-221.833	338.167	753.167	289.167	-457.667	1126.33	-81.6667	-58.6667	-474.667	-53.6667	0.762434	0.632057
Md1497	BC3M42M303.8	1795	587	1318	1594	2165	1487	1491	1449	2081	1544	1615	1378	1452	1586.5	1535.08	383.139		Md1497	304	-904	-173	103	674	-4	-137.5	494.5	-42.5	28.5	-208.5	-134.5	0.619184	0.588878
Md1498	BC3M42M292.1	424	101	259	261	356	483	314	426	469	257	224	200	483	343.167	327.462	122.728		Md1498	110	-213	-55	-53	42	169	82.8333	125.833	-86.1667	-119.167	-143.167	139.833	0.694435	0.612685
Md1499	BC3M42M274.7	86	20	89	96	428	545	210.667	50	133	92	268	121	382	174.333	193.897	163.761		Md1499	-124.667	-190.667	-121.667	-114.667	217.333	334.333	-124.333	-41.3333	-82.3333	93.6667	-53.3333	207.667	0.680767	0.60856
Md1500	BC3M42M261.6	3353	822	1193	1543	2018	1583	1752	2827	2142	1127	865	720	1596	1546.17	1657	782.13		Md1500	1601	-930	-559	-209	266	-169	1280.83	595.833	-419.167	-681.167	-826.167	49.8333	0.744649	0.627164
Md1501	BC3M42M259.8	1109	341	466	533	595	544	598	935	768	393	306	229	535	527.667	565.538	249.655		Md1501	511	-257	-132	-65	-3	-54	407.333	240.333	-134.667	-221.667	-298.667	7.33333	0.711961	0.617856
Md1502	BC3M42M230.0	37	12	73	287	428	49	147.667	45	14	150	395	359	82	174.167	159.897	152.91		Md1502	-110.667	-135.667	-74.6667	139.333	280.333	-98.6667	-129.167	-160.167	-24.1667	220.833	184.833	-92.1667	0.325731	0.457085
Md1503	BC3M42M209.4	1139	332	721	1112	1312	1197	968.833	779	1274	880	852	886	1108	963.167	966.218	268.188		Md1503	170.167	-636.833	-247.833	143.167	343.167	228.167	-184.167	310.833	-83.1667	-111.167	-77.1667	144.833	0.78555	0.638247
Md1504	BC3M42M208.6	708	228	430	681	819	786	608.667	465	859	495	507	553	644	587.167	598.744	177.305		Md1504	99.3333	-380.667	-178.667	72.3333	210.333	177.333	-122.167	271.833	-92.1667	-80.1667	-34.1667	56.8333	0.88766	0.663584
Md1505	BC3M42M207.6	598	178	434	498	559	501	461.333	323	602	357	367	360	537	424.333	444.256	123.514		Md1505	136.667	-283.333	-27.3333	36.6667	97.6667	39.6667	-101.333	177.667	-67.3333	-57.3333	-64.3333	112.667	0.923421	0.671797
Md1506	BC3M42M197.1	189	138	114	184	252	213	181.667	158	226	789	453	881	572	513.167	334.667	257.324		Md1506	7.33333	-43.6667	-67.6667	2.33333	70.3333	31.3333	-355.167	-287.167	275.833	-60.1667	367.833	58.8333	0.000255826	0.00348259
Md1507	BC3M42M189.0	1302	216	445	478	587	840	644.667	841	790	326	488	349	605	566.5	608.59	286.182		Md1507	657.333	-428.667	-199.667	-166.667	-57.6667	195.333	274.5	223.5	-240.5	-78.5	-217.5	38.5	0.991542	0.686715
Md1508	BC3M42M176.9	200	59	139	215	282	530	237.5	108	114	129	123	131	413	169.667	206.192	134.573		Md1508	-37.5	-178.5	-98.5	-22.5	44.5	292.5	-61.6667	-55.6667	-40.6667	-46.6667	-38.6667	243.333	0.0935906	0.240208
Md1509	BC3M42M173.7	2311	293	703	693	821	788	934.833	1465	1064	591	776	679	1196	961.833	947.295	502.111		Md1509	1376.17	-641.833	-231.833	-241.833	-113.833	-146.833	503.167	102.167	-370.833	-185.833	-282.833	234.167	0.243381	0.400136
Md1510	BC3M42M172.5	1467	184	455	448	494	502	591.667	842	702	389	516	431	725	600.833	595.897	310.147		Md1510	875.333	-407.667	-136.667	-143.667	-97.6667	-89.6667	241.167	101.167	-211.833	-84.8333	-169.833	124.167	0.213005	0.375114
Md1511	BC3M42M171.5	791	120	244	201	205	247	301.333	498	371	196	268	195	390	319.667	309.795	176.119		Md1511	489.667	-181.333	-57.3333	-100.333	-96.3333	-54.3333	178.333	51.3333	-123.667	-51.6667	-124.667	70.3333	0.134004	0.294582
Md1512	BC3M42M160.1	385	206	378	590	1138	693	565	304	591	433	275	474	393	411.667	494.231	238.863		Md1512	-180	-359	-187	25	573	128	-107.667	179.333	21.3333	-136.667	62.3333	-18.6667	0.34845	0.470617
Md1513	BC3M42M152.5	512	79	163	262	291	492	299.833	354	185	136	169	229	255	221.333	263.603	129.417		Md1513	212.167	-220.833	-136.833	-37.8333	-8.83333	192.167	132.667	-36.3333	-85.3333	-52.3333	7.66667	33.6667	0.257131	0.410655
Md1514	BC3M42M151.6	357	81	191	481	549	352	335.167	256	158	163	252	267	145	206.833	275.936	136.184		Md1514	21.8333	-254.167	-144.167	145.833	213.833	16.8333	49.1667	-48.8333	-43.8333	45.1667	60.1667	-61.8333	0.0485394	0.160175
Md1515	BC3M42M150.8	231	82	164	368	393	279	252.833	152	117	135	220	195	102	153.5	206.987	97.2534		Md1515	-21.8333	-170.833	-88.8333	115.167	140.167	26.1667	-1.5	-36.5	-18.5	66.5	41.5	-51.5	0.0224618	0.0956303
Md1516	BC3M42M144.8	3426	724	1959	2013	3394	3061	2429.5	2652	2758	1863	1782	1866	2649	2261.67	2352.04	753.378		Md1516	996.5	-1705.5	-470.5	-416.5	964.5	631.5	390.333	496.333	-398.667	-479.667	-395.667	387.333	0.935798	0.674572
Md1517	BC3M42M143.6	3342	1227	2942	2722	3010	2531	2629	2175	3520	3093	2084	1795	2194	2476.83	2558.77	649.893		Md1517	713	-1402	313	93	381	-98	-301.833	1043.17	616.167	-392.833	-681.833	-282.833	0.932826	0.673908
Md1518	BC3M42M142.6	2034	679	1559	1376	1482	1389	1419.83	1296	2164	1713	1246	1061	1298	1463	1439.76	384.693		Md1518	614.167	-740.833	139.167	-43.8333	62.1667	-30.8333	-167	701	250	-217	-402	-165	0.550632	0.564524
Md1519	BC3M42M141.4	724	344	776	513	464	402	537.167	366	790	788	480	342	328	515.667	527.244	181.07		Md1519	186.833	-193.167	238.833	-24.1667	-73.1667	-135.167	-149.667	274.333	272.333	-35.6667	-173.667	-187.667	0.654918	0.600526
Md1520	BC3M42M127.3	196	172	540	559	380	117	327.333	128	671	536	397	230	120	347	336.41	192.551		Md1520	-131.333	-155.333	212.667	231.667	52.6667	-210.333	-219	324	189	50	-117	-227	0.757719	0.630771
Md1521	BC3M42M111.3	70	216	861	840	353	65	400.833	56	564	729	220	218	114	316.833	362.064	295.155		Md1521	-330.833	-184.833	460.167	439.167	-47.8333	-335.833	-260.833	247.167	412.167	-96.8333	-98.8333	-202.833	0.533552	0.557989
Md1522	BC3M42M110.3	40	140	359	454	210	44	207.833	43	301	418	146	124	86	186.333	197.91	143.614		Md1522	-167.833	-67.8333	151.167	246.167	2.16667	-163.833	-143.333	114.667	231.667	-40.3333	-62.3333	-100.333	0.74327	0.62678
Md1523	BC3M42M109.5	57	97	370	329	157	33	173.833	26	205	282	97	105	72	131.167	154.141	112.814		Md1523	-116.833	-76.8333	196.167	155.167	-16.8333	-140.833	-105.167	73.8333	150.833	-34.1667	-26.1667	-59.1667	0.438007	0.517224
Md1524	BC3M42M104.6	408	1880	4943	3554	3527	369	2446.83	98	3631	4079	3206	2310	547	2311.83	2384.53	1611.32		Md1524	-2038.83	-566.833	2496.17	1107.17	1080.17	-2077.83	-2213.83	1319.17	1767.17	894.167	-1.83333	-1764.83	0.847339	0.65394
Md1525	BC3M42M103.7	388	866	2333	1781	1720	461	1258.17	171	1914	1997	1689	1165	349	1214.17	1237.86	728.115		Md1525	-870.167	-392.167	1074.83	522.833	461.833	-797.167	-1043.17	699.833	782.833	474.833	-49.1667	-865.167	0.972975	0.682726
Md1526	BC3M42M102.7	289	573	1165	801	781	337	657.667	92	1035	986	942	631	290	662.667	659.974	332.401		Md1526	-368.667	-84.6667	507.333	143.333	123.333	-320.667	-570.667	372.333	323.333	279.333	-31.6667	-372.667	0.701083	0.614662
Md1527	BC3M42M99.6	596	142	338	286	791	689	473.667	467	367	204	173	160	385	292.667	390.128	207.31		Md1527	122.333	-331.667	-135.667	-187.667	317.333	215.333	174.333	74.3333	-88.6667	-119.667	-132.667	92.3333	0.169804	0.334379
Md1528	BC3M43M541.7		158	120	181	563	351	274.6	446	228	200	487	325	400	347.667	311.133	141.34		Md1528	-274.6	-116.6	-154.6	-93.6	288.4	76.4	98.3333	-119.667	-147.667	139.333	-22.6667	52.3333	0.537116	0.55937
Md1529	BC3M43M521.9		79	72	48	115	135	89.8	822	114	67	323	95	220	273.5	181.65	215.787		Md1529	-89.8	-10.8	-17.8	-41.8	25.2	45.2	548.5	-159.5	-206.5	49.5	-178.5	-53.5	0.166147	0.330597
Md1530	BC3M43M512.8		43	54	79	396	83	131	97	45	50	167	103	65	87.8333	109.417	97.638		Md1530	-131	-88	-77	-52	265	-48	9.16667	-42.8333	-37.8333	79.1667	15.1667	-22.8333	0.486965	0.539073
Md1531	BC3M43M453.3		865	607	1104	3230	2168	1594.8	1589	1220	998	3062	1645	2076	1765	1679.9	828.372		Md1531	-1594.8	-729.8	-987.8	-490.8	1635.2	573.2	-176	-545	-767	1297	-120	311	0.717004	0.61932
Md1532	BC3M43M401.3		500	284	330	612	67	358.6	57	312	487	758	507	80	366.833	362.717	222.424		Md1532	-358.6	141.4	-74.6	-28.6	253.4	-291.6	-309.833	-54.8333	120.167	391.167	140.167	-286.833	0.526996	0.555427
Md1533	BC3M43M347.5		294	166	269	605	526	372	858	262	302	722	325	418	481.167	426.583	209.198		Md1533	-372	-78	-206	-103	233	154	376.833	-219.167	-179.167	240.833	-156.167	-63.1667	0.785705	0.638288
Md1534	BC3M43M293.2		269	212	245	464	452	328.4	356	268	238	619	321	479	380.167	354.283	124.105		Md1534	-328.4	-59.4	-116.4	-83.4	135.6	123.6	-24.1667	-112.167	-142.167	238.833	-59.1667	98.8333	0.507264	0.547522
Md1535	BC3M43M283.3		18	33	140	413	76	136	17	27	67	395	255	84	140.833	138.417	141.279		Md1535	-136	-118	-103	4	277	-60	-123.833	-113.833	-73.8333	254.167	114.167	-56.8333	0.653411	0.600048
Md1536	BC3M43M266.0		392	484	512	891	109	477.6	34	364	733	919	464	99	435.5	456.55	289.713		Md1536	-477.6	-85.6	6.4	34.4	413.4	-368.6	-401.5	-71.5	297.5	483.5	28.5	-336.5	0.787992	0.638891
Md1537	BC3M43M229.5		341	273	317	576	98	321	30	218	406	506	246	64	245	283	167.484		Md1537	-321	20	-48	-4	255	-223	-215	-27	161	261	1	-181	0.722841	0.621001
Md1538	BC3M43M224.7		1004	655	1164	2462	1112	1279.4	1608	1619	1667	2813	1225	970	1650.33	1464.87	626.461		Md1538	-1279.4	-275.4	-624.4	-115.4	1182.6	-167.4	-42.3333	-31.3333	16.6667	1162.67	-425.333	-680.333	0.445789	0.520847
Md1539	BC3M43M223.7		501	420	680	1975	794	874	931	1012	1065	1642	795	648	1015.5	944.75	451.999		Md1539	-874	-373	-454	-194	1101	-80	-84.5	-3.5	49.5	626.5	-220.5	-367.5	0.676944	0.607392
Md1540	BC3M43M222.7		352	230	417	789	515	460.6	621	625	599	1098	473	391	634.5	547.55	227.664		Md1540	-460.6	-108.6	-230.6	-43.6	328.4	54.4	-13.5	-9.5	-35.5	463.5	-161.5	-243.5	0.321157	0.454262
Md1541	BC3M43M211.6		463	237	295	594	474	412.6	1521	343	398	946	542	486	706	559.3	352.38		Md1541	-412.6	50.4	-175.6	-117.6	181.4	61.4	815	-363	-308	240	-164	-220	0.345372	0.46883
Md1542	BC3M43M210.6		289	150	230	653	385	341.4	1057	262	316	764	410	390	533.167	437.283	260.271		Md1542	-341.4	-52.4	-191.4	-111.4	311.6	43.6	523.833	-271.167	-217.167	230.833	-123.167	-143.167	0.501232	0.545046
Md1543	BC3M43M209.0		153	67	309	822	275	325.2	243	85	138	410	529	197	267	296.1	213.288		Md1543	-325.2	-172.2	-258.2	-16.2	496.8	-50.2	-24	-182	-129	143	262	-70	0.44448	0.520242
Md1544	BC3M43M208.1		108	59	210	784	249	282	172	67	125	320	395	143	203.667	242.833	199.176		Md1544	-282	-174	-223	-72	502	-33	-31.6667	-136.667	-78.6667	116.333	191.333	-60.6667	0.413093	0.505207
Md1545	BC3M43M179.7		300	96	145	188	142	174.2	1341	248	217	290	189	294	429.833	302.017	333.665		Md1545	-174.2	125.8	-78.2	-29.2	13.8	-32.2	911.167	-181.833	-212.833	-139.833	-240.833	-135.833	0.0773433	0.214382
Md1546	BC3M43M178.6		178	77	110	200	108	134.6	791	186	172	218	154	225	291	212.8	187.765		Md1546	-134.6	43.4	-57.6	-24.6	65.4	-26.6	500	-105	-119	-73	-137	-66	0.079243	0.21755
Md1547	BC3M43M98.2		110	166	301	758	211	309.2	174	343	279	556	200	186	289.667	299.433	185.502		Md1547	-309.2	-199.2	-143.2	-8.2	448.8	-98.2	-115.667	53.3333	-10.6667	266.333	-89.6667	-103.667	0.980724	0.684396
Md1548	BC3M43M97.1		96	82	222	676	172	249.6	136	239	225	353	132	132	202.833	226.217	161.159		Md1548	-249.6	-153.6	-167.6	-27.6	426.4	-77.6	-66.8333	36.1667	22.1667	150.167	-70.8333	-70.8333	0.800675	0.642199
Md1549	BC3M43M80.5		789	635	928	1258	1317	985.4	2321	1039	1017	2285	951	1213	1471	1228.2	536.922		Md1549	-985.4	-196.4	-350.4	-57.4	272.6	331.6	850	-432	-454	814	-520	-258	0.272868	0.422149
Md1550	BC3M43M80.0		566	487	761	1725	1152	938.2	1800	1039	1017	1912	788	920	1246	1092.1	475.232		Md1550	-938.2	-372.2	-451.2	-177.2	786.8	213.8	554	-207	-229	666	-458	-326	0.582414	0.576168
Md1551	BC3M44M620.4	1634	369	464	240	716	1031	742.333	1466	546	319	795	624	1555	884.167	807.795	475.327		Md1551	891.667	-373.333	-278.333	-502.333	-26.3333	288.667	581.833	-338.167	-565.167	-89.1667	-260.167	670.833	0.167369	0.331867
Md1552	BC3M44M601.6	25	35	69	93	303	24	91.5	105	51	96	324	350	67	165.5	125.654	117.462		Md1552	-66.5	-56.5	-22.5	1.5	211.5	-67.5	-60.5	-114.5	-69.5	158.5	184.5	-98.5	0.0683467	0.198776
Md1553	BC3M44M584.9	808	233	16	29	56	20	193.667	768	90	35	43	25	50	168.5	182.051	277.273		Md1553	614.333	39.3333	-177.667	-164.667	-137.667	-173.667	599.5	-78.5	-133.5	-125.5	-143.5	-118.5	0.487017	0.539095
Md1554	BC3M44M567.7	330	138	138	211	232	88	189.5	318	300	193	219	203	274	251.167	217.962	73.0367		Md1554	140.5	-51.5	-51.5	21.5	42.5	-101.5	66.8333	48.8333	-58.1667	-32.1667	-48.1667	22.8333	0.0701051	0.201909
Md1555	BC3M44M546.8	1033	647	418	389	628	346	576.833	872	858	497	398	718	882	704.167	635.603	224		Md1555	456.167	70.1667	-158.833	-187.833	51.1667	-230.833	167.833	153.833	-207.167	-306.167	13.8333	177.833	0.0480315	0.159092
Md1556	BC3M44M522.6	412	112	90	59	110	70	142.167	258	109	66	98	43	73	107.833	126.321	101.334		Md1556	269.833	-30.1667	-52.1667	-83.1667	-32.1667	-72.1667	150.167	1.16667	-41.8333	-9.83333	-64.8333	-34.8333	0.550303	0.564399
Md1557	BC3M44M492.3	1136	825	715	993	1016	565	875	930	651	929	556	489	589	690.667	789.923	208.307		Md1557	261	-50	-160	118	141	-310	239.333	-39.6667	238.333	-134.667	-201.667	-101.667	0.193551	0.357608
Md1558	BC3M44M487.4	851	503	431	338	613	613	558.167	875	524	356	495	455	598	550.5	554.628	162.771		Md1558	292.833	-55.1667	-127.167	-220.167	54.8333	54.8333	324.5	-26.5	-194.5	-55.5	-95.5	47.5	0.78935	0.639247
Md1559	BC3M44M468.8	155	836	1061	906	693	159	635	147	637	1057	844	643	151	579.833	609.538	346.586		Md1559	-480	201	426	271	58	-476	-432.833	57.1667	477.167	264.167	63.1667	-428.833	0.0685499	0.19914
Md1560	BC3M44M447.4	178	134	327	392	589	137	292.833	159	200	301	471	464	100	282.5	288.064	154.365		Md1560	-114.833	-158.833	34.1667	99.1667	296.167	-155.833	-123.5	-82.5	18.5	188.5	181.5	-182.5	0.817884	0.646606
Md1561	BC3M44M441.1	1621	1427	1175	1346	1203	1840	1435.33	1682	2150	1370	1497	1385	1894	1663	1540.41	285.346		Md1561	185.667	-8.33333	-260.333	-89.3333	-232.333	404.667	19	487	-293	-166	-278	231	0.0271161	0.108823
Md1562	BC3M44M425.0	1299	1104	990	1252	1246	1716	1267.83	1093	1689	1181	1286	1201	1525	1329.17	1296.14	220.338		Md1562	31.1667	-163.833	-277.833	-15.8333	-21.8333	448.167	-236.167	359.833	-148.167	-43.1667	-128.167	195.833	0.387172	0.49197
Md1563	BC3M44M422.3	1995	2131	1383	1944	1881	2760	2015.67	1454	2843	2223	1921	1988	2189	2103	2055.97	413.611		Md1563	-20.6667	115.333	-632.667	-71.6667	-134.667	744.333	-649	740	120	-182	-115	86	0.407707	0.50252
Md1564	BC3M44M379.6	1853	1867	1303	2358	1866	2379	1937.67	1115	3434	2326	1835	2020	2190	2153.33	2037.21	563.497		Md1564	-84.6667	-70.6667	-634.667	420.333	-71.6667	441.333	-1038.33	1280.67	172.667	-318.333	-133.333	36.6667	0.294768	0.437263
Md1565	BC3M44M341.0	704	363	384	576	765	899	615.167	673	444	317	587	522	741	547.333	583.859	174.063		Md1565	88.8333	-252.167	-231.167	-39.1667	149.833	283.833	125.667	-103.333	-230.333	39.6667	-25.3333	193.667	0.193552	0.357609
Md1566	BC3M44M313.4	3637	2824	2814	3500	3456	2986	3202.83	2794	3339	2258	2652	2571	2492	2684.33	2963.53	430.547		Md1566	434.167	-378.833	-388.833	297.167	253.167	-216.833	109.667	654.667	-426.333	-32.3333	-113.333	-192.333	0.0743111	0.209237
Md1567	BC3M44M259.8	385	1042	336	458	529	189	489.833	261	309	222	71	121	187	195.167	353.833	250.351		Md1567	-104.833	552.167	-153.833	-31.8333	39.1667	-300.833	65.8333	113.833	26.8333	-124.167	-74.1667	-8.16667	0.0100107	0.0539857
Md1568	BC3M44M251.5	151	507	161	123	182	84	201.333	117	280	77	107	258	84	153.833	179.41	117.706		Md1568	-50.3333	305.667	-40.3333	-78.3333	-19.3333	-117.333	-36.8333	126.167	-76.8333	-46.8333	104.167	-69.8333	0.324946	0.456604
Md1569	BC3M44M232.5	915	1035	891	837	837	813	888	614	1103	560	527	596	485	647.5	777	199.975		Md1569	27	147	3	-51	-51	-75	-33.5	455.5	-87.5	-120.5	-51.5	-162.5	0.00260804	0.0200656
Md1570	BC3M44M224.0	820	1340	1516	1067	831	913	1081.17	687	978	452	581	493	672	643.833	879.321	317.685		Md1570	-261.167	258.833	434.833	-14.1667	-250.167	-168.167	43.1667	334.167	-191.833	-62.8333	-150.833	28.1667	0.000685907	0.0073508
Md1571	BC3M44M214.4	2391	845	974	959	1499	3172	1640	1989	864	544	950	831	1354	1088.67	1385.54	750.892		Md1571	751	-795	-666	-681	-141	1532	900.333	-224.667	-544.667	-138.667	-257.667	265.333	0.0829744	0.223652
Md1572	BC3M44M211.6	2788	1412	1370	954	1065	941	1421.67	2026	1267	568	701	589	846	999.5	1226.82	620.149		Md1572	1366.33	-9.66667	-51.6667	-467.667	-356.667	-480.667	1026.5	267.5	-431.5	-298.5	-410.5	-153.5	0.0063243	0.038656
Md1573	BC3M44M206.5	906	574	457	331	524	461	542.167	1026	1046	519	676	664	516	741.167	634.013	224.426		Md1573	363.833	31.8333	-85.1667	-211.167	-18.1667	-81.1667	284.833	304.833	-222.167	-65.1667	-77.1667	-225.167	0.009603	0.0523893
Md1574	BC3M44M204.7	2107	1438	1071	858	1071	499	1174	2180	1262	607	612	663	679	1000.5	1093.92	547.478		Md1574	933	264	-103	-316	-103	-675	1179.5	261.5	-393.5	-388.5	-337.5	-321.5	0.0495615	0.162338
Md1575	BC3M44M202.8	164	617	501	662	664	89	449.5	162	678	180	123	184	138	244.167	354.731	241.215		Md1575	-285.5	167.5	51.5	212.5	214.5	-360.5	-82.1667	433.833	-64.1667	-121.167	-60.1667	-106.167	0.0545564	0.172613
Md1576	BC3M44M174.0	350	831	263	912	1102	377	639.167	375	1781	414	1002	256	274	683.667	659.705	451.839		Md1576	-289.167	191.833	-376.167	272.833	462.833	-262.167	-308.667	1097.33	-269.667	318.333	-427.667	-409.667	0.866104	0.658482
Md1577	BC3M44M172.3	1968	1479	1422	2249	2243	2373	1955.67	1294	1581	1437	1182	1166	1766	1404.33	1701.21	420.166		Md1577	12.3333	-476.667	-533.667	293.333	287.333	417.333	-110.333	176.667	32.6667	-222.333	-238.333	361.667	0.0380468	0.136622
Md1578	BC3M44M166.5	709	1216	787	751	575	338	729.333	408	1020	746	412	343	250	529.833	637.256	285.122		Md1578	-20.3333	486.667	57.6667	21.6667	-154.333	-391.333	-121.833	490.167	216.167	-117.833	-186.833	-279.833	0.000709523	0.00754128
Md1579	BC3M44M154.4	809	1094	875	955	744	792	878.167	999	801	796	705	599	658	759.667	823.474	137.696		Md1579	-69.1667	215.833	-3.16667	76.8333	-134.167	-86.1667	239.333	41.3333	36.3333	-54.6667	-160.667	-101.667	5.07649e-06	0.000176696
Md1580	BC3M44M149.3	2576	2199	1921	2796	2362	2549	2400.5	1842	2807	2105	1996	2002	2276	2171.33	2294.73	321.228		Md1580	175.5	-201.5	-479.5	395.5	-38.5	148.5	-329.333	635.667	-66.3333	-175.333	-169.333	104.667	0.59537	0.580736
Md1581	BC3M44M140.5	629	230	132	194	191	537	318.833	559	179	139	116	167	422	263.667	293.372	181.316		Md1581	310.167	-88.8333	-186.833	-124.833	-127.833	218.167	295.333	-84.6667	-124.667	-147.667	-96.6667	158.333	0.0133978	0.0665305
Md1582	BC3M44M129.6	872	137	300	325	423	877	489	1099	131	219	309	282	314	392.333	444.385	308.392		Md1582	383	-352	-189	-164	-66	388	706.667	-261.333	-173.333	-83.3333	-110.333	-78.3333	0.118215	0.274751
Md1583	BC3M44M128.8	147	403	1115	1740	1432	268	850.833	152	251	1039	1153	931	189	619.167	743.91	540.408		Md1583	-703.833	-447.833	264.167	889.167	581.167	-582.833	-467.167	-368.167	419.833	533.833	311.833	-430.167	0.011115	0.0582095
Md1584	BC3M44M111.7	473	240	212	248	650	482	384.167	270	179	135	174	184	367	218.167	307.551	153.441		Md1584	88.8333	-144.167	-172.167	-136.167	265.833	97.8333	51.8333	-39.1667	-83.1667	-44.1667	-34.1667	148.833	0.0403875	0.142107
Md1585	BC3M44M103.7	1742	1144	704	732	897	806	1004.17	957	621	401	523	428	749	613.167	823.705	353.196		Md1585	737.833	139.833	-300.167	-272.167	-107.167	-198.167	343.833	7.83333	-212.167	-90.1667	-185.167	135.833	0.000244397	0.00336389
Md1586	BC3M44M89.7	2314	1561	1551	1048	1040	683	1366.17	1233	1587	1043	534	408	726	921.833	1161.09	523.565		Md1586	947.833	194.833	184.833	-318.167	-326.167	-683.167	311.167	665.167	121.167	-387.833	-513.833	-195.833	0.029041	0.114015
Md1587	BC3M44M80.7	278	753	942	731	392	184	546.667	256	525	808	430	395	150	427.333	491.59	253.023		Md1587	-268.667	206.333	395.333	184.333	-154.667	-362.667	-171.333	97.6667	380.667	2.66667	-32.3333	-277.333	0.015197	0.0727568
Md1588	BC4M11M213.7	301	199	325	647	280	444	366	322	490	903	132		322	433.8	394.25	208.683		Md1588	-65	-167	-41	281	-86	78	-111.8	56.2	469.2	-301.8	-433.8	-111.8	0.80825	0.644151
Md1589	BC4M11M167.9	17	20	7	21	30	543	106.333	21	36	46	14		33	30	74.5278	149.763		Md1589	-89.3333	-86.3333	-99.3333	-85.3333	-76.3333	436.667	-9	6	16	-16	-30	3	0.380978	0.488687
Md1590	BC4M11M166.5	43	30	51	102	84	271	96.8333	18	105	173	34		187	103.4	99.5694	76.3138		Md1590	-53.8333	-66.8333	-45.8333	5.16667	-12.8333	174.167	-85.4	1.6	69.6	-69.4	-103.4	83.6	0.826694	0.648827
Md1591	BC4M11M150.1	175	56	54	77	49	94	84.1667	234	100	111	37		72	110.8	95.2639	56.9326		Md1591	90.8333	-28.1667	-30.1667	-7.16667	-35.1667	9.83333	123.2	-10.8	0.2	-73.8	-110.8	-38.8	0.684056	0.60956
Md1592	BC4M11M134.3	292	75	75	103	53	86	114	275	181	158	53		48	143	126.083	84.2199		Md1592	178	-39	-39	-11	-61	-28	132	38	15	-90	-143	-95	0.531266	0.557099
Md1593	BC4M11M116.6	227	114	175	256	142	182	182.667	244	251	439	146		96	235.2	204.556	90.9622		Md1593	44.3333	-68.6667	-7.66667	73.3333	-40.6667	-0.666667	8.8	15.8	203.8	-89.2	-235.2	-139.2	0.56956	0.571536
Md1594	BC4M11M114.8	157	106	164	282	181	240	188.333	270	228	353	145		152	229.6	205.528	70.619		Md1594	-31.3333	-82.3333	-24.3333	93.6667	-7.33333	51.6667	40.4	-1.6	123.4	-84.6	-229.6	-77.6	0.78603	0.638374
Md1595	BC4M11M95.6	27	104	73	141	65	26	72.6667	33	127	347	107		25	127.8	95.6389	88.8696		Md1595	-45.6667	31.3333	0.333333	68.3333	-7.66667	-46.6667	-94.8	-0.8	219.2	-20.8	-127.8	-102.8	0.352679	0.473049
Md1596	BC4M12M627.3	195	187	233	177	303	327	237	791	391	301	635	582	489	531.5	372.923	194.898		Md1596	-42	-50	-4	-60	66	90	259.5	-140.5	-230.5	103.5	50.5	-42.5	0.00035046	0.00442148
Md1597	BC4M12M502.9	39	238	1249	3199	4632	614	1661.83	72	174	1233	6704	6344	889	2569.33	2080.68	2375.25		Md1597	-1622.83	-1423.83	-412.833	1537.17	2970.17	-1047.83	-2497.33	-2395.33	-1336.33	4134.67	3774.67	-1680.33	0.115104	0.270647
Md1598	BC4M12M408.3	1498	1478	1236	1770	1461	1329	1462	1780	1827	1477	1945	1924	1891	1807.33	1621.38	241.572		Md1598	36	16	-226	308	-1	-133	-27.3333	19.6667	-330.333	137.667	116.667	83.6667	4.07505e-07	2.58996e-05
Md1599	BC4M12M386.4	2182	2239	2038	1875	1851	1903	2014.67	2562	3299	2203	3277	2893	2341	2762.5	2359.82	503.73		Md1599	167.333	224.333	23.3333	-139.667	-163.667	-111.667	-200.5	536.5	-559.5	514.5	130.5	-421.5	0.000276641	0.00369551
Md1600	BC4M12M366.5	13618	10035	9160	8300	7152	9486	9625.17	15184	12010	9336	16591	9960	16327	13234.7	11291.1	3140.61		Md1600	3992.83	409.833	-465.167	-1325.17	-2473.17	-139.167	1949.33	-1224.67	-3898.67	3356.33	-3274.67	3092.33	0.00849701	0.0479466
Md1601	BC4M12M320.6	22686	7541	4992	3882	3657	5992	8125	24199	15009	5013	5294	5942	11858	11219.2	9553.08	6954.29		Md1601	14561	-584	-3133	-4243	-4468	-2133	12979.8	3789.83	-6206.17	-5925.17	-5277.17	638.833	0.0149046	0.0717628
Md1602	BC4M12M310.0	90	135	205	432	930	351	357.167	84	82	158	554	555	258	281.833	322.397	248.272		Md1602	-267.167	-222.167	-152.167	74.8333	572.833	-6.16667	-197.833	-199.833	-123.833	272.167	273.167	-23.8333	0.267438	0.418245
Md1603	BC4M12M286.0	2007	3523	3286	3146	1881	2449	2715.33	1677	4062	3195	5195	2904	2576	3268.17	2970.49	953.563		Md1603	-708.333	807.667	570.667	430.667	-834.333	-266.333	-1591.17	793.833	-73.1667	1926.83	-364.167	-692.167	0.0554179	0.174338
Md1604	BC4M12M281.9	206	481	588	448	306	134	360.5	151	688	582	311	348	140	370	364.885	183.317		Md1604	-154.5	120.5	227.5	87.5	-54.5	-226.5	-219	318	212	-59	-22	-230	0.684902	0.609817
Md1605	BC4M12M269.1	208	7754	6181	2985	1994	242	3227.33	133	6247	6862	3858	2378	285	3293.83	3258.03	2746.08		Md1605	-3019.33	4526.67	2953.67	-242.333	-1233.33	-2985.33	-3160.83	2953.17	3568.17	564.167	-915.833	-3008.83	0.82322	0.647954
Md1606	BC4M12M256.5	1445	1851	1897	1173	1465	1759	1598.33	1363	1617	1821	1844	1689	1885	1703.17	1646.72	228.524		Md1606	-153.333	252.667	298.667	-425.333	-133.333	160.667	-340.167	-86.1667	117.833	140.833	-14.1667	181.833	0.35652	0.475236
Md1607	BC4M12M229.5	1528	648	605	674	733	1288	912.667	1286	920	766	1120	884	1324	1050	976.051	302.101		Md1607	615.333	-264.667	-307.667	-238.667	-179.667	375.333	236	-130	-284	70	-166	274	0.00204957	0.0167576
Md1608	BC4M12M222.3	6368	15227	14295	16720	13725	6309	12107.3	5827	20399	20725	21361	16884	7898	15515.7	13680.4	5637.87		Md1608	-5739.33	3119.67	2187.67	4612.67	1617.67	-5798.33	-9688.67	4883.33	5209.33	5845.33	1368.33	-7617.67	5.29085e-07	3.15951e-05
Md1609	BC4M12M216.8	6868	3700	3707	3867	4704	4580	4571	4873	6472	4407	6516	6591	7456	6052.5	5254.77	1327.13		Md1609	2297	-871	-864	-704	133	9	-1179.5	419.5	-1645.5	463.5	538.5	1403.5	9.61332e-08	8.62459e-06
Md1610	BC4M12M215.9	4689	2291	2128	2388	2896	2887	2879.83	3095	4339	2674	3676	4218	4661	3777.17	3293.99	913.438		Md1610	1809.17	-588.833	-751.833	-491.833	16.1667	7.16667	-682.167	561.833	-1103.17	-101.167	440.833	883.833	4.81512e-08	5.09488e-06
Md1611	BC4M12M206.3	605	296	505	411	674	763	542.333	852	482	651	848	660	1186	779.833	651.949	228.401		Md1611	62.6667	-246.333	-37.3333	-131.333	131.667	220.667	72.1667	-297.833	-128.833	68.1667	-119.833	406.167	0.0062482	0.0383146
Md1612	BC4M12M197.7	76	90	161	283	231	108	158.167	109	92	187	382	346	128	207.333	180.859	100.845		Md1612	-82.1667	-68.1667	2.83333	124.833	72.8333	-50.1667	-98.3333	-115.333	-20.3333	174.667	138.667	-79.3333	0.0214247	0.0925522
Md1613	BC4M12M195.7	1550	1930	1621	1892	1293	1568	1642.33	1264	2451	2208	2378	1820	1973	2015.67	1814.64	375.813		Md1613	-92.3333	287.667	-21.3333	249.667	-349.333	-74.3333	-751.667	435.333	192.333	362.333	-195.667	-42.6667	3.06811e-64
Md1614	BC4M12M192.3	124	167	233	197	387	104	202	93	166	263	395	299	98	219	209.846	102.346		Md1614	-78	-35	31	-5	185	-98	-126	-53	44	176	80	-121	0.572149	0.572477
Md1615	BC4M12M185.8	275	686	675	692	325	860	585.5	284	764	977	897	675	1076	778.833	674.731	256.131		Md1615	-310.5	100.5	89.5	106.5	-260.5	274.5	-494.833	-14.8333	198.167	118.167	-103.833	297.167	7.99428e-07	4.32603e-05
Md1616	BC4M12M181.1	669	383	410	198	399	1106	527.5	717	571	535	609	466	1144	673.667	594.962	271.362		Md1616	141.5	-144.5	-117.5	-329.5	-128.5	578.5	43.3333	-102.667	-138.667	-64.6667	-207.667	470.333	0.0126233	0.0637643
Md1617	BC4M12M177.4	724	232	225	174	186	1091	438.667	543	317	265	286	221	662	382.333	412.667	273.379		Md1617	285.333	-206.667	-213.667	-264.667	-252.667	652.333	160.667	-65.3333	-117.333	-96.3333	-161.333	279.667	0.754531	0.629897
Md1618	BC4M12M161.5	1361	6992	8294	4969	5457	5238	5385.17	823	6772	7795	6051	5603	2833	4979.5	5197.94	2282.72		Md1618	-4024.17	1606.83	2908.83	-416.167	71.8333	-147.167	-4156.5	1792.5	2815.5	1071.5	623.5	-2146.5	0.507722	0.547708
Md1619	BC4M12M160.4	803	3785	4216	2702	3032	2874	2902	480	3773	4899	3188	3088	1590	2836.33	2871.69	1271.75		Md1619	-2099	883	1314	-200	130	-28	-2356.33	936.667	2062.67	351.667	251.667	-1246.33	0.966982	0.681428
Md1620	BC4M12M155.9	423	490	621	1313	2207	2251	1217.5	196	831	632	1101	2561	1463	1130.67	1177.42	761.92		Md1620	-794.5	-727.5	-596.5	95.5	989.5	1033.5	-934.667	-299.667	-498.667	-29.6667	1430.33	332.333	0.780484	0.636906
Md1621	BC4M12M155.0	338	288	379	846	1281	1316	741.333	148	508	423	657	1465	827	671.333	709.026	424.687		Md1621	-403.333	-453.333	-362.333	104.667	539.667	574.667	-523.333	-163.333	-248.333	-14.3333	793.667	155.667	0.727466	0.622324
Md1622	BC4M12M152.8	949	952	953	931	755	1030	928.333	676	1408	1111	1196	939	855	1030.83	975.641	186.446		Md1622	20.6667	23.6667	24.6667	2.66667	-173.333	101.667	-354.833	377.167	80.1667	165.167	-91.8333	-175.833	0.0829847	0.223668
Md1623	BC4M12M144.3	2353	4311	2338	6638	3517	4051	3868	2589	5994	4692	4786	4026	4933	4503.33	4161.23	1303.23		Md1623	-1515	443	-1530	2770	-351	183	-1914.33	1490.67	188.667	282.667	-477.333	429.667	0.318559	0.452643
Md1624	BC4M12M143.3	1363	2417	1328	3985	2176	2388	2276.17	1465	3291	2815	3035	2528	2494	2604.67	2427.78	767.108		Md1624	-913.167	140.833	-948.167	1708.83	-100.167	111.833	-1139.67	686.333	210.333	430.333	-76.6667	-110.667	0.358473	0.47634
Md1625	BC4M12M141.2	1688	2237	3251	3138	3653	1178	2524.17	1291	2550	3377	4706	3597	1283	2800.67	2651.78	1090.18		Md1625	-836.167	-287.167	726.833	613.833	1128.83	-1346.17	-1509.67	-250.667	576.333	1905.33	796.333	-1517.67	0.163433	0.327752
Md1626	BC4M12M140.1	992	1182	1616	1814	1887	714	1367.5	660	1263	1747	2140	1949	710	1411.5	1387.81	512.413		Md1626	-375.5	-185.5	248.5	446.5	519.5	-653.5	-751.5	-148.5	335.5	728.5	537.5	-701.5	0.033423	0.125336
Md1627	BC4M12M138.3	1138	430	637	559	491	960	702.5	784	679	596	812	639	852	727	713.808	194.74		Md1627	435.5	-272.5	-65.5	-143.5	-211.5	257.5	57	-48	-131	85	-88	125	0.178741	0.343383
Md1628	BC4M12M135.1	2749	1187	1556	1364	1184	2246	1714.33	2414	2815	2483	2128	1716	2516	2345.33	2005.56	581.907		Md1628	1034.67	-527.333	-158.333	-350.333	-530.333	531.667	68.6667	469.667	137.667	-217.333	-629.333	170.667	0.000327761	0.00420263
Md1629	BC4M12M134.3	1468	639	792	771	530	1130	888.333	1226	1542	1343	1005	869	1214	1199.83	1032.1	317.2		Md1629	579.667	-249.333	-96.3333	-117.333	-358.333	241.667	26.1667	342.167	143.167	-194.833	-330.833	14.1667	0.00298936	0.0222147
Md1630	BC4M12M127.0	588	506	287	178	130	411	350	405	669	363	224	176	337	362.333	355.692	162.662		Md1630	238	156	-63	-172	-220	61	42.6667	306.667	0.666667	-138.333	-186.333	-25.3333	0.175898	0.340554
Md1631	BC4M12M118.7	440	575	554	245	154	324	382	519	894	618	488	251	692	577	472	204.149		Md1631	58	193	172	-137	-228	-58	-58	317	41	-89	-326	115	0.0002677	0.00360454
Md1632	BC4M12M111.4	525	253	481	316	321	593	414.833	556	398	333	581	505	886	543.167	474.064	166.348		Md1632	110.167	-161.833	66.1667	-98.8333	-93.8333	178.167	12.8333	-145.167	-210.167	37.8333	-38.1667	342.833	0.0601308	0.183551
Md1633	BC4M12M110.3	992	694	1262	1037	813	703	916.833	979	1150	1000	1288	1340	1902	1276.5	1082.83	321.416		Md1633	75.1667	-222.833	345.167	120.167	-103.833	-213.833	-297.5	-126.5	-276.5	11.5	63.5	625.5	0.0655919	0.193782
Md1634	BC4M12M96.3	1010	227	204	121	65	245	312	505	849	169	360	164	233	380	343.385	284.573		Md1634	698	-85	-108	-191	-247	-67	125	469	-211	-20	-216	-147	0.128398	0.287723
Md1635	BC4M12M82.8	478	99	171	254	323	892	369.5	329	150	241	315	381	560	329.333	350.962	206.985		Md1635	108.5	-270.5	-198.5	-115.5	-46.5	522.5	-0.333333	-179.333	-88.3333	-14.3333	51.6667	230.667	0.814584	0.645768
Md1636	BC4M12M79.6	1610	409	1082	960	953	1117	1021.83	1141	1258	1618	1662	999	1012	1281.67	1141.76	340.539		Md1636	588.167	-612.833	60.1667	-61.8333	-68.8333	95.1667	-140.667	-23.6667	336.333	380.333	-282.667	-269.667	0.0291589	0.114329
Md1637	BC4M12M71.8	2125	1409	1571	1171	1367	1683	1554.33	1592	2445	1967	1888	1816	2212	1986.67	1753.87	365.762		Md1637	570.667	-145.333	16.6667	-383.333	-187.333	128.667	-394.667	458.333	-19.6667	-98.6667	-170.667	225.333	7.34932e-08	7.02985e-06
Md1638	BC4M13M485.2	22	68	174	114	135	41	92.3333	41		103	181	140	29	98.8	95.0278	55.547		Md1638	-70.3333	-24.3333	81.6667	21.6667	42.6667	-51.3333	-57.8	-98.8	4.2	82.2	41.2	-69.8	0.922821	0.671661
Md1639	BC4M13M403.4	558	181	614	454	799	410	502.667	730		325	892	790	674	682.2	577.472	212.621		Md1639	55.3333	-321.667	111.333	-48.6667	296.333	-92.6667	47.8	-682.2	-357.2	209.8	107.8	-8.2	0.525943	0.555012
Md1640	BC4M13M362.9	378	191	287	117	274	194	240.167	454		125	172	205	180	227.2	234.764	100.089		Md1640	137.833	-49.1667	46.8333	-123.167	33.8333	-46.1667	226.8	-227.2	-102.2	-55.2	-22.2	-47.2	0.299962	0.440709
Md1641	BC4M13M347.6	2841	417	1170	558	736	2162	1314	2932		666	2106	710	2787	1840.2	1533.25	972.559		Md1641	1527	-897	-144	-756	-578	848	1091.8	-1840.2	-1174.2	265.8	-1130.2	946.8	0.355022	0.474386
Md1642	BC4M13M331.7	55	136	301	382	570	229	278.833	68		172	269	346	193	209.6	249.986	143.575		Md1642	-223.833	-142.833	22.1667	103.167	291.167	-49.8333	-141.6	-209.6	-37.6	59.4	136.4	-16.6	0.00114935	0.0108519
Md1643	BC4M13M318.8	217	146	623	534	878	194	432	257		386	953	693	224	502.6	461.417	275.623		Md1643	-215	-286	191	102	446	-238	-245.6	-502.6	-116.6	450.4	190.4	-278.6	0.963884	0.680755
Md1644	BC4M13M301.7	376	277	463	393	558	363	405	449		327	474	476	672	479.6	436.083	105.926		Md1644	-29	-128	58	-12	153	-42	-30.6	-479.6	-152.6	-5.6	-3.6	192.4	0.667021	0.604327
Md1645	BC4M13M274.9	455	198	442	359	249	247	325	594		272	249	282	318	343	332.5	113.579		Md1645	130	-127	117	34	-76	-78	251	-343	-71	-94	-61	-25	0.442475	0.519312
Md1646	BC4M13M268.2	578	227	436	296	203	90	305	344		264	171	206	80	213	266.667	140.917		Md1646	273	-78	131	-9	-102	-215	131	-213	51	-42	-7	-133	0.0773274	0.214355
Md1647	BC4M13M250.9	459	185	386	187	113	207	256.167	445		175	324	143	163	250	253.597	120.233		Md1647	202.833	-71.1667	129.833	-69.1667	-143.167	-49.1667	195	-250	-75	74	-107	-87	0.763566	0.632364
Md1648	BC4M13M243.6	502	303	448	248	240	451	365.333	465		269	494	329	632	437.8	395.528	121.906		Md1648	136.667	-62.3333	82.6667	-117.333	-125.333	85.6667	27.2	-437.8	-168.8	56.2	-108.8	194.2	0.367414	0.481327
Md1649	BC4M13M231.0	401	310	2120	10103	26111	18475	9586.67	251		1070	5582	16574	16127	7920.8	8892.56	8738.89		Md1649	-9185.67	-9276.67	-7466.67	516.333	16524.3	8888.33	-7669.8	-7920.8	-6850.8	-2338.8	8653.2	8206.2	0.0194209	0.0864427
Md1650	BC4M13M229.8	1010	302	1019	3929	3899	5483	2607	904		494	1808	3776	4447	2285.8	2473.17	1773.9		Md1650	-1597	-2305	-1588	1322	1292	2876	-1381.8	-2285.8	-1791.8	-477.8	1490.2	2161.2	0.0277961	0.110674
Md1651	BC4M13M222.1	1073	430	906	753	1408	1118	948	1429		548	748	749	1002	895.2	926	306.343		Md1651	125	-518	-42	-195	460	170	533.8	-895.2	-347.2	-147.2	-146.2	106.8	0.0496933	0.162615
Md1652	BC4M13M218.6	791	446	675	566	929	709	686	692		459	719	470	780	624	660.167	148.588		Md1652	105	-240	-11	-120	243	23	68	-624	-165	95	-154	156	0.420353	0.508777
Md1653	BC4M13M205.3	5172	1634	2703	1891	2719	3796	2985.83	4396		1595	2124	2007	3818	2788	2903.4	1161.81		Md1653	2186.17	-1351.83	-282.833	-1094.83	-266.833	810.167	1608	-2788	-1193	-664	-781	1030	0.21158	0.373874
Md1654	BC4M13M201.5	306	338	418	494	1219	855	605	241		262	381	777	777	487.6	556.083	298.215		Md1654	-299	-267	-187	-111	614	250	-246.6	-487.6	-225.6	-106.6	289.4	289.4	0.0176513	0.0808527
Md1655	BC4M13M199.6	8901	6693	13019	10312	10060	8539	9587.33	8442		10198	11325	7124	10189	9455.6	9532.44	1746.95		Md1655	-686.333	-2894.33	3431.67	724.667	472.667	-1048.33	-1013.6	-9455.6	742.4	1869.4	-2331.6	733.4	0.526911	0.555393
Md1656	BC4M13M188.2	1440	579	1533	978	1450	1837	1302.83	1257		715	1543	997	2264	1355.2	1324.65	469.548		Md1656	137.167	-723.833	230.167	-324.833	147.167	534.167	-98.2	-1355.2	-640.2	187.8	-358.2	908.8	0.83565	0.65106
Md1657	BC4M13M163.9	17688	2122	5133	4565	7504	6675	7281.17	13190		5438	7739	4433	5904	7340.8	7306.01	4219.55		Md1657	10406.8	-5159.17	-2148.17	-2716.17	222.833	-606.167	5849.2	-7340.8	-1902.8	398.2	-2907.8	-1436.8	0.944181	0.676433
Md1658	BC4M13M163.1	6111	767	1994	1667	2865	2300	2617.33	5348		1910	2864	1563	2047	2746.4	2671.11	1552.21		Md1658	3493.67	-1850.33	-623.333	-950.333	247.667	-317.333	2601.6	-2746.4	-836.4	117.6	-1183.4	-699.4	0.829248	0.649466
Md1659	BC4M13M156.8	1630	537	800	563	822	1058	901.667	1152		749	803	730	1018	890.4	896.972	295.068		Md1659	728.333	-364.667	-101.667	-338.667	-79.6667	156.333	261.6	-890.4	-141.4	-87.4	-160.4	127.6	0.851418	0.654935
Md1660	BC4M13M127.6	891	266	585	277	474	523	502.667	561		274	322	303	346	361.2	443.722	185.081		Md1660	388.333	-236.667	82.3333	-225.667	-28.6667	20.3333	199.8	-361.2	-87.2	-39.2	-58.2	-15.2	0.0371073	0.134379
Md1661	BC4M13M113.5	4313	2229	3224	2223	2389	1899	2712.83	3394		2301	2031	1750	2810	2457.2	2606.32	736.2		Md1661	1600.17	-483.833	511.167	-489.833	-323.833	-813.833	936.8	-2457.2	-156.2	-426.2	-707.2	352.8	0.60105	0.582707
Md1662	BC4M13M110.0	8801	18072	19159	20327	23711	20003	18345.5	18305		21888	21437	16216	20444	19658	18892.4	3750.81		Md1662	-9544.5	-273.5	813.5	1981.5	5365.5	1657.5	-1353	-19658	2230	1779	-3442	786	0.724625	0.621512
Md1663	BC4M13M109.2	3243	6580	7488	7836	9375	6800	6887	6238		8090	8129	5744	7350	7110.2	6980	1527.34		Md1663	-3644	-307	601	949	2488	-87	-872.2	-7110.2	979.8	1018.8	-1366.2	239.8	0.595845	0.580901
Md1664	BC4M13M108.4	774	1601	1790	2039	2363	1749	1719.33	1732		2071	2127	1459	1911	1860	1777.94	402.643		Md1664	-945.333	-118.333	70.6667	319.667	643.667	29.6667	-128	-1860	211	267	-401	51	0.732819	0.623844
Md1665	BC4M13M93.5	3298	4062	4822	3484	3804	4330	3966.67	3781		2374	3954	2422	3825	3271.2	3676.89	710.241		Md1665	-668.667	95.3333	855.333	-482.667	-162.667	363.333	509.8	-3271.2	-897.2	682.8	-849.2	553.8	0.12037	0.277553
Md1666	BC4M13M92.3	1103	1170	1566	1165	1355	1317	1279.33	1217		780	1322	838	1335	1098.4	1203.94	219.535		Md1666	-176.333	-109.333	286.667	-114.333	75.6667	37.6667	118.6	-1098.4	-318.4	223.6	-260.4	236.6	0.2042	0.367347
Md1667	BC4M13M89.4	94	265	747	464	520	220	385	131		406	646	438	237	371.6	379.417	199.826		Md1667	-291	-120	362	79	135	-165	-240.6	-371.6	34.4	274.4	66.4	-134.6	0.609049	0.585452
Md1668	BC4M13M80.2	119	709	394	692	701	383	499.667	671		828	734	458	976	733.4	597.056	233.144		Md1668	-380.667	209.333	-105.667	192.333	201.333	-116.667	-62.4	-733.4	94.6	0.6	-275.4	242.6	0.275465	0.423992
Md1669	BC4M13M77.6	1694	1834	2747	1941	1676	1366	1876.33	978		1946	1689	1203	1666	1496.4	1718.03	441.248		Md1669	-182.333	-42.3333	870.667	64.6667	-200.333	-510.333	-518.4	-1496.4	449.6	192.6	-293.4	169.6	0.185497	0.349975
Md1670	BC4M13M75.9	1759	579	1044	752	1105	1438	1112.83	1226		529	874	700	1270	919.8	1032.4	365.744		Md1670	646.167	-533.833	-68.8333	-360.833	-7.83333	325.167	306.2	-919.8	-390.8	-45.8	-219.8	350.2	0.0870839	0.230197
Md1671	BC4M14M542.0	803	1819	922	863	738	861	1001	938	555	387	1493	886	2538	1132.83	1061.85	575.311		Md1671	-198	818	-79	-138	-263	-140	-194.833	-577.833	-745.833	360.167	-246.833	1405.17	0.793597	0.640359
Md1672	BC4M14M501.1	7	234	131	107	100	49	104.667	40	28	40	229	80	37	75.6667	91.2821	72.2517		Md1672	-97.6667	129.333	26.3333	2.33333	-4.66667	-55.6667	-35.6667	-47.6667	-35.6667	153.333	4.33333	-38.6667	0.440346	0.518319
Md1673	BC4M14M494.0	33	241	97	47	103	346	144.5	91	66	41	306	91	310	150.833	147.423	112.469		Md1673	-111.5	96.5	-47.5	-97.5	-41.5	201.5	-59.8333	-84.8333	-109.833	155.167	-59.8333	159.167	0.955377	0.678898
Md1674	BC4M14M477.6	150	6020	10399	8009	7770	1304	5608.67	107	2340	4633	11913	7423	2370	4797.67	5234.36	3824.1		Md1674	-5458.67	411.333	4790.33	2400.33	2161.33	-4304.67	-4690.67	-2457.67	-164.667	7115.33	2625.33	-2427.67	0.573191	0.572855
Md1675	BC4M14M450.6	1831	403	603	211	337	601	664.333	2425	393	214	1072	468	1779	1058.5	846.256	715.494		Md1675	1166.67	-261.333	-61.3333	-453.333	-327.333	-63.3333	1366.5	-665.5	-844.5	13.5	-590.5	720.5	0.22033	0.38139
Md1676	BC4M14M443.0	137	656	1204	686	618	494	632.5	155	437	544	1020	757	815	621.333	627.346	298.275		Md1676	-495.5	23.5	571.5	53.5	-14.5	-138.5	-466.333	-184.333	-77.3333	398.667	135.667	193.667	0.92841	0.672919
Md1677	BC4M14M439.5	104	116	124	138	483	1110	345.833	254	51	46	101	191	1412	342.5	344.295	429.373		Md1677	-241.833	-229.833	-221.833	-207.833	137.167	764.167	-88.5	-291.5	-296.5	-241.5	-151.5	1069.5	0.721796	0.620701
Md1678	BC4M14M386.5	466	439	1267	892	1046	791	816.833	501	373	468	1843	1090	934	868.167	840.526	416.315		Md1678	-350.833	-377.833	450.167	75.1667	229.167	-25.8333	-367.167	-495.167	-400.167	974.833	221.833	65.8333	0.844738	0.653302
Md1679	BC4M14M356.8	908	684	1396	804	537	726	842.5	821	700	621	1062	827	848	813.167	828.962	216.036		Md1679	65.5	-158.5	553.5	-38.5	-305.5	-116.5	7.83333	-113.167	-192.167	248.833	13.8333	34.8333	0.927475	0.672709
Md1680	BC4M14M351.8	631	539	724	545	558	703	616.667	525	643	465	841	643	782	649.833	631.974	108.473		Md1680	14.3333	-77.6667	107.333	-71.6667	-58.6667	86.3333	-124.833	-6.83333	-184.833	191.167	-6.83333	132.167	0.495742	0.542767
Md1681	BC4M14M345.9	6223	13818	18515	13249	8849	2902	10592.7	6768	11503	9419	14034	9458	7599	9796.83	10225.4	4068.94		Md1681	-4369.67	3225.33	7922.33	2656.33	-1743.67	-7690.67	-3028.83	1706.17	-377.833	4237.17	-338.833	-2197.83	0.64315	0.596762
Md1682	BC4M14M308.5	820	610	707	551	516	491	615.833	774	600	467	907	538	1041	721.167	664.449	175.138		Md1682	204.167	-5.83333	91.1667	-64.8333	-99.8333	-124.833	52.8333	-121.167	-254.167	185.833	-183.167	319.833	0.334897	0.462641
Md1683	BC4M14M304.6	263	242	543	619	515	256	406.333	172	218	391	1196	583	376	489.333	444.641	269.739		Md1683	-143.333	-164.333	136.667	212.667	108.667	-150.333	-317.333	-271.333	-98.3333	706.667	93.6667	-113.333	0.341112	0.466333
Md1684	BC4M14M301.8	948	2337	2606	1630	1001	665	1531.17	641	1622	1745	2061	1060	1232	1393.5	1467.63	617.246		Md1684	-583.167	805.833	1074.83	98.8333	-530.167	-866.167	-752.5	228.5	351.5	667.5	-333.5	-161.5	0.722552	0.620918
Md1685	BC4M14M300.0	775	3657	4603	2812	1524	539	2318.33	471	2076	2830	2792	1467	950	1764.33	2062.64	1262.9		Md1685	-1543.33	1338.67	2284.67	493.667	-794.333	-1779.33	-1293.33	311.667	1065.67	1027.67	-297.333	-814.333	0.176373	0.341028
Md1686	BC4M14M286.0	5172	6213	6120	6120	5671	5135	5738.5	5196	4405	4144	8761	5310	9759	6262.5	5980.35	1595.41		Md1686	-566.5	474.5	381.5	381.5	-67.5	-603.5	-1066.5	-1857.5	-2118.5	2498.5	-952.5	3496.5	0.630788	0.592733
Md1687	BC4M14M275.8	182	4003	3826	2184	1148	275	1936.33	108	2844	2336	1783	958	460	1414.83	1695.64	1325.89		Md1687	-1754.33	2066.67	1889.67	247.667	-788.333	-1661.33	-1306.83	1429.17	921.167	368.167	-456.833	-954.833	0.0490739	0.161309
Md1688	BC4M14M265.2	1593	581	652	570	635	663	782.333	1802	575	473	1016	560	1433	976.5	871.949	446.946		Md1688	810.667	-201.333	-130.333	-212.333	-147.333	-119.333	825.5	-401.5	-503.5	39.5	-416.5	456.5	0.287662	0.432465
Md1689	BC4M14M203.9	457	988	1251	747	626	225	715.667	632	538	836	937	718	485	691	704.282	263.153		Md1689	-258.667	272.333	535.333	31.3333	-89.6667	-490.667	-59	-153	145	246	27	-206	0.672151	0.605917
Md1690	BC4M14M202.4	7918	4481	1720	1021	522	1200	2810.33	15297	5088	664	1314	334	4201	4483	3582.33	4177		Md1690	5107.67	1670.67	-1090.33	-1789.33	-2288.33	-1610.33	10814	605	-3819	-3169	-4149	-282	0.433301	0.515004
Md1691	BC4M14M201.4	3804	1904	798	404	390	540	1306.67	6990	2539	463	568	337	1627	2087.33	1666.97	1904.53		Md1691	2497.33	597.333	-508.667	-902.667	-916.667	-766.667	4902.67	451.667	-1624.33	-1519.33	-1750.33	-460.333	0.235925	0.394231
Md1692	BC4M14M200.2	1766	1769	1896	1411	1552	1349	1623.83	2114	1456	1279	2208	1364	2098	1753.17	1683.53	318.325		Md1692	142.167	145.167	272.167	-212.833	-71.8333	-274.833	360.833	-297.167	-474.167	454.833	-389.167	344.833	0.767295	0.633374
Md1693	BC4M14M193.4	2550	1416	1569	1551	1121	1241	1574.67	2555	1570	1251	1698	1502	2167	1790.5	1674.28	465.687		Md1693	975.333	-158.667	-5.66667	-23.6667	-453.667	-333.667	764.5	-220.5	-539.5	-92.5	-288.5	376.5	0.201573	0.364981
Md1694	BC4M14M192.4	1265	696	830	628	522	549	748.333	1277	760	535	731	675	970	824.667	783.564	249.267		Md1694	516.667	-52.3333	81.6667	-120.333	-226.333	-199.333	452.333	-64.6667	-289.667	-93.6667	-149.667	145.333	0.436299	0.516421
Md1695	BC4M14M183.9	850	1141	648	487	480	515	686.833	782	909	607	597	548	1081	754	717.833	220.16		Md1695	163.167	454.167	-38.8333	-199.833	-206.833	-171.833	28	155	-147	-157	-206	327	0.475285	0.534057
Md1696	BC4M14M177.9	1183	403	588	361	474	3185	1032.33	1203	658	511	1636	537	3078	1270.5	1142.26	961.382		Md1696	150.667	-629.333	-444.333	-671.333	-558.333	2152.67	-67.5	-612.5	-759.5	365.5	-733.5	1807.5	0.271762	0.421359
Md1697	BC4M14M176.7	611	213	169	201	202	1272	444.667	552	311	202	628	246	1556	582.5	508.282	438.166		Md1697	166.333	-231.667	-275.667	-243.667	-242.667	827.333	-30.5	-271.5	-380.5	45.5	-336.5	973.5	0.0213938	0.0924596
Md1698	BC4M14M164.4	1310	322	673	399	714	1193	768.5	1524	429	405	501	651	1559	844.833	803.731	440.993		Md1698	541.5	-446.5	-95.5	-369.5	-54.5	424.5	679.167	-415.833	-439.833	-343.833	-193.833	714.167	0.641493	0.596227
Md1699	BC4M14M162.4	1322	4573	9545	5328	3568	724	4176.67	1062	3830	7525	6724	3581	2686	4234.67	4203.44	2595.37		Md1699	-2854.67	396.333	5368.33	1151.33	-608.667	-3452.67	-3172.67	-404.667	3290.33	2489.33	-653.667	-1548.67	0.865813	0.658412
Md1700	BC4M14M161.3	489	2260	4875	2685	1914	406	2104.83	328	1767	3447	3406	1811	1144	1983.83	2048.99	1332.37		Md1700	-1615.83	155.167	2770.17	580.167	-190.833	-1698.83	-1655.83	-216.833	1463.17	1422.17	-172.833	-839.833	0.780658	0.636953
Md1701	BC4M14M155.7	1350	611	1140	811	964	1410	1047.67	1266	1031	885	1178	988	2310	1276.33	1153.21	411.151		Md1701	302.333	-436.667	92.3333	-236.667	-83.6667	362.333	-10.3333	-245.333	-391.333	-98.3333	-288.333	1033.67	0.135915	0.296878
Md1702	BC4M14M154.8	695	340	611	353	453	611	510.5	644	491	389	584	489	1042	606.5	554.808	184.215		Md1702	184.5	-170.5	100.5	-157.5	-57.5	100.5	37.5	-115.5	-217.5	-22.5	-117.5	435.5	0.2462	0.402331
Md1703	BC4M14M142.8	397	503	826	517	313	274	471.667	320	747	633	538	484	402	520.667	494.282	164.825		Md1703	-74.6667	31.3333	354.333	45.3333	-158.667	-197.667	-200.667	226.333	112.333	17.3333	-36.6667	-118.667	0.328495	0.458775
Md1704	BC4M14M140.3	959	770	1220	952	709	1065	945.833	780	921	1106	1296	680	1154	989.5	965.987	196.149		Md1704	13.1667	-175.833	274.167	6.16667	-236.833	119.167	-209.5	-68.5	116.5	306.5	-309.5	164.5	0.262651	0.414751
Md1705	BC4M14M94.5	2948	551	1076	875	936	2974	1560	2075	888	1061	1664	995	3791	1745.67	1645.69	1008.9		Md1705	1388	-1009	-484	-685	-624	1414	329.333	-857.667	-684.667	-81.6667	-750.667	2045.33	0.0237365	0.0993408
Md1706	BC4M14M93.4	1434	363	665	542	568	1449	836.833	994	542	531	902	572	1796	889.5	861.141	441.254		Md1706	597.167	-473.833	-171.833	-294.833	-268.833	612.167	104.5	-347.5	-358.5	12.5	-317.5	906.5	0.116631	0.272669
Md1707	BC4M14M80.8	482	204	265	332	370	523	362.667	359	176	236	636	203	598	368	365.128	153.315		Md1707	119.333	-158.667	-97.6667	-30.6667	7.33333	160.333	-9	-192	-132	268	-165	230	0.692326	0.612054
Md1708	BC4M14M78.7	1019	596	1223	672	751	916	862.833	840	1229	1073	1398	618	953	1018.5	934.679	248.864		Md1708	156.167	-266.833	360.167	-190.833	-111.833	53.1667	-178.5	210.5	54.5	379.5	-400.5	-65.5	0.241226	0.398444
Md1709	BC4M21M684.5	14	26	73	196	410	35	125.667	21	16	22	246	385	68	126.333	125.974	140.824		Md1709	-111.667	-99.6667	-52.6667	70.3333	284.333	-90.6667	-105.333	-110.333	-104.333	119.667	258.667	-58.3333	0.974255	0.683003
Md1710	BC4M21M659.8	23	138	595	513	441	29	289.833	38	114	95	640	463	46	232.667	263.449	235.12		Md1710	-266.833	-151.833	305.167	223.167	151.167	-260.833	-194.667	-118.667	-137.667	407.333	230.333	-186.667	0.514971	0.550644
Md1711	BC4M21M586.2	132	373	307	303	254	163	255.333	363	90	71	240	317	222	217.167	237.718	98.5505		Md1711	-123.333	117.667	51.6667	47.6667	-1.33333	-92.3333	145.833	-127.167	-146.167	22.8333	99.8333	4.83333	0.203934	0.367108
Md1712	BC4M21M563.2	353	722	680	974	887	494	685	451	472	268	977	848	781	632.833	660.923	234.512		Md1712	-332	37	-5	289	202	-191	-181.833	-160.833	-364.833	344.167	215.167	148.167	0.489057	0.539959
Md1713	BC4M21M531.0	109	416	808	501	439	130	400.5	142	223	241	531	460	114	285.167	347.269	209.286		Md1713	-291.5	15.5	407.5	100.5	38.5	-270.5	-143.167	-62.1667	-44.1667	245.833	174.833	-171.167	0.199277	0.362894
Md1714	BC4M21M517.8	123	82	75	104	197	204	130.833	199	142	51	115	216	236	159.833	144.218	60.1351		Md1714	-7.83333	-48.8333	-55.8333	-26.8333	66.1667	73.1667	39.1667	-17.8333	-108.833	-44.8333	56.1667	76.1667	0.152933	0.316424
Md1715	BC4M21M494.0	30	89	92	252	596	93	192	242	23	39	233	575	123	205.833	198.385	189.416		Md1715	-162	-103	-100	60	404	-99	36.1667	-182.833	-166.833	27.1667	369.167	-82.8333	0.12106	0.278445
Md1716	BC4M21M468.8	398	299	169	176	129	79	208.333	502	170	142	196	133	148	215.167	211.487	119.462		Md1716	189.667	90.6667	-39.3333	-32.3333	-79.3333	-129.333	286.833	-45.1667	-73.1667	-19.1667	-82.1667	-67.1667	0.702422	0.615057
Md1717	BC4M21M447.0	415	335	501	331	516	312	401.667	407	319	189	354	428	540	372.833	388.359	96.8177		Md1717	13.3333	-66.6667	99.3333	-70.6667	114.333	-89.6667	34.1667	-53.8333	-183.833	-18.8333	55.1667	167.167	0.705413	0.615939
Md1718	BC4M21M427.6	377	271	381	362	431	236	343	543	150	153	278	153	293	261.667	305.462	117.329		Md1718	34	-72	38	19	88	-107	281.333	-111.667	-108.667	16.3333	-108.667	31.3333	0.0256005	0.104632
Md1719	BC4M21M403.4	307	388	249	265	172	267	274.667	512	171	156	258	194	377	278	276.205	101.498		Md1719	32.3333	113.333	-25.6667	-9.66667	-102.667	-7.66667	234	-107	-122	-20	-84	99	0.504712	0.546478
Md1720	BC4M21M397.6	82	333	305	423	249	233	270.833	142	300	194	200	246	146	204.667	240.295	90.4611		Md1720	-188.833	62.1667	34.1667	152.167	-21.8333	-37.8333	-62.6667	95.3333	-10.6667	-4.66667	41.3333	-58.6667	0.0162848	0.0763976
Md1721	BC4M21M388.1	719	398	653	564	702	163	533.167	485	642	540	428	392	200	447.833	493.782	175.518		Md1721	185.833	-135.167	119.833	30.8333	168.833	-370.167	37.1667	194.167	92.1667	-19.8333	-55.8333	-247.833	0.549748	0.56419
Md1722	BC4M21M384.2	1321	629	814	589	484	368	700.833	1725	979	469	369	438	513	748.833	722.987	404.249		Md1722	620.167	-71.8333	113.167	-111.833	-216.833	-332.833	976.167	230.167	-279.833	-379.833	-310.833	-235.833	0.852261	0.655141
Md1723	BC4M21M347.6	337	842	1466	1753	1596	991	1164.17	356	539	800	1478	1338	708	869.833	1028.32	475.725		Md1723	-827.167	-322.167	301.833	588.833	431.833	-173.167	-513.833	-330.833	-69.8333	608.167	468.167	-161.833	4.20011e-06	0.00015296
Md1724	BC4M21M330.3	963	605	1488	1533	897	1166	1108.67	1317	522	742	1540	1312	1502	1155.83	1130.44	358.807		Md1724	-145.667	-503.667	379.333	424.333	-211.667	57.3333	161.167	-633.833	-413.833	384.167	156.167	346.167	0.945006	0.676616
Md1725	BC4M21M328.8	647	2147	3654	2156	1616	753	1828.83	994	1370	1901	2016	1693	741	1452.5	1655.14	811.187		Md1725	-1181.83	318.167	1825.17	327.167	-212.833	-1075.83	-458.5	-82.5	448.5	563.5	240.5	-711.5	0.128143	0.287406
Md1726	BC4M21M324.4	109	252	593	384	432	169	323.167	127	159	297	446	318	166	252.167	290.397	145.782		Md1726	-214.167	-71.1667	269.833	60.8333	108.833	-154.167	-125.167	-93.1667	44.8333	193.833	65.8333	-86.1667	0.143478	0.305757
Md1727	BC4M21M320.3	2590	2710	4842	3732	3664	3941	3579.83	3571	2635	2111	4109	3213	4762	3400.17	3496.91	829.814		Md1727	-989.833	-869.833	1262.17	152.167	84.1667	361.167	170.833	-765.167	-1289.17	708.833	-187.167	1361.83	0.505113	0.546642
Md1728	BC4M21M305.0	175	533	603	597	478	485	478.5	156	460	428	305	378	235	327	408.577	149.304		Md1728	-303.5	54.5	124.5	118.5	-0.5	6.5	-171	133	101	-22	51	-92	2.26511e-05	0.000551543
Md1729	BC4M21M285.6	179	158	285	183	194	632	271.833	314	154	132	319	146	499	260.667	266.679	149.987		Md1729	-92.8333	-113.833	13.1667	-88.8333	-77.8333	360.167	53.3333	-106.667	-128.667	58.3333	-114.667	238.333	0.435814	0.516192
Md1730	BC4M21M276.1	3767	1778	2383	2733	2482	2236	2563.17	3318	2022	1906	2828	2294	1941	2384.83	2480.86	575.669		Md1730	1203.83	-785.167	-180.167	169.833	-81.1667	-327.167	933.167	-362.833	-478.833	443.167	-90.8333	-443.833	0.341751	0.466709
Md1731	BC4M21M260.0	1105	440	761	595	570	726	699.5	845	657	512	647	655	687	667.167	684.577	164.336		Md1731	405.5	-259.5	61.5	-104.5	-129.5	26.5	177.833	-10.1667	-155.167	-20.1667	-12.1667	19.8333	0.864501	0.658098
Md1732	BC4M21M258.2	7891	4412	7434	6669	7687	9975	7344.67	5226	5513	5376	7848	5990	10002	6659.17	7028.28	1731.27		Md1732	546.333	-2932.67	89.3333	-675.667	342.333	2630.33	-1433.17	-1146.17	-1283.17	1188.83	-669.167	3342.83	0.671043	0.605575
Md1733	BC4M21M239.8	22137	21120	24439	23129	20510	21422	22126.2	18838	18378	16063	21922	14841	25288	19221.7	20785.6	3052.99		Md1733	10.8333	-1006.17	2312.83	1002.83	-1616.17	-704.167	-383.667	-843.667	-3158.67	2700.33	-4380.67	6066.33	0.17374	0.338385
Md1734	BC4M21M220.4	867	1130	1581	1352	836	1051	1136.17	877	1533	1376	1706	946	1656	1349	1234.4	316.508		Md1734	-269.167	-6.16667	444.833	215.833	-300.167	-85.1667	-472	184	27	357	-403	307	0.0684419	0.198947
Md1735	BC4M21M218.8	1630	1657	2270	1451	1236	2163	1734.5	2008	1251	1459	2191	830	3963	1950.33	1834.12	767.266		Md1735	-104.5	-77.5	535.5	-283.5	-498.5	428.5	57.6667	-699.333	-491.333	240.667	-1120.33	2012.67	0.702363	0.61504
Md1736	BC4M21M213.3	197	131	250	468	503	577	354.333	136	270	247	189	407	580	304.833	331.487	160.901		Md1736	-157.333	-223.333	-104.333	113.667	148.667	222.667	-168.833	-34.8333	-57.8333	-115.833	102.167	275.167	0.494022	0.542048
Md1737	BC4M21M205.2	1117	332	246	311	675	683	560.667	841	387	267	282	452	363	432	501.282	262.815		Md1737	556.333	-228.667	-314.667	-249.667	114.333	122.333	409	-45	-165	-150	20	-69	0.175494	0.340149
Md1738	BC4M21M203.1	180	704	845	989	969	422	684.833	190	594	946	1002	736	412	646.667	667.218	291.285		Md1738	-504.833	19.1667	160.167	304.167	284.167	-262.833	-456.667	-52.6667	299.333	355.333	89.3333	-234.667	0.403337	0.500316
Md1739	BC4M21M194.0	213	1014	1139	1561	1200	259	897.667	226	1300	1128	1495	972	297	903	900.128	488.959		Md1739	-684.667	116.333	241.333	663.333	302.333	-638.667	-677	397	225	592	69	-606	0.963725	0.68072
Md1740	BC4M21M184.7	1232	1218	1522	1113	1386	826	1216.17	980	998	1238	1772	1005	713	1117.67	1170.71	284.195		Md1740	15.8333	1.83333	305.833	-103.167	169.833	-390.167	-137.667	-119.667	120.333	654.333	-112.667	-404.667	0.716716	0.619236
Md1741	BC4M21M183.4	527	433	618	863	872	320	605.5	484	311	689	816	438	267	500.833	557.192	208.165		Md1741	-78.5	-172.5	12.5	257.5	266.5	-285.5	-16.8333	-189.833	188.167	315.167	-62.8333	-233.833	0.169197	0.333755
Md1742	BC4M21M180.6	181	290	584	315	364	345	346.5	249	393	273	533	180	489	352.833	349.423	125.187		Md1742	-165.5	-56.5	237.5	-31.5	17.5	-1.5	-103.833	40.1667	-79.8333	180.167	-172.833	136.167	0.953226	0.678426
Md1743	BC4M21M173.4	588	387	290	254	233	273	337.5	585	333	464	381	289	487	423.167	377.038	120.09		Md1743	250.5	49.5	-47.5	-83.5	-104.5	-64.5	161.833	-90.1667	40.8333	-42.1667	-134.167	63.8333	0.0289005	0.113641
Md1744	BC4M21M168.3	665	351	466	322	378	339	420.167	691	491	313	367	260	295	402.833	412.167	134.783		Md1744	244.833	-69.1667	45.8333	-98.1667	-42.1667	-81.1667	288.167	88.1667	-89.8333	-35.8333	-142.833	-107.833	0.627787	0.591743
Md1745	BC4M21M164.9	393	154	257	100	111	232	207.833	276	116	175	202	117	310	199.333	203.91	88.4456		Md1745	185.167	-53.8333	49.1667	-107.833	-96.8333	24.1667	76.6667	-83.3333	-24.3333	2.66667	-82.3333	110.667	0.702104	0.614964
Md1746	BC4M21M157.6	20902	5399	7064	7492	8108	9313	9713	16158	7162	4964	6388	7305	7523	8250	9037.77	4516.75		Md1746	11189	-4314	-2649	-2221	-1605	-400	7908	-1088	-3286	-1862	-945	-727	0.237537	0.39552
Md1747	BC4M21M156.5	2409	668	935	834	901	1011	1126.33	1848	858	607	705	848	815	946.833	1043.49	513.7		Md1747	1282.67	-458.333	-191.333	-292.333	-225.333	-115.333	901.167	-88.8333	-339.833	-241.833	-98.8333	-131.833	0.230735	0.390034
Md1748	BC4M21M154.1	1741	3575	1639	3694	2976	2743	2728	1868	1548	2050	2054	1700	1504	1787.33	2293.85	765.013		Md1748	-987	847	-1089	966	248	15	80.6667	-239.333	262.667	266.667	-87.3333	-283.333	0.00558667	0.0352931
Md1749	BC4M21M153.2	885	1709	729	1421	1085	1144	1162.17	797	619	817	784	565	730	718.667	957.474	332.413		Md1749	-277.167	546.833	-433.167	258.833	-77.1667	-18.1667	78.3333	-99.6667	98.3333	65.3333	-153.667	11.3333	0.0066593	0.0401446
Md1750	BC4M21M148.2	2683	176	279	353	385	609	747.5	2306	410	224	279	367	380	661	707.577	811.068		Md1750	1935.5	-571.5	-468.5	-394.5	-362.5	-138.5	1645	-251	-437	-382	-294	-281	0.704295	0.61561
Md1751	BC4M21M143.7	217	60	237	153	268	330	210.833	288	74	88	128	151	276	167.5	190.833	88.2898		Md1751	6.16667	-150.833	26.1667	-57.8333	57.1667	119.167	120.5	-93.5	-79.5	-39.5	-16.5	108.5	0.0261243	0.106091
Md1752	BC4M21M134.4	9952	12884	13420	16296	15013	16788	14058.8	10239	11129	11364	12947	10098	13586	11560.5	12905.8	2278.86		Md1752	-4106.83	-1174.83	-638.833	2237.17	954.167	2729.17	-1321.5	-431.5	-196.5	1386.5	-1462.5	2025.5	4.6763e-08	4.98266e-06
Md1753	BC4M21M133.4	1159	1597	1808	2064	1667	1887	1697	1297	1345	1418	1660	1253	1596	1428.17	1572.92	266.735		Md1753	-538	-100	111	367	-30	190	-131.167	-83.1667	-10.1667	231.833	-175.167	167.833	2.10511e-26	0
Md1754	BC4M21M132.6	439	623	755	812	700	716	674.167	456	547	722	719	466	566	579.333	630.397	123.85		Md1754	-235.167	-51.1667	80.8333	137.833	25.8333	41.8333	-123.333	-32.3333	142.667	139.667	-113.333	-13.3333	0.000733102	0.00772989
Md1755	BC4M21M131.5	239	362	389	405	323	414	355.333	312	300	323	302	239	386	310.333	334.564	57.272		Md1755	-116.333	6.66667	33.6667	49.6667	-32.3333	58.6667	1.66667	-10.3333	12.6667	-8.33333	-71.3333	75.6667	3.94939e-08	4.38127e-06
Md1756	BC4M21M129.3	280	423	551	645	375	425	449.833	287	636	579	443	257	349	425.167	438.449	131.553		Md1756	-169.833	-26.8333	101.167	195.167	-74.8333	-24.8333	-138.167	210.833	153.833	17.8333	-168.167	-76.1667	0.663996	0.603384
Md1757	BC4M21M127.3	954	969	1095	1203	1073	995	1048.17	1105	1132	969	989	688	973	976	1014.86	124.405		Md1757	-94.1667	-79.1667	46.8333	154.833	24.8333	-53.1667	129	156	-7	13	-288	-3	0.203515	0.366732
Md1758	BC4M21M123.0	1082	1735	1953	2766	2316	3703	2259.17	1592	1503	1809	1692	1062	2641	1716.5	2008.71	730.508		Md1758	-1177.17	-524.167	-306.167	506.833	56.8333	1443.83	-124.5	-213.5	92.5	-24.5	-654.5	924.5	0.00126578	0.0116697
Md1759	BC4M21M114.9	7184	11362	12946	13149	10635	9775	10841.8	7748	10930	11294	11802	8314	8490	9763	10343.9	1914.54		Md1759	-3657.83	520.167	2104.17	2307.17	-206.833	-1066.83	-2015	1167	1531	2039	-1449	-1273	4.03759e-06	0.000148433
Md1760	BC4M21M110.1	812	1801	2396	2490	1307	1471	1712.83	841	1986	2557	2093	1059	1141	1612.83	1666.68	614.534		Md1760	-900.833	88.1667	683.167	777.167	-405.833	-241.833	-771.833	373.167	944.167	480.167	-553.833	-471.833	0.311522	0.448199
Md1761	BC4M21M108.0	2310	740	1158	843	1050	1199	1216.67	2159	949	965	1425	948	1114	1260	1236.67	477.637		Md1761	1093.33	-476.667	-58.6667	-373.667	-166.667	-17.6667	899	-311	-295	165	-312	-146	0.562781	0.569051
Md1762	BC4M21M104.8	1102	481	645	662	499	783	695.333	923	664	554	670	520	781	685.333	690.718	176.169		Md1762	406.667	-214.333	-50.3333	-33.3333	-196.333	87.6667	237.667	-21.3333	-131.333	-15.3333	-165.333	95.6667	0.592026	0.579566
Md1763	BC4M21M103.8	717	468	830	771	687	605	679.667	530	641	709	816	720	639	675.833	677.897	103.823		Md1763	37.3333	-211.667	150.333	91.3333	7.33333	-74.6667	-145.833	-34.8333	33.1667	140.167	44.1667	-36.8333	0.481668	0.536812
Md1764	BC4M21M102.3	605	495	536	490	318	420	477.333	524	528	816	376	377	597	536.333	504.564	126.933		Md1764	127.667	17.6667	58.6667	12.6667	-159.333	-57.3333	-12.3333	-8.33333	279.667	-160.333	-159.333	60.6667	0.193293	0.357367
Md1765	BC4M21M89.4	547	205	447	400	332	456	397.833	444	426	337	386	263	305	360.167	380.449	90.9255		Md1765	149.167	-192.833	49.1667	2.16667	-65.8333	58.1667	83.8333	65.8333	-23.1667	25.8333	-97.1667	-55.1667	0.70702	0.616411
Md1766	BC4M21M83.9	1054	589	299	389	247	512	515	910	461	289	394	235	415	450.667	485.308	246.975		Md1766	539	74	-216	-126	-268	-3	459.333	10.3333	-161.667	-56.6667	-215.667	-35.6667	0.0707697	0.203082
Md1767	BC4M21M72.9	8871	5735	9528	8327	6117	7343	7653.5	6082	8603	8724	8682	5753	5279	7187.17	7438.27	1466.58		Md1767	1217.5	-1918.5	1874.5	673.5	-1536.5	-310.5	-1105.17	1415.83	1536.83	1494.83	-1434.17	-1908.17	0.998245	0.688148
Md1768	BC4M22M556.9	548	277	532	248	295	373	378.833	957	180	187	753	147	615	473.167	422.372	245.309		Md1768	169.167	-101.833	153.167	-130.833	-83.8333	-5.83333	483.833	-293.167	-286.167	279.833	-326.167	141.833	0.835798	0.651097
Md1769	BC4M22M525.4	221	86	110	80	105	440	173.667	254	74	104	334	91	377	205.667	188.436	126.059		Md1769	47.3333	-87.6667	-63.6667	-93.6667	-68.6667	266.333	48.3333	-131.667	-101.667	128.333	-114.667	171.333	0.573429	0.572941
Md1770	BC4M22M469.4	33	85	126	83	99	33	76.5	72	39	118	192	78	58	92.8333	84.0385	43.7324		Md1770	-43.5	8.5	49.5	6.5	22.5	-43.5	-20.8333	-53.8333	25.1667	99.1667	-14.8333	-34.8333	0.660451	0.602273
Md1771	BC4M22M419.5	119	977	3660	3925	5607	2228	2752.67	130	606	2752	7260	4010	1868	2771	2761.13	2138.43		Md1771	-2633.67	-1775.67	907.333	1172.33	2854.33	-524.667	-2641	-2165	-19	4489	1239	-903	0.981613	0.684587
Md1772	BC4M22M387.5	537	239	251	161	121	157	244.333	675	170	132	338	144	366	304.167	271.949	169.031		Md1772	292.667	-5.33333	6.66667	-83.3333	-123.333	-87.3333	370.833	-134.167	-172.167	33.8333	-160.167	61.8333	0.496995	0.543289
Md1773	BC4M22M384.6	364	268	490	224	237	451	339	407	160	207	595	263	353	330.833	335.231	125.848		Md1773	25	-71	151	-115	-102	112	76.1667	-170.833	-123.833	264.167	-67.8333	22.1667	0.866049	0.658469
Md1774	BC4M22M380.4	60	141	189	143	113	130	129.333	218	130	130	435	123	146	197	160.564	90.319		Md1774	-69.3333	11.6667	59.6667	13.6667	-16.3333	0.666667	21	-67	-67	238	-74	-51	0.423835	0.510468
Md1775	BC4M22M298.3	4427	2733	1466	1687	1611	1503	2237.83	3262	2274	2159	2593	1248	2636	2362	2295.14	873.111		Md1775	2189.17	495.167	-771.833	-550.833	-626.833	-734.833	900	-88	-203	231	-1114	274	0.249156	0.404611
Md1776	BC4M22M292.7	2112	1131	1214	913	1017	1308	1282.5	2552	566	957	2096	1007	1688	1477.67	1372.58	573.801		Md1776	829.5	-151.5	-68.5	-369.5	-265.5	25.5	1074.33	-911.667	-520.667	618.333	-470.667	210.333	0.628152	0.591863
Md1777	BC4M22M287.5	29	35	37	71	123	446	123.5	30	34	52	32	65	200	68.8333	98.2692	116.277		Md1777	-94.5	-88.5	-86.5	-52.5	-0.5	322.5	-38.8333	-34.8333	-16.8333	-36.8333	-3.83333	131.167	0.160558	0.324702
Md1778	BC4M22M275.5	3094	2575	5243	4591	4129	4596	4038	3911	2011	3714	7362	3770	4260	4171.33	4099.54	1305.75		Md1778	-944	-1463	1205	553	91	558	-260.333	-2160.33	-457.333	3190.67	-401.333	88.6667	0.996269	0.687726
Md1779	BC4M22M266.0	1455	812	1903	1035	1272	2184	1443.5	1664	775	1060	2439	1239	1916	1515.5	1476.73	519.536		Md1779	11.5	-631.5	459.5	-408.5	-171.5	740.5	148.5	-740.5	-455.5	923.5	-276.5	400.5	0.904198	0.667419
Md1780	BC4M22M250.4	1316	433	395	195	484	599	570.333	1223	258	418	1300	426	672	716.167	637.641	387.964		Md1780	745.667	-137.333	-175.333	-375.333	-86.3333	28.6667	506.833	-458.167	-298.167	583.833	-290.167	-44.1667	0.40335	0.500323
Md1781	BC4M22M244.2	1485	1195	1404	1127	1043	1326	1263.33	1684	956	1351	2212	1159	1350	1452	1350.41	321.914		Md1781	221.667	-68.3333	140.667	-136.333	-220.333	62.6667	232	-496	-101	760	-293	-102	0.421349	0.509262
Md1782	BC4M22M243.0	1049	499	484	433	451	877	632.167	1479	441	605	1220	484	1007	872.667	743.167	347.384		Md1782	416.833	-133.167	-148.167	-199.167	-181.167	244.833	606.333	-431.667	-267.667	347.333	-388.667	134.333	0.176864	0.341519
Md1783	BC4M22M237.5	1323	2319	1362	838	639	548	1171.5	1525	1709	1333	793	538	479	1062.83	1121.35	547.031		Md1783	151.5	1147.5	190.5	-333.5	-532.5	-623.5	462.167	646.167	270.167	-269.833	-524.833	-583.833	0.122069	0.279742
Md1784	BC4M22M224.9	3752	2145	3106	2570	1630	2495	2616.33	4106	2010	2537	3163	1926	2461	2700.5	2655.18	713.813		Md1784	1135.67	-471.333	489.667	-46.3333	-986.333	-121.333	1405.5	-690.5	-163.5	462.5	-774.5	-239.5	0.878292	0.661382
Md1785	BC4M22M222.4	149	118	225	263	362	787	317.333	181	148	222	195	310	558	269	295.026	188.182		Md1785	-168.333	-199.333	-92.3333	-54.3333	44.6667	469.667	-88	-121	-47	-74	41	289	0.14956	0.312672
Md1786	BC4M22M220.0	597	314	505	197	258	461	388.667	724	193	320	616	287	463	433.833	409.513	168.051		Md1786	208.333	-74.6667	116.333	-191.667	-130.667	72.3333	290.167	-240.833	-113.833	182.167	-146.833	29.1667	0.784163	0.637881
Md1787	BC4M22M216.9	1609	1609	2086	1284	1144	2455	1697.83	1903	1164	1367	1750	1141	1630	1492.5	1603.06	393.16		Md1787	-88.8333	-88.8333	388.167	-413.833	-553.833	757.167	410.5	-328.5	-125.5	257.5	-351.5	137.5	0.202517	0.365834
Md1788	BC4M22M216.4	1376	1609	1912	1170	1144	2455	1611	1571	771	1429	1651	1141	1630	1365.5	1497.69	415.032		Md1788	-235	-2	301	-441	-467	844	205.5	-594.5	63.5	285.5	-224.5	264.5	0.189184	0.353499
Md1789	BC4M22M212.2	52	90	444	319	376	63	224	40	51	315	627	320	93	241	231.846	185.751		Md1789	-172	-134	220	95	152	-161	-201	-190	74	386	79	-148	0.763123	0.632244
Md1790	BC4M22M197.3	947	710	1023	583	515	727	750.833	1015	527	924	1380	584	534	827.333	786.141	258.673		Md1790	196.167	-40.8333	272.167	-167.833	-235.833	-23.8333	187.667	-300.333	96.6667	552.667	-243.333	-293.333	0.673729	0.606404
Md1791	BC4M22M181.5	2255	1057	1245	484	504	1965	1251.67	2511	583	1048	1198	1016	1753	1351.5	1297.74	649.259		Md1791	1003.33	-194.667	-6.66667	-767.667	-747.667	713.333	1159.5	-768.5	-303.5	-153.5	-335.5	401.5	0.765379	0.632856
Md1792	BC4M22M179.6	827	3365	6034	3560	2385	454	2770.83	718	1912	6236	5348	2888	539	2940.17	2848.99	2029.68		Md1792	-1943.83	594.167	3263.17	789.167	-385.833	-2316.83	-2222.17	-1028.17	3295.83	2407.83	-52.1667	-2401.17	0.663718	0.603297
Md1793	BC4M22M177.7	462	454	926	626	519	717	617.333	605	522	799	838	543	607	652.333	633.487	146.895		Md1793	-155.333	-163.333	308.667	8.66667	-98.3333	99.6667	-47.3333	-130.333	146.667	185.667	-109.333	-45.3333	0.829536	0.649538
Md1794	BC4M22M169.7	1897	1274	1360	489	402	1066	1081.33	2149	831	1014	1216	632	1022	1144	1110.26	501.038		Md1794	815.667	192.667	278.667	-592.333	-679.333	-15.3333	1005	-313	-130	72	-512	-122	0.906739	0.668003
Md1795	BC4M22M149.2	1513	502	815	471	424	1011	789.333	1488	584	559	1178	629	918	892.667	837.026	369.454		Md1795	723.667	-287.333	25.6667	-318.333	-365.333	221.667	595.333	-308.667	-333.667	285.333	-263.667	25.3333	0.432233	0.514497
Md1796	BC4M22M142.4	832	1375	1814	969	577	254	970.167	878	848	1707	1285	809	434	993.5	980.936	460.065		Md1796	-138.167	404.833	843.833	-1.16667	-393.167	-716.167	-115.5	-145.5	713.5	291.5	-184.5	-559.5	0.902753	0.667087
Md1797	BC4M22M131.5	13821	14364	16909	15504	11554	14607	14459.8	11435	13941	20453	17713	17142	16261	16157.5	15243.4	2489.12		Md1797	-638.833	-95.8333	2449.17	1044.17	-2905.83	147.167	-4722.5	-2216.5	4295.5	1555.5	984.5	103.5	0.0118576	0.0609734
Md1798	BC4M22M130.6	2132	2690	2597	2690	1892	2146	2357.83	1812	2249	3650	2964	2734	2565	2662.33	2498.37	488.647		Md1798	-225.833	332.167	239.167	332.167	-465.833	-211.833	-850.333	-413.333	987.667	301.667	71.6667	-97.3333	0.0972534	0.245667
Md1799	BC4M22M128.5	433	4733	1160	3287	1323	809	1957.5	530	1843	4861	1485	2617	1095	2071.83	2010.27	1471.95		Md1799	-1524.5	2775.5	-797.5	1329.5	-634.5	-1148.5	-1541.83	-228.833	2789.17	-586.833	545.167	-976.833	0.919219	0.670847
Md1800	BC4M22M125.1	726	6271	1956	7080	3174	3704	3818.5	595	5066	5128	3583	8039	1868	4046.5	3923.73	2332.8		Md1800	-3092.5	2452.5	-1862.5	3261.5	-644.5	-114.5	-3451.5	1019.5	1081.5	-463.5	3992.5	-2178.5	0.850106	0.654616
Md1801	BC4M22M123.5	1776	8561	8686	8374	9026	8022	7407.5	2457	12082	18270	17241	11433	5867	11225	9169.42	4812.15		Md1801	-5631.5	1153.5	1278.5	966.5	1618.5	614.5	-8768	857	7045	6016	208	-5358	0.0409069	0.143306
Md1802	BC4M22M119.2	4268	6408	6338	6277	3873	3745	5151.5	4627	4867	9405	8557	6996	8523	7162.5	6079.65	1876.67		Md1802	-883.5	1256.5	1186.5	1125.5	-1278.5	-1406.5	-2535.5	-2295.5	2242.5	1394.5	-166.5	1360.5	0.0260943	0.106008
Md1803	BC4M22M114.3	2237	2211	2671	2281	1641	2744	2297.5	1890	1820	2912	3568	3607	2465	2710.33	2488.04	608.139		Md1803	-60.5	-86.5	373.5	-16.5	-656.5	446.5	-820.333	-890.333	201.667	857.667	896.667	-245.333	0.218603	0.379925
Md1804	BC4M22M98.9	1098	308	442	243	191	396	446.333	918	522	409	516	445	576	564.333	500.795	252.586		Md1804	651.667	-138.333	-4.33333	-203.333	-255.333	-50.3333	353.667	-42.3333	-155.333	-48.3333	-119.333	11.6667	0.00125594	0.0116014
Md1805	BC4M22M96.8	1970	1130	1159	1607	2087	3311	1877.33	1860	1163	1066	1588	2509	2775	1826.83	1854.03	689.555		Md1805	92.6667	-747.333	-718.333	-270.333	209.667	1433.67	33.1667	-663.833	-760.833	-238.833	682.167	948.167	0.800787	0.642228
Md1806	BC4M22M88.5	116	535	1471	1424	1465	395	901	99	340	1489	2126	1568	233	975.833	935.538	683.291		Md1806	-785	-366	570	523	564	-506	-876.833	-635.833	513.167	1150.17	592.167	-742.833	0.564969	0.569857
Md1807	BC4M22M85.8	150	1027	1010	697	1393	705	830.333	168	2239	4282	5638	1580	542	2408.17	1558.56	1635.17		Md1807	-680.333	196.667	179.667	-133.333	562.667	-125.333	-2240.17	-169.167	1873.83	3229.83	-828.167	-1866.17	0.0512319	0.165827
Md1808	BC4M22M80.8	513	571	858	891	720	853	734.333	366	688	1096	773	1048	1281	875.333	799.41	248.677		Md1808	-221.333	-163.333	123.667	156.667	-14.3333	118.667	-509.333	-187.333	220.667	-102.333	172.667	405.667	0.0351826	0.129705
Md1809	BC4M22M78.5	8794	3095	4744	4608	5975	13865	6846.83	5839	4404	4726	6882	6888	9637	6396	6638.76	2828.77		Md1809	1947.17	-3751.83	-2102.83	-2238.83	-871.833	7018.17	-557	-1992	-1670	486	492	3241	0.964737	0.680941
Md1810	BC4M22M77.3	4412	756	1477	1234	2028	9093	3166.67	3243	1345	1219	2584	2438	5821	2775	2985.9	2327		Md1810	1245.33	-2410.67	-1689.67	-1932.67	-1138.67	5926.33	468	-1430	-1556	-191	-337	3046	0.768077	0.633585
Md1811	BC4M22M72.1	846	1226	1800	1228	1088	1545	1288.83	840	1050	1632	1865	1396	1163	1324.33	1305.22	329.526		Md1811	-442.833	-62.8333	511.167	-60.8333	-200.833	256.167	-484.333	-274.333	307.667	540.667	71.6667	-161.333	0.814391	0.645719
Md1812	BC4M23M372.2	838	554	516	448	490	531	562.833	1074	888	331	441	724	1276	789	667.218	277.795		Md1812	275.167	-8.83333	-46.8333	-114.833	-72.8333	-31.8333	285	99	-458	-348	-65	487	0.15797	0.321924
Md1813	BC4M23M328.6	71	75	125	370	468	120	204.833	93	33	130	383	584	248	245.167	223.449	174.494		Md1813	-133.833	-129.833	-79.8333	165.167	263.167	-84.8333	-152.167	-212.167	-115.167	137.833	338.833	2.83333	0.1858	0.350267
Md1814	BC4M23M311.8	245	238	294	411	332	190	285	214	158	234	406	673	331	336	308.538	133.812		Md1814	-40	-47	9	126	47	-95	-122	-178	-102	70	337	-5	0.391	0.493975
[truncated: 2,760 more rows]
