# Supplementary material for: Transcriptional analysis of cell growth and morphogenesis in the unicellular green alga Micrasterias (Streptophyta), with emphasis on the role of expansin
Source: BMC Plant Biol. 2011 Sep 25;11:128. doi: 10.1186/1471-2229-11-128 (PMC3191482; doi:10.1186/1471-2229-11-128)
Supplement: Additional file 4 — Raw real-time qRT-PCR expression values. [file 1471-2229-11-128-S4.XLS]

## Sheet: Sheet1
RAW RT-qPCR EXPRESSION VALUES
TRANSCRIPT	REP2CONTROL	REP2T1	REP2T2	REP2T3	REP2T4	REP2T5	QPCRCONTROL	QPCRT1	QPCRT2	QPCRT3	QPCRT4	QPCRT5
Md0439	0.00639153	0.267594	1.23577	8.74451	1.28258	0.571048	0.000892865	0.114357	0.0593384	0.0946081	0.0853787	0.0993675
Md0606	0.000232112	0.149118	0.258635	2.12023	0.305477	0.0838709	0.000470239	0.165406	0.123273	0.471647	0.144937	0.141213
Md0757	0.00147466	0.302785	0.206075	1.15511	0.232588	0.126115	0.00100444	0.460673	0.148474	0.630447	0.419381	0.865719
Md0808	2.04992e-05	6.462e-05	0.000224189	0.00170538	0.00796571	0.541347	0.000117979	0.001657	4.17336e-05	0.00266057	0.100342	1
Md0888	0.000763766	0.236021	0.213253	0.539169	0.28041	0.304031	0.000499396	0.181952	0.656574	1.85471	0.484084	0.0700299
Md1114	1	5086.63	257960	546297	94646.2	26820.2	9308.88	796.818	23110.5	482549	633415	202342
Md1739	1.44945	7.14848	24.8801	20.2732	5.02543	4.15379	6.05506	1.71326	1	3.74885	13.6264	9.6044
Md2333	1	4.96877	10.1976	6.74027	3.50732	1.3723	4.03732	4.37065	2.73622	11.1197	11.0349	5.40663
Md2565	3.30604	203.225	198.751	145.92	47.5641	39.7866	1	140.499	34.5935	370.239	262.327	63.3706
Md2838	1.99427	209.9	655.421	440.849	136.251	55.8305	1	301.026	123.303	647.251	779.569	81.275
Md2842	4.00264	18.7553	15.6566	6.83126	2.14061	3.82863	1	12.9826	2.35892	18.1199	19.1126	3.44941
Md3391	1	486.614	774.826	200.533	66.4083	24.6896	35.6143	223.857	44.639	145.711	186.697	78.7614
Md3391	1.08008	2.4287	88.6572	348.479	389.788	746.07	3.16922	1	33.385	933.788	5014.53	1543.81
Md3495	401.91	83683.7	16593.8	11874.4	6446.1	2961.39	1	191485	6109.44	28266.1	81.5326	5372.79
Md3497	1	505.788	388.879	4236.97	1196.94	567.56	4.35487	877.054	652.44	4386.37	6039.88	2990.64
Md3500	41.5746	1.22373	13.2808	3.9729	15.6348	793.942	27.2034	2.37148	1	10.2446	458.946	796.188
Md3598	1	966.788	637.356	6178.41	330.54	252.164	11.3093	4273.19	4.83145	9061.17	922.078	5.06801
Md3604	1.47935	16.6813	18.0708	235.269	25.1771	13.8902	1	34.9696	15.0019	189.995	225.746	46.5643
