# Supplementary material for: Transcriptional analysis of cell growth and morphogenesis in the unicellular green alga Micrasterias (Streptophyta), with emphasis on the role of expansin
Source: BMC Plant Biol. 2011 Sep 25;11:128. doi: 10.1186/1471-2229-11-128 (PMC3191482; doi:10.1186/1471-2229-11-128)
Supplement: Additional file 17 — Nexus file with the MUSCLE alignment used in this study for phylogenetic analyses of expansins. [file 1471-2229-11-128-S17.NEX]

#NEXUS
begin data;
	dimensions ntax=41 nchar=227;
	format datatype=protein missing=? gap=-;
matrix
MdEXP2   -RDGLGTLSG--VEK------GGSC-GFANNFPAPGV---FTAGVSAAIYGNGAACGACFVATCAN----SPQCTAN--RVFFTVTNQCL-----GENSTS-PCV-TGRSGVALQPQAFDVIATS---RAP-----GIV-PVKFTQVPCRTA-G--GVQFVV-QSG-NQYYFAVLIQNVGG-PGSLQAVAVSTNGRT--FQLMTRSY-GAVWQV-SNFDIRRASLHF
MdEXP1   -----VATIG-QVA-------GGSC-GY-TNFPPPLY---MVTGFSEVIYRGGAMCGSCFRVQCFN----DRNCIRGR-AVNVMVTSICQ-----STNGTD-VCN-TGNMALNLDPRAWDLIVST---RAV-----GSV-PVAIYAVSCPQMVG--GVQFNV-SVA-SVAYMQVLIQNVGG-MGRLTQVFASADGVK--FFPMYRNY-GSVWAI-NNVNFLKRAVTF
MdEXP4   ----MVATIG-QVT-------GGSC-GY-INFPPSSI---LVTGFSEVLYRKGAMCGACFKVKCIN----DTKCIPNR-YVNVMVTSVCQ-----STNGTD-VCK-TGNKALNLDPRAWDLIVST---RAV-----GSV-PIEVYAAGCPKMDG--GVVFNV-SVA-SASYMQVVVQNVGGWAGSLASRLPPMECVS--T---------------------------
MdEXP3   AYGFTASYYGGQTD-------GGSC-GY-GSAQQSGYGV-ATASASTPLYAAGLNCGACFTMSCQG----SQRCLPGN-TPMLTVTNLCK-----AATG---PCS-GNKRSWSLAPDVWNGIAVN---PNV-----GVV-PVRVTRVPCQRA-G--GVQFKV-LVG-NPYYLEVLISNVAG-SVDLAKVEVLVQG-VGYWQPMKHDY-GAVYSI-SGTNLANVNFSF
GW600008 VNKGKAGYYGSPSGGGTN---GGAC-GY-GYKSDSN----YTAAVNSLLWGDGFACGSCYSIKCTG--N----CKSKN-AVVVKVNNYCA------AQGT--QCTYTSEPKFDLSMPAFLRLAKS--LSA------SPL-SITYQRVACPVK-G--AIKFSVSRSG-K--YISILVNNVGQ-YGNLQKFELKNSG-SSKWLALKRVW-GANWA--YSGSLKF-PLTL
GW602186 WVTGGATFYSM-GGGGTNL--AGAC-GY-SGATNFGVGI-NNAAAASFLWKKGKGCGGCFEVKCDVTKNRKEYCYPGK-SVTVTITNMCP---R-GGVG---WCN-PPRKHLDMSIPAFEKIAIT---RA------GYI-NTLMRRVPCARK-G--NINFRM--GG-NPWFLTMTIFNVAG-FGEIQTVYIQVNKPGRTWYLLRQNW-GVMYS--RSHNFQPQPLNV
GW602842 WVPGSATFYLMAN-GGNSL--AGAC-AY-SGTNFAGIGI-FNAAAASFLWKKGMGCGACYEVKCDPTKNRPEFCLKGK-TVSITVTNMCP---R-GGVG---WCN-PPRKHLDMSVPAFLKIAIY---RA------GYV-NTWMRRIPCKRS-G--SIKFKL--GG-NPWFFVVTVYNIAG-FAELRNVYIQVNKPGRTWYLLRRNW-GALYS--RSHNFNGQPLNI
GW601561 --------------------------------------------------------------------------------------------------G-P-ECP-GYKTQVVLTRPAYGVLASF---IS------GAI-PIQYRRVLCPRA-G--KIQYYI--TG-NRFWIVATILNVGG-PGSLRGVSIKGTN-T-PWIPMTNTW-GANWRVADKSELYNQALSF
GW601930 -------------------------------------GV-YNAAGSKVLFQAGAECGSCYQVRCAE----PNICNPDS-MVTVRLTNACP---KSGGTGYP-WCD-FPRIHFDMSQPAFAAIANL---KY------NAV-AVRYRRVDCPVV-G--DIAFHISSKG-HRWWIPVSVLNVGG-PGAISAMWFRTSN-TSDWVPFYRSW-GANWSIHQRPYLVGKSVSF
GW600257 -----------------------------------------------------AECGSCYQVRCAE----PNKCNPDS-MVTVRLTNACP---KSGGTGYP-WCD-FPRIHFDMSQPAFAAIANL---KY------GAI-AVRYRRVDCPVV-G--DIAFHISSKG-HRWWIPVNVLNVGG-PGAVSAMWFRTSN-TSDWVPFYRSW-GANWSIHQRPYLVGKSLSF
PpEXPA26 WNFGRITYYGSPNGGGTQ---GGAC-GY-QNTFALGYGT-NTAALSSRLFQGGAACGACYQLRCIAPKWGKNWCWNYARSIVVTATNLCP-----SGSNGG-WC--PSQAHFX-PMPAFTSLARK---EG------GVT-PIMYRRVRCARR-G--GIRFTI--GG-NPFFLMVLIHNVGG-AGDVRAVSIKGQY-T-GWVGMYRNW-GSLWT--CTTKIDG-ALTF
AtEXPA13 WRPARATYYAATNPRDAV---GGAC-GY-GDLVKSGYGM-ATVGLSETLFERGQICGACFELRCVD---DLRWCIPGT-SIILTATNFCAPNYGFDPDGGG-HCN-PPNKHFVLPIEAFEKIAIW---KA------GNM-PVQYRRINCRKE-G--SMRFTV--DG-GGIFISVLITNVAG-SGDIAAVKIKGSR-T-GWLPMGRNW-GQNWH--INADLRNQALSF
AtEXPA12 WIRAHATYYGVNDSPASL---GGAC-GY-DNPYHAGFGA-HTAALSGELFRSGESCGGCYQVRCDFP-ADPKWCLRGA-AVTVTATNFCP-----TNNNNG-WCN-LPRHHFDMSSPAFFRIARR--GNE------GIV-PVFYRRVGCKRR-G--GVRFTM--RG-QGNFNMVMISNVGG-GGSVRSVAVRGSK-GKTWLQMTRNW-GANWQ--SSGDLRGQRLSF
AtEXPA7  WRYAHATFYGDETGGETM---GGAC-GY-GNLFNSGYGL-STAALSTTLFNDGYGCGQCFQITCSK----SPHCYSGK-STVVTATNLCPPNWYQDSNAGG-WCN-PPRTHFDMAKPAFMKLAYW---RA------GII-PVAYRRVPCQRS-G--GMRFQF--QG-NSYWLLIFVMNVGG-AGDIKSMAVKGSR-T-NWISMSHNW-GASYQ--AFSSLYGQSLSF
AtEXPA22 WYDARATFYGDIHGGDTQ---QGAC-GY-GNLFRQGYGL-ATAALSTALFNDGYTCGACYEIMCTR---DPQWCLPG--SVKITATNFCPANY--SKTTDL-WCN-PPQKHFDLSLAMFLKIAKY---KA------GVV-PVRYRRIPCSKT-G--GVKFET--KG-NPYFLMVLIYNVGG-AGDIKYVQVKGNK-T-GWITMKKNW-GQNWT--TITVLTGQGLSF
PpExpA6  WRNARSTFYGGMDAAGTM---SGAC-GY-GNLYASGYGV-HTTALSSALFKNGMACGACFEVQCGG---KGKPCKPG--SVVVTATNFCPPNPGQSANNGG-WCS-PXNEHFDLSYPAFVKIADP---KA------GAV-PLQYRRVPCQKQ-G--GIRFTI--NG-NCNFILVTITNVGG-SGVVTAAYLKGDK-T-EWSPLSRNW-GANWQ--CRRNYCGQGISI
OsEXPA32 WKQAHATFYGGRDGSGTL---DGAC-GY-KDTSKEGYGV-QTVAVSTPLFGAGAGCGACYEVKCVDS---PDGCKVGAAPLVVTATNLCPPNPGQSNDNGG-WCN-PPREHFDLSMPAFLQIAQE---KA------GIV-PISYRRVPCVKV-G--GIRYTI--TG-NPYFNLVMVSNVGG-AGDVAGLSVKGNK-RVKWTPLKRNW-GQEWQ--TSEVLTGESLTF
PpEXPA8  WNEAHATFYGGSDAGGTTGTRGGAC-GY-GDLYSTGYGT-STVAISSALFDRGLACGACYQVKCAGS---SSECRSDSPAIQVTVTNFCPPNPSLPEDNGG-WCN-LPL-HFDMSMPAFEQIATY---KA------GIV-PVMYRRTSCVRT-G--GIHFTM--SG-HNFMNLVLVTNVGG-MGDVQSVSIRGSK-T-SWVTMTRNF-GQIWQ--STVNMSGQSLSF
PpEXPA27 WATATATFYGGADAG------GGAC-GY-GNLYSTGYGA-STTALSAPLXNGGSACGACYQLQCARS----NHCYAGR-SITVTATNFCP-----TGSEGG-WCN-PPRKHFDLSMPMFTTLARQ---VA------GVV-PVDYRRVACNKK-G--GQRFLM--TG-NPYFIMVLVYNVAG-AGDVQRFFVKGSM-T-GWYELRRNW-G-IWTCTADSRLKGQALSF
PpEXPA12 WNDAHATYYGGADAS------GGAC-GF-GNLYSTGYGT-STAALSQALFNSGLTCGACFELACDPS--GSKYCYKGS-SIVVTATNFCP-----SGSEGG-WCD-SPK-QFDLSQPVFNKIAQQ---AG------GVI-PVKYRRVPCRKS-G--GMRFTI--NG-NPYFILVLVTNVGG-AGDVQQLSLKGSS-T-GWYTMSRNW-GQQWEFRGNSALVGQALSF
PpEXPA1  WRKAHATFYGGADASGTM---GGAC-GY-GNLYSTGYGV-DSTALSTALFNNGAKCGACFAIQCYR----SQYCVPGSPVITVTATNFCPPNH--KGDGTP-GCN-PPMRHFDLAQPSFTKIAKY---RA------GIV-PVLFRRVPCEKK-G--GVRFTI--NG-NKYFNLVLVHNVGG-KGDVHAVDIKGSN-T-EWIPMKRNW-GMNWQ--TDAVMTGQALSF
AtEXPA17 WLQAHATFYGGSDASGTM---GGAC-GY-GNLYTDGYKT-NTAALSTALFNDGKSCGGCYQILCDAT-KVPQWCLKGK-SITITATNFCPPNFAQASDNGG-WCN-PPRPHFDMAQPAFLTIAKY---KA------GIV-PILYKKVGCRRS-G--GMRFTI--NG-RNYFELVLISNVAG-GGEISKVWIKGSK-SNKWETMSRNW-GANYQ--SNTYLNGQSLSF
AtEXPA11 LTNGHATFYGGSDASGTM---GGAC-GY-GDLYSAGYGT-MTAALSTALFNDGASCGECYRITCDHA-ADSRWCLKGA-SVVITATNFCPPNFALPNNNGG-WCN-PPLKHFDMAQPAWEKIGIY---RG------GIV-PVVFQRVSCYKK-G--GVRFRI--NG-RDYFELVNIQNVGG-AGSIKSVSIKGSK-T-GWLAMSRNW-GANWQ--SNAYLDGQALSF
AtEXPA4  WQNAHATFYGGSDASGTM---GGAC-GY-GNLYSQGYGT-NTAALSTALFNNGMSCGACFELKCAN---DPQWCHSGSPSILITATNFCPPNLAQPSDNGG-WCN-PPREHFDLAMPVFLKIAQY---RA------GIV-PVSYRRVPCRKR-G--GIRFTI--NG-HRYFNLVLITNVAG-AGDIVRASVKGSR-T-GWMSLSRNW-GQNWQ--SNAVLVGQALSF
AtEXPA15 WVNAHATFYGGSDASGTM---GGAC-GY-GNLYSQGYGT-NTAALSTALFNNGLSCGACFEIKCQS---DGAWCLPG--AIIVTATNFCPPNNALPNNAGG-WCN-PPLHHFDLSQPVFQRIAQY---KA------GVV-PVSYRRVPCMRR-G--GIRFTI--NG-HSYFNLVLVTNVGG-AGDVHSVAVKGSR-T-RWQQMSRNW-GQNWQ--SNNLLNGQALSF
AtEXPA8  WQGGHATFYGGEDASGTM---GGAC-GY-GNLYGQGYGT-NTAALSTALFNNGLTCGACYEMKCND---DPRWCLGS--TITVTATNFCPPNPGLSNDNGG-WCN-PPLQHFDLAEPAFLQIAQY---RA------GIV-PVSFRRVPCMKK-G--GIRFTI--NG-HSYFNLVLISNVGG-AGDVHAVSIKGSK-TQSWQAMSRNW-GQNWQ--SNSYMNDQSLSF
OsEXPA4  WQSAHATFYGGGDASGTM---GGAC-GY-GNLYSQGYGT-NTAALSTALFNDGAACGSCYELRCDN---AGSSCLPG--SITVTATNFCPPNYGLPSDDGG-WCN-PPRPHFDMAEPAFLHIAQY---RA------GIV-PVSFRRVPCVKK-G--GVRFTV--NG-HSYFNLVLVTNVAG-AGDVRSVSIKGSR-T-GWQPMSRNW-GQNWQ--SNAFLDGQSLSF
AtEXLB1  V-NSRATYYGSPDCKANP---RGHC-GY-GEFGRDINNG-EVSGVSWRLWNNGTGCGACYQVRCKI----PPHCSEE--GVYVVATDSGE----------G------DGTDFILSPKAYGRMARP--GTENQLYSFGVV-NVEYQRIPCRYA-G-YNLVYKIHEKSYNPHYLAILVLYVGG-VNDILAVEVWQED-CKEWRRMRRVF-GAVHDL-QNPPRGTLTLRF
AtEXLA1  LHRSKAAYFSSASAL-SS----GAC-AY-GSMATSFFAG-HIAAAIPSIYKDGAGCGACFQVRCKN----PKLCSTK--GTIVMITDLNK--------------S--NQTDLVLSSRAFRAMAKPIVGADKDLLKQGIV-DIEYQRVPCDY--GNKNMNVRVEEASKKPNYLEIKLLYQGG-QTEVVSIDIAQVGSSPNWGYMTRSH-GAVWVT-DKVPTGAIQFRF
AtEXLA2  LHSSKAAYFSSASAL-SS----GAC-AY-GSMATGFFAG-HIAAALPSIYKDGSGCGACFQVRCKN----PTLCSSK--GTTVIVTDLNK--------------T--NQTDLVLSSRAFRAMAKPVVGADRDLLKQGIV-DIEYRRVPCDY--GNKKMNVRVEESSKNPNYLAIKLLYQGG-QTEVVAIYIAQVG-SSHWSYMTRSH-GAVWVT-DKVPNGALQFRF
PpEXPB2  WVRARGTWYGDPYGEGSS---GGNC-GY-TKLWGTPIGP-KIVAGSRSIYANGQGCGQCYQIRCVDPNGGPRLCNPQ--GTNVVVTDFCP---------GGTYCS-TG-ENADMSGAAINAMALR--GREGQLRNRGLY-NLLYKRVPCRYR-G-TNIEFRVDNGS-SPFWLSILIKYVGG-PGDIGQVYIRMAN-WYKFQPMRHAW-GANW---MIPNYDGKPFRG
PpEXPB1  WLGGHATWYGDPYGEGSS---GGAC-GY-TQLTGTPIGS-KIAAGNAPIFQEGKGCGQCYEVKCNY----PS-CSPQ--GTRIVITDLCP---------GGQYCS-TDQPAFD-SGAAITAMALP--GRDGELRNIGLY-DIQYKRVPCEYP--NQNIAFKVDAGS-SKYWFSFTVKYLGG-PGDINTVEVKCGK-NGYFQYAQHSW-GANW---MLINYSGVPFQF
OsEXPB16 WHPATATWYGSADGDGSD---GGAC-GY-GTLVDVVPMKTRVGAVSPVLFKGGEGCGACYKVRCLD----ASICSRR--AVTVIVTDECP---------GG-VCA-FGRTHFDLSGAAFARLAVA--GHGGQLQNRGEI-SVVYRRTACKY-GG-KNIAFHVNEGS-TTFWLSLLVEFEDG-DGDIGSMQLKQAN-SAQWQDMKHIW-GATWSL-TPGPLVG-PFSV
AtEXPB3  WLPAVATWYGSPNGDGSD---GGAC-GY-GTLVDVKPLHARVGAVNPILFKNGEGCGACYKVRCLD----KSICSRR--AVTVIITDECP----------G--CS-KTSTHFDLSGAVFGRLAIA--GESGPLRNRGLI-PVIYRR-------G-KNIAFHVNEGS-TDFWLSLLVEFEDG-EGDIGSMHIRQAG-AREWLEMKHVW-GANWCI-IGGPLKG-PFSI
OsEXPB15 WSNGGATWYGAANGAGSD---GGAC-GYQG-AVFQAPFSSMIAAGSPSIYKSGLGCGSCYQVKCTG----NSACSGN--PVTVVLTDECP---------GG-PCL-SEPVHFDLSGTAFGAMANP--GQADQLRAAGVL-QIQYNRVPCNW-GG-VKLTFVVDVGS-NPNYFAVLVKYENG-DGDLSGVELMQTGAGAAWTQMQQSW-GAVWKL-NAGSALQAPFSI
AtEXPB2  WSIAGSTWYGNPTGYGSD---GGAC-GY-GNAVAQPPFSKMVSAGGPSLFKSGKGCGACYQVKCTS----KSACSKN--PVTVVITDECP----------G--CV-KESVHFDLSGTAFGAMAIS--GQDSQLRNVGEL-QILYKKVECNYI-G-KTVTFQVDKGS-NANSFAVLVAYVNG-DGEIGRIELKQALDSDKWLSMSQSW-GAVWKLDVSSPLR-APLSL
DdEXPL2  ---SRSTWYEAIQ--------HGNC-GYEQLTGKLGPGNLMIAAAATALYNGSFACGECYEI---Y--------GPGG-TGKVMIVDQCP--------DPG-WCD-TPFPHLDLSPTAFNTTIGS---TV------GVA-MTTVKKVSCDVT-G--NIKAYMKDAATTNTWFEFMVFN--H-RVGIASISVEDSKGT--ITSLPRRL-YNYWT------YNGNAASF
DdEXPL1  VSGASATYYTDPN--------AGNC-GYENLMGPLGPGNLFIAALGPNLYNNGKNCGQCFNISSPY----------TNRSVVIMATDSCP--------DSG-YCQ--RSSHFDLSTQAFDVLGAQ---SI------GVLEGLTYYKVPCGVN-G--NVKIMMKDGS-NDYWTAFLIYN--S-KVTIKDVSVKIT-GKSTYTSLTQSS-YNYWI---SPNMVPGSFDV
DdEXPL6  IKTLSGTWYDDPD--------HASC-GFEKLTGPLGPGNRLVVALGSKLFDKGANCGQCYDVTSPF----------NNKTITVMATDSCH--------DAG-YCQ--ADNHFDFYKEAFDLLGSPSGVIS------GNS-GLSYIKVPCPTY-G--NVKIMMKDGS-NEFWTSFLIFN--S-RILIKQVSIKLS-NSQQFIDLNRQPQGNYWP---STNMVSGEFEV
DdEXPL3  INGASATFYTAID--------AGNC-GFEKLNGPLGPGNYMIAALGSKLYQNGAQCGQCFKISNSK----------NA-SVTVMATDSCH--------DAG-YCQ--RDNHFDLSPAAFSILGPQ---SQ------GVLDGLSYVKVPCEVS-G--NVKIMMKDGS-NDFWTSFFVFN--S-KVIIKQVSIKLS-NSNQFVPLSQTT-YNYWP--TS--ITGGQFHV
DdEXPL5  INGASATFYSAMD--------NGNC-GFGKLTGPTGPGNYMIAALGTKLYQNGAQCGQCFKISNSK----------NA-SVTVMATDSCN--------DAG-YCQ--RDNHFDLSPTAFSILGAQ---SQ------GVLDGLSYVKVPCRVS-G--NVKVMLKDGS-NAYWTSFLVFN--N-AIDVKQVSIKLS-GSSTYVPLTQTT-YNYWP--SS--ITAGSFQV
;
end;

begin mrbayes;
  set autoclose=yes nowarn=yes autooverwrite=no;
	lset rates=gamma ngammacat=8; 
	prset Aamodelpr=fixed(WAG);

    mcmcp ngen=2000000 nchains=4 samplefreq=1000 printfreq=1000 savebrlens=yes;
    mcmc;
end;
