# Supplementary material for: Transcriptional analysis of cell growth and morphogenesis in the unicellular green alga Micrasterias (Streptophyta), with emphasis on the role of expansin
Source: BMC Plant Biol. 2011 Sep 25;11:128. doi: 10.1186/1471-2229-11-128 (PMC3191482; doi:10.1186/1471-2229-11-128)
Supplement: Additional file 18 — Nexus file of the MUSCLE alignment used in this study for phylogenetic analyses of expansins including sequences of the Chlorophyta. [file 1471-2229-11-128-S18.NEX]

#NEXUS
begin data;
	dimensions ntax=50 nchar=322;
	format datatype=protein missing=? gap=-;
matrix
DdEXPL2                    ---SRSTWYEAIQ---------HGNC-GYEQLTGKLGPGNL-------------------------------------------MIAAAATALYNGSF----ACGECYEI---------------YGPGG--------TGKVMIVDQCP---------DPGWCD-TPFPHLDLSPTAFNTTIGS----TV------GVA-MTTVKKVSCDVTG-NIKAYMKDAAT-------------------------------TNTWFEFMVFNH---RVGIASISVE----DSKGT--ITSLPRRL-YNYWT------YNGNAASF--
DdEXPL1                    VSGASATYYTDPN---------AGNC-GYENLMGPLGPGNL-------------------------------------------FIAALGPNLYNNGK----NCGQCFNISSPY-------------TNR--------SVVIMATDSCP---------DSGYCQ--RSSHFDLSTQAFD-VLGAQ---SI------GVLEGLTYYKVPCGVNG-NVKIMMKDGS--------------------------------NDYWTAFLIYN--S-KVTIKDVSVK----ITG-KSTYTSLTQSS-YNYW-----ISPNMVPGSFDV
DdEXPL6                    IKTLSGTWYDDPD---------HASC-GFEKLTGPLGPGNR-------------------------------------------LVVALGSKLFDKGA----NCGQCYDVTSPF--------------NN-------KTITVMATDSCH---------DAGYCQ--ADNHFDFYKEAFD-LLGSP---SGVIS---GNS-GLSYIKVPCPTYG-NVKIMMKDGS--------------------------------NEFWTSFLIFN--S-RILIKQVSIK----LSN-SQQFIDLNRQPQGNYW-----PSTNMVSGEFEV
DdEXPL3                    INGASATFYTAID---------AGNC-GFEKLNGPLGPGNY-------------------------------------------MIAALGSKLYQNGA----QCGQCFKISNSK--------------NA--------SVTVMATDSCH---------DAGYCQ--RDNHFDLSPAAFS-ILGPQ---SQ------GVLDGLSYVKVPCEVSG-NVKIMMKDGS--------------------------------NDFWTSFFVFN--S-KVIIKQVSIK----LSN-SNQFVPLSQTT-YNYWP------TSITGGQFHV
DdEXPL5                    INGASATFYSAMD---------NGNC-GFGKLTGPTGPGNY-------------------------------------------MIAALGTKLYQNGA----QCGQCFKISN--------------SKNA--------SVTVMATDSCN---------DAGYCQ--RDNHFDLSPTAFS-ILGAQ---SQ------GVLDGLSYVKVPCRVSG-NVKVMLKDGS--------------------------------NAYWTSFLVFN--N-AIDVKQVSIK----LSG-SSTYVPLTQTT-YNYWP------SSITAGSFQV
GW600008                   VNKGKAGYYGSPSGGGTN----GGAC-GY-GYKSDSNY-----------------------------------------------TAAVNSLLWGDGF----ACGSCYSIKCTG------------N---CKSKN---AVVVKVNNYCA--------AQGTQCTYTSEPKFDLSMPAFLRLAKS---LSA------SPL-SITYQRVACPVKG-AIKFSVSRSG--------------------------------K--YISILVNNVGQ-YGNLQKFELK----NSG-SSKWLALKRVW-GANWA----YSGSLKF-PLTL
MdEXP2                     -RDGLGTLSGVEK---------GGSC-GFANNFPAPGV----------------------------------------------FTAGVSAAIYGNGA----ACGACFVATCAN-------------SPQCTAN----RVFFTVTNQCL------GENSTSPCV-TGRSGVALQPQAFDVIATS----RAP-----GIV-PVKFTQVPCRTAG-GVQFVV-QSG--------------------------------NQYYFAVLIQNVGG-PGSLQAVAVS----TNGRT--FQLMTRSY-GAVWQV---SNFDIRRASLHF
MdEXP1                     ----VATIGQVA----------GGSC-GY-TNFPPPLY----------------------------------------------MVTGFSEVIYRGGA----MCGSCFRVQCFN-------------DRNCIRGR---AVNVMVTSICQ------STNGTDVCN-TGNMALNLDPRAWDLIVST----RAV-----GSV-PVAIYAVSCPQMVGGVQFNV-SVA--------------------------------SVAYMQVLIQNVGG-MGRLTQVFAS----ADGVK--FFPMYRNY-GSVWAI---NNVNFLKRAVTF
MdEXP4                     ---MVATIGQVT----------GGSC-GY-INFPPSSI----------------------------------------------LVTGFSEVLYRKGA----MCGACFKVKCIN-------------DTKCIPNR---YVNVMVTSVCQ------STNGTDVCK-TGNKALNLDPRAWDLIVST----RAV-----GSV-PIEVYAAGCPKMDGGVVFNV-SVA--------------------------------SASYMQVVVQNVGGWAGSL----------ASRLP----PME---------------------CVST
PpEXPB2                    WVRARGTWYGDPYGEGSS----GGNC-GY--TKLWGTPIGP-------------------------------------------KIVAGSRSIYANGQ----GCGQCYQIRCVDPN---------GGPRLCNPQ----GTNVVVTDFCP---------GGTYCS--TGENADMSGAAINAMALR--GREGQLRNR-GLY-NLLYKRVPCRYRGTNIEFRVDNGS--------------------------------SPFWLSILIKYVGG-PGDIGQVYIR----MAN-WYKFQPMRHAW-GANW-----MIPNYDGKPFRG
PpEXPB1                    WLGGHATWYGDPYGEGSS----GGAC-GY--TQLTGTPIGS-------------------------------------------KIAAGNAPIFQEGK----GCGQCYEVKCNY--------------PSCSPQ----GTRIVITDLCP---------GGQYCS-TDQPAFD-SGAAITAMALP--GRDGELRNI-GLY-DIQYKRVPCEYPNQNIAFKVDAGS--------------------------------SKYWFSFTVKYLGG-PGDINTVEVK----CGK-NGYFQYAQHSW-GANW-----MLINYSGVPFQF
OsEXPB16                   WHPATATWYGSADGDGSD----GGAC-GY-GTLVDVVPMKT-------------------------------------------RVGAVSPVLFKGGE----GCGACYKVRCLD-------------ASICSRR----AVTVIVTDECP----------GGVCA-FGRTHFDLSGAAFARLAVA--GHGGQLQNR-GEI-SVVYRRTACKYGGKNIAFHVNEGS--------------------------------TTFWLSLLVEFEDG-DGDIGSMQLK----QAN-SAQWQDMKHIW-GATWSL---TPGPLVG-PFSV
AtEXPB3                    WLPAVATWYGSPNGDGSD----GGAC-GY-GTLVDVKPLHA-------------------------------------------RVGAVNPILFKNGE----GCGACYKVRCLD-------------KSICSRR----AVTVIITDECP------------GCS-KTSTHFDLSGAVFGRLAIA--GESGPLRNR-GLI-PVIYRR------GKNIAFHVNEGS--------------------------------TDFWLSLLVEFEDG-EGDIGSMHIR----QAG-AREWLEMKHVW-GANWCI---IGGPLKG-PFSI
OsEXPB15                   WSNGGATWYGAANGAGSD----GGAC-GYQG-AVFQAPFSS-------------------------------------------MIAAGSPSIYKSGL----GCGSCYQVKCTG-------------NSACSGN----PVTVVLTDECP----------GGPCL-SEPVHFDLSGTAFGAMANP--GQADQLRAA-GVL-QIQYNRVPCNWGGVKLTFVVDVGS--------------------------------NPNYFAVLVKYENG-DGDLSGVELM----QTGAGAAWTQMQQSW-GAVWKL--NAGSALQA-PFSI
AtEXPB2                    WSIAGSTWYGNPTGYGSD----GGAC-GY-GNAVAQPPFSK-------------------------------------------MVSAGGPSLFKSGK----GCGACYQVKCTS-------------KSACSKN----PVTVVITDECP------------GCV-KESVHFDLSGTAFGAMAIS--GQDSQLRNV-GEL-QILYKKVECNYIGKTVTFQVDKGS--------------------------------NANSFAVLVAYVNG-DGEIGRIELK----QALDSDKWLSMSQSW-GAVWKL--DVSSPLRA-PLSL
MdEXP3                     YGFTASYYGGQTD---------GGSC-GY-GSAQQSGYGV--------------------------------------------ATASASTPLYAAGL----NCGACFTMSCQG-------------SQRCLPGN---TPMLTVTNLCK--------AATGPCS-GNKRSWSLAPDVWNGIAVN----PNV-----GVV-PVRVTRVPCQRAG-GVQFKV-LVG--------------------------------NPYYLEVLISNVAG-SVDLAKVEVL----VQG-VGYWQPMKHDY-GAVYSI---SGTNLANVNFSF
GW602186                   WVTGGATFYSMGGGGTNL----AGAC-GY-SGATNFGVGI--------------------------------------------NNAAAASFLWKKGK----GCGGCFEVKCDVTK---------NRKEYCYPGK---SVTVTITNMCP-------RGGVGWCN-PPRKHLDMSIPAFEKIAIT----RA------GYI-NTLMRRVPCARKG-NINFRM--GG--------------------------------NPWFLTMTIFNVAG-FGEIQTVYIQ----VNKPGRTWYLLRQNW-GVMYS----RSHNFQPQPLNV
GW602842                   WVPGSATFYLMANGGNSL----AGAC-AY-SGTNFAGIGI--------------------------------------------FNAAAASFLWKKGM----GCGACYEVKCDPTK---------NRPEFCLKGK---TVSITVTNMCP-------RGGVGWCN-PPRKHLDMSVPAFLKIAIY----RA------GYV-NTWMRRIPCKRSG-SIKFKL--GG--------------------------------NPWFFVVTVYNIAG-FAELRNVYIQ----VNKPGRTWYLLRRNW-GALYS----RSHNFNGQPLNI
GW601561                   ------------------------------------------------------------------------------------------------------------------------------------------------GPECP---------GY-------KTQVVLTRPAYGVLASF----IS------GAI-PIQYRRVLCPRAG-KIQYYI--TG--------------------------------NRFWIVATILNVGG-PGSLRGVSIK----GTN-T-PWIPMTNTW-GANWRVA--DKSELYNQALSF
GW601930                   --------------------------------------GV--------------------------------------------YNAAGSKVLFQAGA----ECGSCYQVRCAE-------------PNICNPDS---MVTVRLTNACP---KS-GGTGYPWCD-FPRIHFDMSQPAFAAIANL----KY------NAV-AVRYRRVDCPVVG-DIAFHISSKG--------------------------------HRWWIPVSVLNVGG-PGAISAMWFR----TSN-TSDWVPFYRSW-GANWSIH--QRPYLVGKSVSF
GW600257                   -------------------------------------------------------------------------------------------------A----ECGSCYQVRCAE-------------PNKCNPDS---MVTVRLTNACP---KS-GGTGYPWCD-FPRIHFDMSQPAFAAIANL----KY------GAI-AVRYRRVDCPVVG-DIAFHISSKG--------------------------------HRWWIPVNVLNVGG-PGAVSAMWFR----TSN-TSDWVPFYRSW-GANWSIH--QRPYLVGKSLSF
PpEXPA26                   WNFGRITYYGSPNGGGTQ----GGAC-GY-QNTFALGYGT--------------------------------------------NTAALSSRLFQGGA----ACGACYQLRCIAPK---------WGKNWCWNYA--RSIVVTATNLCP------SGSNGGWC--PSQAHFX-PMPAFTSLARK----EG------GVT-PIMYRRVRCARRG-GIRFTI--GG--------------------------------NPFFLMVLIHNVGG-AGDVRAVSIK----GQY-T-GWVGMYRNW-GSLWT----CTTKIDG-ALTF
AtEXPA13                   WRPARATYYAATNPRDAV----GGAC-GY-GDLVKSGYGM--------------------------------------------ATVGLSETLFERGQ----ICGACFELRCVD------------DLRWCIPGT---SIILTATNFCAPNYGF-DPDGGGHCN-PPNKHFVLPIEAFEKIAIW----KA------GNM-PVQYRRINCRKEG-SMRFTV--DG--------------------------------GGIFISVLITNVAG-SGDIAAVKIK----GSR-T-GWLPMGRNW-GQNWH----INADLRNQALSF
AtEXPA12                   WIRAHATYYGVNDSPASL----GGAC-GY-DNPYHAGFGA--------------------------------------------HTAALSGELFRSGE----SCGGCYQVRCDFP----------ADPKWCLRGA---AVTVTATNFCP------TNNNNGWCN-LPRHHFDMSSPAFFRIARR---GNE------GIV-PVFYRRVGCKRRG-GVRFTM--RG--------------------------------QGNFNMVMISNVGG-GGSVRSVAVR----GSK-GKTWLQMTRNW-GANWQ----SSGDLRGQRLSF
AtEXPA7                    WRYAHATFYGDETGGETM----GGAC-GY-GNLFNSGYGL--------------------------------------------STAALSTTLFNDGY----GCGQCFQITCSK-------------SPHCYSGK---STVVTATNLCPPNWYQ-DSNAGGWCN-PPRTHFDMAKPAFMKLAYW----RA------GII-PVAYRRVPCQRSG-GMRFQF--QG--------------------------------NSYWLLIFVMNVGG-AGDIKSMAVK----GSR-T-NWISMSHNW-GASYQ----AFSSLYGQSLSF
AtEXPA22                   WYDARATFYGDIHGGDTQ----QGAC-GY-GNLFRQGYGL--------------------------------------------ATAALSTALFNDGY----TCGACYEIMCTR------------DPQWCLPG----SVKITATNFCPANY---SKTTDLWCN-PPQKHFDLSLAMFLKIAKY----KA------GVV-PVRYRRIPCSKTG-GVKFET--KG--------------------------------NPYFLMVLIYNVGG-AGDIKYVQVK----GNK-T-GWITMKKNW-GQNWT----TITVLTGQGLSF
PpExpA6                    WRNARSTFYGGMDAAGTM----SGAC-GY-GNLYASGYGV--------------------------------------------HTTALSSALFKNGM----ACGACFEVQCGG------------KGKPCKPG----SVVVTATNFCPPNPGQ-SANNGGWCS-PXNEHFDLSYPAFVKIADP----KA------GAV-PLQYRRVPCQKQG-GIRFTI--NG--------------------------------NCNFILVTITNVGG-SGVVTAAYLK----GDK-T-EWSPLSRNW-GANWQ----CRRNYCGQGISI
OsEXPA32                   WKQAHATFYGGRDGSGTL----DGAC-GY-KDTSKEGYGV--------------------------------------------QTVAVSTPLFGAGA----GCGACYEVKCVD------------SPDGCKVGA--APLVVTATNLCPPNPGQ-SNDNGGWCN-PPREHFDLSMPAFLQIAQE----KA------GIV-PISYRRVPCVKVG-GIRYTI--TG--------------------------------NPYFNLVMVSNVGG-AGDVAGLSVK----GNK-RVKWTPLKRNW-GQEWQ----TSEVLTGESLTF
PpEXPA8                    WNEAHATFYGGSDAGGTTGT-RGGAC-GY-GDLYSTGYGT--------------------------------------------STVAISSALFDRGL----ACGACYQVKCAG------------SSSECRSDS--PAIQVTVTNFCPPNPSL-PEDNGGWCN-LPL-HFDMSMPAFEQIATY----KA------GIV-PVMYRRTSCVRTG-GIHFTM--SG--------------------------------HNFMNLVLVTNVGG-MGDVQSVSIR----GSK-T-SWVTMTRNF-GQIWQ----STVNMSGQSLSF
PpEXPA27                   WATATATFYGGADAG-------GGAC-GY-GNLYSTGYGA--------------------------------------------STTALSAPLXNGGS----ACGACYQLQCAR-------------SNHCYAGR---SITVTATNFCP------TGSEGGWCN-PPRKHFDLSMPMFTTLARQ----VA------GVV-PVDYRRVACNKKG-GQRFLM--TG--------------------------------NPYFIMVLVYNVAG-AGDVQRFFVK----GSM-T-GWYELRRNW-G-IWTCT--ADSRLKGQALSF
PpEXPA12                   WNDAHATYYGGADAS-------GGAC-GF-GNLYSTGYGT--------------------------------------------STAALSQALFNSGL----TCGACFELACDP-----------SGSKYCYKGS---SIVVTATNFCP------SGSEGGWCD-SPK-QFDLSQPVFNKIAQQ----AG------GVI-PVKYRRVPCRKSG-GMRFTI--NG--------------------------------NPYFILVLVTNVGG-AGDVQQLSLK----GSS-T-GWYTMSRNW-GQQWEFR--GNSALVGQALSF
PpEXPA1                    WRKAHATFYGGADASGTM----GGAC-GY-GNLYSTGYGV--------------------------------------------DSTALSTALFNNGA----KCGACFAIQCYR-------------SQYCVPGS--PVITVTATNFCPPNH---KGDGTPGCN-PPMRHFDLAQPSFTKIAKY----RA------GIV-PVLFRRVPCEKKG-GVRFTI--NG--------------------------------NKYFNLVLVHNVGG-KGDVHAVDIK----GSN-T-EWIPMKRNW-GMNWQ----TDAVMTGQALSF
AtEXPA17                   WLQAHATFYGGSDASGTM----GGAC-GY-GNLYTDGYKT--------------------------------------------NTAALSTALFNDGK----SCGGCYQILCDAT----------KVPQWCLKGK---SITITATNFCPPNFAQ-ASDNGGWCN-PPRPHFDMAQPAFLTIAKY----KA------GIV-PILYKKVGCRRSG-GMRFTI--NG--------------------------------RNYFELVLISNVAG-GGEISKVWIK----GSK-SNKWETMSRNW-GANYQ----SNTYLNGQSLSF
AtEXPA11                   LTNGHATFYGGSDASGTM----GGAC-GY-GDLYSAGYGT--------------------------------------------MTAALSTALFNDGA----SCGECYRITCDHA----------ADSRWCLKGA---SVVITATNFCPPNFAL-PNNNGGWCN-PPLKHFDMAQPAWEKIGIY----RG------GIV-PVVFQRVSCYKKG-GVRFRI--NG--------------------------------RDYFELVNIQNVGG-AGSIKSVSIK----GSK-T-GWLAMSRNW-GANWQ----SNAYLDGQALSF
AtEXPA4                    WQNAHATFYGGSDASGTM----GGAC-GY-GNLYSQGYGT--------------------------------------------NTAALSTALFNNGM----SCGACFELKCAN------------DPQWCHSGS--PSILITATNFCPPNLAQ-PSDNGGWCN-PPREHFDLAMPVFLKIAQY----RA------GIV-PVSYRRVPCRKRG-GIRFTI--NG--------------------------------HRYFNLVLITNVAG-AGDIVRASVK----GSR-T-GWMSLSRNW-GQNWQ----SNAVLVGQALSF
AtEXPA15                   WVNAHATFYGGSDASGTM----GGAC-GY-GNLYSQGYGT--------------------------------------------NTAALSTALFNNGL----SCGACFEIKCQS------------DGAWCLPG----AIIVTATNFCPPNNAL-PNNAGGWCN-PPLHHFDLSQPVFQRIAQY----KA------GVV-PVSYRRVPCMRRG-GIRFTI--NG--------------------------------HSYFNLVLVTNVGG-AGDVHSVAVK----GSR-T-RWQQMSRNW-GQNWQ----SNNLLNGQALSF
AtEXPA8                    WQGGHATFYGGEDASGTM----GGAC-GY-GNLYGQGYGT--------------------------------------------NTAALSTALFNNGL----TCGACYEMKCND------------DPRWCLGS----TITVTATNFCPPNPGL-SNDNGGWCN-PPLQHFDLAEPAFLQIAQY----RA------GIV-PVSFRRVPCMKKG-GIRFTI--NG--------------------------------HSYFNLVLISNVGG-AGDVHAVSIK----GSK-TQSWQAMSRNW-GQNWQ----SNSYMNDQSLSF
OsEXPA4                    WQSAHATFYGGGDASGTM----GGAC-GY-GNLYSQGYGT--------------------------------------------NTAALSTALFNDGA----ACGSCYELRCDN------------AGSSCLPG----SITVTATNFCPPNYGL-PSDDGGWCN-PPRPHFDMAEPAFLHIAQY----RA------GIV-PVSFRRVPCVKKG-GVRFTV--NG--------------------------------HSYFNLVLVTNVAG-AGDVRSVSIK----GSR-T-GWQPMSRNW-GQNWQ----SNAFLDGQSLSF
AtEXLB1                    -VNSRATYYGSPDCKANP----RGHC-GY-GEFGRDINNG--------------------------------------------EVSGVSWRLWNNGT----GCGACYQVRCKI-------------PPHCSEE----GVYVVATDSGE----------------GDGTDFILSPKAYGRMARP--GTENQLYSF-GVV-NVEYQRIPCRYAGYNLVYKIHEKSY-------------------------------NPHYLAILVLYVGG-VNDILAVEVW----QED-CKEWRRMRRVF-GAVHDL---QNPPRGTLTLRF
AtEXLA1                    LHRSKAAYFSSASALS------SGAC-AY-GSMATSFFAG--------------------------------------------HIAAAIPSIYKDGA----GCGACFQVRCKN-------------PKLCSTK----GTIVMITDLNK----------------SNQTDLVLSSRAFRAMAKPIVGADKDLLKQ-GIV-DIEYQRVPCDYGNKNMNVRVEEASK-------------------------------KPNYLEIKLLYQGG-QTEVVSIDIA----QVGSSPNWGYMTRSH-GAVWVT---DKVPTGAIQFRF
AtEXLA2                    LHSSKAAYFSSASALS------SGAC-AY-GSMATGFFAG--------------------------------------------HIAAALPSIYKDGS----GCGACFQVRCKN-------------PTLCSSK----GTTVIVTDLNK----------------TNQTDLVLSSRAFRAMAKPVVGADRDLLKQ-GIV-DIEYRRVPCDYGNKKMNVRVEESSK-------------------------------NPNYLAIKLLYQGG-QTEVVAIYIA----QVG-SSHWSYMTRSH-GAVWVT---DKVPNGALQFRF
CX129279_Helicosporidium   WTDGTLTHYGGAQDGMDPSAPSMGTSVGACGYGQIPK-----------------------------------------NSYPYFKVAALSPQNKYYQAGPVDACGQCFEIQCT------------EGGDVCKGPS----VTVMISDECPECS---------------ADHIDIQSLAFASLADPG----------LGII-NMRYRRVTC-----------------------------------------------------------------------------------------------------------------
XM_002502838_Micromonas    WIDARATWYGGPDGP---GPDGMSIYTGSCGYGTSLNNHY----------------------------------------ISAWHTDGGYDWG--LTD----KCGQCYEVMCVDGATRGKDWSDLGPWGGCAEPGKKT-VVVMISDSCPCHHPN--SGNKRWCC-GDRTHLDLSYAAFDQIAIRH----------RGVV-DLKVRPAPCDKQ-------------------------------------------GVVAYYE------------------------------------------------------------
XM_002953029_Volvox        WHTGRATYYG-YDGG-------ASIDQGSCMYGPLPNSMV----------------------------------------STGKNIAALSDQDYDFGG----SCGRCYEVACNPAAFSDGYGNYIDRNSGCYDDS-KT-VIVTITDSCPCNYPGNQYSNRRWCC-GDMYHMDLSQDAFSQLADIG----------QGVM-GIRYRQVNCPGGFVP-SPRKA---------------------------------------------TSDYLAGT-GQ---------------------------------------------
XM_002953028_Volvox        WYDGRATWYG-SIAG-------GNINEGSCMYGALPNSLV----------------------------------------STGAFIVALSDQNNDFAG----SCGRCYEVACKPTTFTDGYGEHIDRKDGCLDPS-KS-VIVTVTDSCPCDYPANAYSNRRWCC-GDMYHMDLSDLAFGKLADLS----------LGVI-GIRYRRVGCPGGFVP-SPREA---------------------------------------------SGDFPAGT-RKSHLRRLFGR------------------------------------
XM_001701594_Chlamydomonas WRSGRATWFGGSD--------GWSIHNGSCSY-QYIQKDE----------------------------------------PLGWDVAAMTDVHPEYQD----SCGLCYELACDSTWTSDGYGQWLDRTASCFDTGASVGRVVRIVDVCPCSYPSNAYNNKRWCC-GDRDHFDVSVWAFEKLAETR----------WGVI-PIKYRPVPCDHKPYKPAPPVPNPTPEVTDGRTGWSTPDKTRHTRDWPEYMHDTQTHVNTIFEDNYGEGIHDASWNMQLQSLSDSIRSGTLGSPAICGKVFKGGALAFRGWNGIFQEKKALEF
CP001327_Micromonas        WIDARATWYGGPDGP---GPDGMSIYTGSCGYGTSLNNHY----------------------------------------ISAWHTDGGYDWG--LTD----KCGQCYEVMCVDGATRGKDWSDLGPWGGCAEPGKKT-VVVMISDSCPCHHPN--SGNKRWCC-GDRTHLDLSYAAFDQIAIRH----------RGVV-DLKVRPAPCDKQ-------------------------------------------GVVAYYE------------------------------------------------------------
XM_002951930_Volvox        WHTGRATHYGGPGD-------PWSIHNGHCAYGYLDPNVEARKSSSGPDELGGSWTARPSEKFSNKFDNSVSVALRLSSVRTGWDICAPSDQNWDYDA-ATSNCGLCYEVACQGMDFNDFYGNSLERQSVCYDSS-AS-VILMVTDLCPCYYPANQYSNKRWCC-GDMQHFDISSYAFQKLADMK----------WGVI-GVKYRRVPCDYQPANRAQLPS-------------------------------------------FMQGWSDSGS-WSISRWGRDSSWGFDGQQAYCVTMGGYAGIQFNGWSGVFSSKRTLEF
XM_002958811_Volvox        WHKARATRYGGTDDG-------WNINEGSCGYGYLDHDR-----------------------------------------ATGWDIAAMSDANWDFAG----SCGRCFEVRCDPTWLSDNYGQSFDRTGVCRDPE-AS-VVVQITDSCPCNYPNNAWSNRRWCC-GDMYHFDMSTWAFEKLAENR----------WGVI-GIIVRPVSCDYQPERRAPVPP---------------------------------------------EGESPPNT-RISRPWGWFDRRPWP--------------------------------
XM_001692278_Chlamydomonas WHTGRATHYGGAGD-------PWSIHNGHCGYGYLDP-----------------------------------------SVGTGWDIAAPSDQNWDYDS-STSNCGVCYEIACNGMDFSDFYGNYLERTDVCYNGGETS-VVVMVSDICPCYYPSNQYSNKRWCC-GDMQHFDVSVFAFEKLADVK----------WGVI-GIKYRRVPCDYQPAKKAYRPSSAAAAQESTSAPWNWNSSKDKRWTLWSQKQSWNFGDATYSSTAGLQGWSDSGS-WGIAKWDRDSSWGFDGQQAYCVTLSGYGGAKFNAWSGALSSKRTLEF
;
end;


begin mrbayes;
  set autoclose=yes nowarn=yes autooverwrite=no;
	lset rates=gamma ngammacat=8; 
	prset Aamodelpr=fixed(WAG);

    mcmcp ngen=2000000 nchains=4 samplefreq=1000 printfreq=1000 savebrlens=yes;
    mcmc;
end;
